# Supplementary material for: NOMe-HiC: joint profiling of genetic variant, DNA methylation, chromatin accessibility, and 3D genome in the same DNA molecule
Source: Genome Biol. 2023 Mar 16;24:50. doi: 10.1186/s13059-023-02889-x (PMC10018866; doi:10.1186/s13059-023-02889-x)
Supplement: Supplementary file 2 — Additional file 2: Table S1. The list of public data used in the study. Table S2. Sequencing summary statistics in NOMe-HiC (DNA). Table S3. Sequencing summary statistics in NOMe-HiC (RNA). Table S4. Three groups of long-range allele specific GpC methyltransferase footprint regions. Table S5. LD blocks overlapped with the SNP anchors in group 3 Allele-specific GpC methyltransferase footprint. [file 13059_2023_2889_MOESM2_ESM.xlsx]

## Sheet: Table S1
Table S1: List of public data used
Access id	Cell type	Assay type	Publication/Consortium	URL
GSE63525	IMR90	Hi-C	Rao et al. 2014 Cell	https://www.ncbi.nlm.nih.gov/geo/query/acc.cgi?acc=GSE63525
GSE63525	GM12878	Hi-C	Rao et al. 2014 Cell	https://www.ncbi.nlm.nih.gov/geo/query/acc.cgi?acc=GSE63525
ENCSR888FON	IMR90	WGBS	ENCODE	https://www.encodeproject.org/experiments/ENCSR888FON/
ENCSR890UQO	GM12878	WGBS	ENCODE	https://www.encodeproject.org/experiments/ENCSR890UQO/
ENCSR000CTK	IMR90	RNA-seq	ENCODE	https://www.encodeproject.org/experiments/ENCSR000CTK/
ENCSR797RXV	IMR90	RNA-seq	ENCODE	https://www.encodeproject.org/experiments/ENCSR797RXV/
ENCSR424FAZ	IMR90	RNA-seq	ENCODE	https://www.encodeproject.org/experiments/ENCSR424FAZ/
ENCSR000CVT	GM12878	RNA-seq	ENCODE	https://www.encodeproject.org/experiments/ENCSR000CVT/
ENCSR000AEC	GM12878	RNA-seq	ENCODE	https://www.encodeproject.org/experiments/ENCSR000AEC/
ENCSR820PHH	GM12878	RNA-seq	ENCODE	https://www.encodeproject.org/experiments/ENCSR820PHH/
ENCSR000EFK	IMR90	PolII ChIP-seq	ENCODE	https://www.encodeproject.org/experiments/ENCSR000EFK/
ENCSR000EFM	IMR90	CEBPB ChIP-seq	ENCODE	https://www.encodeproject.org/experiments/ENCSR000EFM/
ENCSR124AIG	IMR90	FOS ChIP-seq	ENCODE	https://www.encodeproject.org/experiments/ENCSR124AIG/
ENCSR000EFH	IMR90	MAFK ChIP-seq	ENCODE	https://www.encodeproject.org/experiments/ENCSR000EFH/
ENCSR000EFF	IMR90	MAZ ChIP-seq	ENCODE	https://www.encodeproject.org/experiments/ENCSR000EFF/
ENCSR000EFE	IMR90	MXI1 ChIP-seq	ENCODE	https://www.encodeproject.org/experiments/ENCSR000EFE/
gene annotation (Genecode Release 30, GRCh37, Comprehensive gene annotation)	NA	NA	GENECODE	https://www.gencodegenes.org/human/release_30lift37.html
GWAS in IBD (EUR population)	NA	GWAS	Liu et al. 2015 Nature Genetics, Goyette et al. 2015 Nature Genetics	https://www.ibdgenetics.org/; specific data is: https://www.dropbox.com/s/ttuc6s7tv26voq3/iibdgc-trans-ancestry-filtered-summary-stats.tgz?dl=0

## Sheet: Table S2
Table S2: Sequencing summary statistics in NOMe-HiC (DNA)
Library	Total paired reads	Unique mapped pairs (mapQ>30)	Total contacts	Trans-contacts	Cis-contacts	Long-range cis-contacts (>20kb)	Bisulfite conversion rate	Cis-contacts with GCH at both ends	Long-range cis-contacts (>20kb) with GCH at both ends
IMR90, rep1	52003874	20353619	10128037	1015022	9113015	1333652	0.9964	8363818	1246378
IMR90, rep2	905737890	599295178	393110844	64532844	328578000	60896094	0.9969	301617320	57290785
IMR90, rep3	1421815481	966161578	464776687	48839968	415936719	87549595	0.9974	382547366	82186064
GM12878, rep1	59240228	39384875	27343018	2594174	24748844	2215993	0.9924	22580947	2053401
GM12878, rep2	350089193	237858279	120889820	18965060	101924760	13086803	0.9939	91609159	12172746
GM12878, rep3	625758723	429234863	198146398	30862733	167283665	19740300	0.994	149743598	18312158

## Sheet: Table S3
Table S3: Sequencing summary statistics in NOMe-HiC (RNA)
Library	Total reads	Unique mapped reads	Intragenic reads	Exonic reads
IMR90, rep1	187984165	178071620	139594958	83239700
IMR90, rep2	467403832	372763050	317959716	207609952
IMR90, rep3	569653240	426827666	387283725	246598250
GM12878, rep1	344324097	318610576	229666266	115652297
GM12878, rep2	456092791	314091687	256236682	148609105
GM12878, rep3	445307303	419606760	265158692	130859893

## Sheet: Table S4
Table S4: Three groups of long-range allele specific GpC methyltransferase footprint regions
Group 1 (ASM in both SNP and non-SNP anchor)
chrom	snp_start	snp_end	Allele A	Allele_A_reads_count (long_range_linked_reads_only)	Allele_A_GCH_methy_count(long_range_linked_reads_only)	Allele_A_GCH_unmethy_count(long_range_linked_reads_only)	Allele_A_GCH_methy(long_range_linked_reads_only)	Allele B	Allele_B_reads_count(long_range_linked_reads_only)	Allele_B_GCH_methy_count(long_range_linked_reads_only)	Allele_B_GCH_unmethy_count(long_range_linked_reads_only)	Allele_B_GCH_methy(long_range_linked_reads_only)	non_SNP_anchor_point	non_SNP_anchor_Allele_A_GCH_methy_count(long_range_linked_reads_only)	non_SNP_anchor_Allele_A_GCH_unmethy_count(long_range_linked_reads_only)	non_SNP_anchor_Allele_A_GCH_methy(long_range_linked_reads_only)	non_SNP_anchor_Allele_B_GCH_methy_count(long_range_linked_reads_only)	non_SNP_anchor_Allele_B_GCH_unmethy_count(long_range_linked_reads_only)	non_SNP_anchor_Allele_B_GCH_methy(long_range_linked_reads_only)	max_distance_between_snp_nonsnp_anchors	Allele_A_reads_count (loca_reads_only)	Allele_A_GCH_methy_count(loca_reads_only))	Allele_A_GCH_unmethy_count(loca_reads_only))	Allele_A_GCH_methy(loca_reads_only))	Allele_B_reads_count(loca_reads_only))	Allele_B_GCH_methy_count(loca_reads_only))	Allele_B_GCH_unmethy_count(loca_reads_only))	Allele_B_GCH_methy(loca_reads_only))	Allele_A_HCG_methy_count(loca_reads_only))	Allele_A_HCG_unmethy_count(loca_reads_only))	Allele_A_HCG_methy(loca_reads_only))	Allele_B_HCG_methy_count(loca_reads_only))	Allele_B_HCG_unmethy_count(loca_reads_only))	Allele_B_HCG_methy(loca_reads_only))	Allele_A_HCG_methy_count(long_range_linked_reads_only)	Allele_A_HCG_unmethy_count(long_range_linked_reads_only)	Allele_A_HCG_methy(long_range_linked_reads_only)	Allele_B_HCG_methy_count(long_range_linked_reads_only)	Allele_B_HCG_unmethy_count(long_range_linked_reads_only)	Allele_B_HCG_methy(long_range_linked_reads_only)	non_SNP_anchor_Allele_A_HCG_methy_count(long_range_linked_reads_only)	non_SNP_anchor_Allele_A_HCG_unmethy_count(long_range_linked_reads_only)	non_SNP_anchor_Allele_A_HCG_methy(long_range_linked_reads_only)	non_SNP_anchor_Allele_B_HCG_methy_count(long_range_linked_reads_only)	non_SNP_anchor_Allele_B_HCG_unmethy_count(long_range_linked_reads_only)	non_SNP_anchor_Allele_B_HCG_methy(long_range_linked_reads_only)
1	1909553	1909553	A	6	17	38	0.447368	T	4	21	23	0.913043	5818649:2532149:6111833:3103819:30812115:112315748:214519038:231534229:88305689:79486311:7770011:4356831	2	28	0.0714286	25	31	0.806452	229624676	8	26	49	0.530612	4	21	23	0.913043	1	8	0.125	0	2	0	1	8	0.125	0	2	0	3	7	0.428571	2	4	0.5
1	2719904	2719904	C	2	18	18	1	A	4	23	40	0.575	203004012:2816879:3153144:2930404:2629187:5306764	14	15	0.933333	6	17	0.352941	200284108	2	18	18	1	4	23	40	0.575	1	12	0.0833333	3	22	0.136364	1	12	0.0833333	3	22	0.136364	0	3	0	0	2	0
1	2802057	2802057	A	3	11	28	0.392857	G	2	17	20	0.85	2092092:4184776:4936883:3144882:3344572	8	18	0.444444	18	18	1	2134826	3	11	28	0.392857	3	27	30	0.9	3	12	0.25	6	12	0.5	3	12	0.25	3	8	0.375	0	0	NA	2	3	0.666667
1	3021687	3021687	C	2	9	25	0.36	T	2	21	24	0.875	1481909:29814194:11633563:5155700	1	9	0.111111	14	14	1	26792507	3	17	36	0.472222	3	31	35	0.885714	0	8	0	1	5	0.2	0	5	0	0	2	0	0	1	0	6	6	1
1	3058238	3058238	C	4	27	38	0.710526	A	2	1	14	0.0714286	6437811:58180037:17669097:2541139:4466562:15266335	23	25	0.92	1	7	0.142857	55121799	5	32	44	0.727273	3	4	20	0.2	0	15	0	1	7	0.142857	0	14	0	1	6	0.166667	2	3	0.666667	3	3	1
1	4445178	4445178	G	2	17	17	1	A	3	13	23	0.565217	4776136:66751821:4277688:4485902:4905761	21	21	1	4	17	0.235294	62306643	2	17	17	1	4	20	31	0.645161	0	3	0	0	1	0	0	3	0	0	0	NA	2	4	0.5	0	1	0
1	4723249	4723249	A	2	0	12	0	G	3	13	22	0.590909	3461748:4448418:3152436:2014391:248727050	0	11	0	15	28	0.535714	244003801	2	0	12	0	3	13	22	0.590909	0	0	NA	0	0	NA	0	0	NA	0	0	NA	1	4	0.25	1	3	0.333333
1	4738485	4738485	G	3	8	17	0.470588	A	3	15	15	1	97083870:2559359:5967522:5776418:5236100	12	34	0.352941	17	19	0.894737	92345385	3	8	17	0.470588	3	15	15	1	0	2	0	0	3	0	0	2	0	0	3	0	1	7	0.142857	0	2	0
1	4795816	4795816	G	5	31	65	0.476923	C	3	32	40	0.8	5126654:2717177:4307898:4575998:5462719:2880870:4948534:246426845	3	19	0.157895	18	18	1	241631029	10	57	129	0.44186	5	50	58	0.862069	3	28	0.107143	0	8	0	2	15	0.133333	0	4	0	2	5	0.4	2	4	0.5
1	5349238	5349238	T	1	0	12	0	C	1	11	13	0.846154	5486751:3835861	1	11	0.0909091	6	7	0.857143	1513377	2	0	25	0	3	11	39	0.282051	0	0	NA	0	0	NA	0	0	NA	0	0	NA	0	1	0	1	1	1
1	5481036	5481036	G	1	1	8	0.125	T	3	25	30	0.833333	5215823:2370391:118316057:84020463	0	8	0	11	16	0.6875	112835021	3	5	31	0.16129	3	25	30	0.833333	0	6	0	0	4	0	0	2	0	0	4	0	0	2	0	1	4	0.25
1	5659093	5659093	T	3	5	19	0.263158	G	6	39	54	0.722222	49665063:2531650:81854104:4886096:5005526:3792579:5685258:13156949	6	16	0.375	31	38	0.815789	76195011	4	6	26	0.230769	7	46	61	0.754098	1	8	0.125	12	21	0.571429	1	5	0.2	12	19	0.631579	0	3	0	0	3	0
1	7261994	7261994	A	2	0	12	0	G	2	8	11	0.727273	6765333:6410066:7868349:7172624	0	17	0	6	11	0.545455	851928	2	0	12	0	2	8	11	0.727273	2	2	1	0	2	0	2	2	1	0	2	0	3	4	0.75	0	3	0
1	7720621	7720621	C	3	1	14	0.0714286	G	2	9	12	0.75	33378367:8593943:7917537:18271242	1	15	0.0666667	6	6	1	25657746	6	3	32	0.09375	4	19	24	0.791667	2	19	0.105263	1	13	0.0769231	2	8	0.25	0	6	0	0	0	NA	1	1	1
1	9177566	9177566	C	1	9	11	0.818182	A	1	0	11	0	9496931:24127688	13	13	1	1	7	0.142857	14950122	5	47	53	0.886792	2	3	18	0.166667	9	14	0.642857	5	6	0.833333	1	2	0.5	3	3	1	0	3	0	0	1	0
1	9332260	9332260	C	3	12	30	0.4	T	1	9	9	1	8702164:183054601:8949437:25921284	3	14	0.214286	6	6	1	173722341	3	12	30	0.4	2	16	19	0.842105	7	10	0.7	0	5	0	7	10	0.7	0	2	0	0	3	0	0	0	NA
1	9376529	9376529	T	5	57	60	0.95	A	11	81	131	0.618321	10806436:8557987:150253264:9296680:9291751:9792319:8696654:207585204:9416770:11312739:9460000:9548423:9466442:6875348:9529517:9355603:176073441	31	37	0.837838	36	69	0.521739	198208675	8	83	96	0.864583	13	108	159	0.679245	10	24	0.416667	21	35	0.6	5	15	0.333333	16	29	0.551724	2	6	0.333333	3	12	0.25
1	9526552	9526552	C	2	0	16	0	A	2	16	17	0.941176	15650540:153736059:9245721:9551481	0	18	0	5	9	0.555556	144209507	4	7	33	0.212121	4	18	31	0.580645	2	6	0.333333	3	7	0.428571	1	3	0.333333	3	3	1	2	2	1	4	5	0.8
1	12147414	12147414	G	4	31	35	0.885714	T	1	0	9	0	29056556:11068305:12773961:115016006:16099675	16	26	0.615385	0	8	0	102868592	5	42	46	0.913043	2	8	18	0.444444	4	4	1	3	3	1	3	3	1	2	2	1	5	6	0.833333	1	2	0.5
1	13948225	13948225	C	4	25	32	0.78125	A	4	7	33	0.212121	121226456:13159340:186470484:13982457:6759002:17394628:17075945:12674207	24	24	1	8	16	0.5	172522259	5	32	40	0.8	6	12	51	0.235294	14	23	0.608696	13	30	0.433333	11	18	0.611111	9	20	0.45	3	6	0.5	0	1	0
1	14376994	14376994	G	11	48	57	0.842105	T	4	3	17	0.176471	210887025:5261264:116832276:16806148:153042964:42446700:14943624:119272436:42291989:4155467:14596740:54991964:74676268	55	65	0.846154	13	37	0.351351	196510031	12	53	62	0.854839	6	12	28	0.428571	5	6	0.833333	1	3	0.333333	5	5	1	0	1	0	5	15	0.333333	0	2	0
1	15237140	15237140	T	1	1	9	0.111111	C	2	14	18	0.777778	16500098:144451968:14219719	6	6	1	5	31	0.16129	129214828	2	5	15	0.333333	3	21	25	0.84	0	0	NA	0	0	NA	0	0	NA	0	0	NA	0	0	NA	0	9	0
1	16341354	16341354	T	1	0	10	0	G	1	8	9	0.888889	15630173:16439506:16957995	0	7	0	4	4	1	711181	3	6	33	0.181818	2	19	21	0.904762	1	6	0.166667	0	3	0	0	2	0	0	2	0	0	0	NA	0	1	0
1	16497272	16497272	G	2	16	19	0.842105	C	3	6	25	0.24	62817311:32348223:16359132:196670815:10201633	10	11	0.909091	4	18	0.222222	180173543	6	43	56	0.767857	6	11	50	0.22	5	7	0.714286	5	5	1	3	3	1	2	2	1	0	2	0	2	3	0.666667
1	17306591	17306591	C	4	28	49	0.571429	A	2	0	19	0	11435453:6513191:91078228:17272988:57325073:16960221	19	20	0.95	1	21	0.047619	73771637	5	34	56	0.607143	3	0	32	0	3	39	0.0769231	0	18	0	2	31	0.0645161	0	12	0	0	4	0	0	0	NA
1	18543784	18543784	T	3	2	18	0.111111	C	1	7	8	0.875	18916258:48467397:23161047	1	13	0.0769231	12	12	1	29923613	6	20	40	0.5	2	14	15	0.933333	0	0	NA	0	0	NA	0	0	NA	0	0	NA	2	2	1	1	1	1
1	18563258	18563258	C	2	0	13	0	T	2	9	12	0.75	19253524:48728132:17873061:18538375	0	7	0	12	14	0.857143	30164874	2	0	13	0	2	9	12	0.75	1	3	0.333333	0	0	NA	1	3	0.333333	0	0	NA	1	2	0.5	0	2	0
1	19264784	19264784	C	2	9	28	0.321429	G	4	27	31	0.870968	19005923:15811477:39249471:36534055:40888194:19422839	4	11	0.363636	39	42	0.928571	21623410	2	9	28	0.321429	4	27	31	0.870968	2	2	1	1	1	1	2	2	1	1	1	1	0	1	0	5	7	0.714286
1	19858213	19858213	T	4	3	27	0.111111	G	3	20	24	0.833333	38050916:20192546:102593604:167954776:19436643:17991886:5840118	7	23	0.304348	14	15	0.933333	148096563	5	10	35	0.285714	3	20	24	0.833333	0	0	NA	0	0	NA	0	0	NA	0	0	NA	1	2	0.5	6	6	1
1	21946415	21946415	G	4	29	41	0.707317	A	2	1	20	0.05	21239367:21976970:21918516:21750736:156434990:20154413	26	28	0.928571	2	14	0.142857	134488575	5	42	54	0.777778	3	6	27	0.222222	0	0	NA	2	2	1	0	0	NA	1	1	1	2	5	0.4	2	4	0.5
1	21958739	21958739	G	4	11	41	0.268293	T	2	16	20	0.8	16934786:21988861:21923737:21830086:144995801:19763507	6	29	0.206897	16	17	0.941176	123037062	4	11	41	0.268293	2	16	20	0.8	6	14	0.428571	5	11	0.454545	6	14	0.428571	5	11	0.454545	3	5	0.6	1	1	1
1	22590331	22590331	G	1	7	8	0.875	C	2	3	16	0.1875	22048112:20740732:177056520	5	5	1	0	7	0	154466189	2	14	18	0.777778	2	3	16	0.1875	1	7	0.142857	1	6	0.166667	1	4	0.25	1	6	0.166667	0	0	NA	2	2	1
1	23354814	23354814	C	2	13	16	0.8125	T	3	2	27	0.0740741	61847278:23547653:180378979:41127118:95703113	9	10	0.9	3	23	0.130435	157024165	3	17	20	0.85	3	2	27	0.0740741	1	1	1	2	2	1	1	1	1	2	2	1	0	0	NA	2	3	0.666667
1	23471765	23471765	A	4	17	19	0.894737	C	3	4	12	0.333333	183114938:30326415:23641882:23255782:23391532:23254680:27886084	20	20	1	6	12	0.5	159643173	7	21	27	0.777778	7	8	23	0.347826	1	1	1	4	4	1	1	1	1	2	2	1	6	8	0.75	0	0	NA
1	23579474	23579474	A	6	43	60	0.716667	C	3	13	34	0.382353	23258742:37376061:97924044:63439476:23611862:49931799:15733422:205878235:23340331	20	25	0.8	8	22	0.363636	182298761	6	43	60	0.716667	3	13	34	0.382353	0	5	0	2	4	0.5	0	5	0	2	4	0.5	7	9	0.777778	0	1	0
1	24524058	24524058	C	1	9	9	1	T	1	0	11	0	24625777:24710855	9	9	1	0	4	0	186797	2	12	21	0.571429	2	1	24	0.0416667	6	7	0.857143	4	8	0.5	3	3	1	3	4	0.75	0	1	0	0	2	0
1	24531527	24531527	C	4	29	36	0.805556	G	2	0	16	0	224014571:26048732:24087021:24576853:76038202:24691050	8	12	0.666667	1	14	0.0714286	199483044	4	29	36	0.805556	2	0	16	0	2	3	0.666667	3	3	1	2	3	0.666667	3	3	1	0	1	0	2	4	0.5
1	25399474	25399474	C	1	8	8	1	T	1	1	6	0.166667	25250521:24899159	6	6	1	0	7	0	500315	3	20	20	1	2	1	14	0.0714286	0	2	0	0	2	0	0	1	0	0	1	0	0	0	NA	0	2	0
1	26501149	26501149	C	2	18	19	0.947368	T	2	6	19	0.315789	147063942:26523635:26455028:26417492	10	11	0.909091	0	11	0	120562793	2	18	19	0.947368	3	17	31	0.548387	7	9	0.777778	9	9	1	7	9	0.777778	4	4	1	0	0	NA	1	2	0.5
1	26804406	26804406	G	2	4	12	0.333333	C	4	30	36	0.833333	118059256:25813068:26327433:238150058:78451443:232728096	4	13	0.307692	19	21	0.904762	211345652	2	4	12	0.333333	5	38	46	0.826087	2	2	1	4	4	1	2	2	1	3	3	1	1	1	1	4	6	0.666667
1	30271781	30271781	C	3	10	41	0.243902	G	4	37	47	0.787234	30609286:30236235:30192614:29803915:29458924:30385777:29677163	3	12	0.25	18	19	0.947368	812857	3	10	41	0.243902	5	47	59	0.79661	0	7	0	0	2	0	0	7	0	0	2	0	0	1	0	1	3	0.333333
1	30365605	30365605	A	2	0	8	0	C	5	12	15	0.8	57319819:20043682:30193151:30343786:41904842:30159642:25703678:38069987:30332791	0	9	0	25	36	0.694444	26954214	2	0	8	0	5	12	15	0.8	0	0	NA	0	0	NA	0	0	NA	0	0	NA	0	0	NA	0	8	0
1	30482412	30482412	A	2	6	15	0.4	C	2	13	13	1	17640220:29649677:30927629:30195271	0	10	0	10	16	0.625	12842192	2	6	15	0.4	3	23	23	1	0	5	0	1	6	0.166667	0	5	0	1	3	0.333333	0	1	0	0	2	0
1	31479005	31479005	T	1	6	6	1	C	2	0	9	0	32241436:230545962:145079003	4	4	1	0	14	0	199066957	3	17	17	1	2	0	9	0	0	0	NA	0	0	NA	0	0	NA	0	0	NA	0	1	0	0	5	0
1	31688385	31688385	A	2	10	16	0.625	C	2	0	14	0	200078252:52273540:42669045:103195609	11	11	1	1	9	0.111111	168389867	2	10	16	0.625	2	0	14	0	1	4	0.25	1	4	0.25	1	4	0.25	1	4	0.25	1	2	0.5	1	1	1
1	33498310	33498310	T	1	4	4	1	C	2	0	9	0	18947317:32959967:47809750	6	6	1	1	10	0.1	14550993	2	5	6	0.833333	2	0	9	0	0	0	NA	0	1	0	0	0	NA	0	1	0	0	0	NA	2	3	0.666667
1	34572165	34572165	A	2	11	12	0.916667	T	4	9	27	0.333333	35120901:29863474:58232654:34005551:215377531:34069752	9	11	0.818182	5	29	0.172414	180805366	2	11	12	0.916667	4	9	27	0.333333	0	0	NA	0	0	NA	0	0	NA	0	0	NA	0	1	0	2	6	0.333333
1	34821496	34821496	A	5	7	21	0.333333	G	2	11	11	1	34782882:57784769:5719365:59920721:49812080:35085098:4192705	4	32	0.125	18	20	0.9	30628791	6	12	27	0.444444	3	16	16	1	0	6	0	0	3	0	0	5	0	0	2	0	2	6	0.333333	0	4	0
1	34964842	34964842	G	6	26	38	0.684211	C	3	3	17	0.176471	34515006:34809255:35154045:22712063:150238674:35631912:35499402:80703845:34894633	20	28	0.714286	2	22	0.0909091	115273832	11	58	78	0.74359	4	11	26	0.423077	0	2	0	0	0	NA	0	2	0	0	0	NA	2	8	0.25	2	2	1
1	35044643	35044643	G	3	5	22	0.227273	A	3	13	18	0.722222	33440879:34918577:34843796:13825194:37799930:51749183	1	9	0.111111	22	22	1	21219449	3	5	22	0.227273	3	13	18	0.722222	0	0	NA	0	0	NA	0	0	NA	0	0	NA	1	2	0.5	4	6	0.666667
1	35232774	35232774	T	6	14	32	0.4375	C	5	27	30	0.9	17109013:174322386:35551213:49678960:68807311:14269054:33836380:35010174:13150929:35837103:23471225	4	18	0.222222	21	27	0.777778	139089612	7	14	36	0.388889	6	33	36	0.916667	0	2	0	0	5	0	0	2	0	0	5	0	0	0	NA	0	2	0
1	35232810	35232810	C	5	7	25	0.28	T	4	19	22	0.863636	17109013:35551213:68807311:14269054:33836380:35010174:13150929:35837103:23471225	0	14	0	13	19	0.684211	33574501	7	9	31	0.290323	5	25	28	0.892857	0	1	0	0	3	0	0	1	0	0	3	0	0	0	NA	0	2	0
1	38225134	38225134	C	1	10	11	0.909091	T	2	6	19	0.315789	48149400:208924985:35514102	5	5	1	0	9	0	170699851	2	14	18	0.777778	3	7	23	0.304348	0	0	NA	0	0	NA	0	0	NA	0	0	NA	0	1	0	0	1	0
1	40810783	40810783	A	6	20	45	0.444444	G	4	24	26	0.923077	39983234:24643289:232987077:40782182:35488772:40655909:15452177:41404349:41310429:37166156	10	35	0.285714	23	26	0.884615	192176294	12	39	85	0.458824	7	37	48	0.770833	0	0	NA	0	0	NA	0	0	NA	0	0	NA	4	7	0.571429	6	13	0.461538
1	40810845	40810845	A	5	12	37	0.324324	G	4	24	26	0.923077	39983234:24643289:40782182:35488772:40655909:15452177:41404349:41310429:37166156	9	34	0.264706	23	26	0.884615	25358668	9	22	63	0.349206	7	37	48	0.770833	0	0	NA	0	0	NA	0	0	NA	0	0	NA	4	7	0.571429	6	13	0.461538
1	41856071	41856071	C	5	49	51	0.960784	A	4	24	52	0.461538	92575749:41804095:41814012:12923789:70210806:27760942:41738208:86584884:41882737	18	19	0.947368	10	25	0.4	50719678	6	60	62	0.967742	4	24	52	0.461538	1	12	0.0833333	2	10	0.2	1	10	0.1	2	10	0.2	2	4	0.5	0	2	0
1	41928821	41928821	C	2	5	17	0.294118	T	1	9	9	1	24378784:40587085:234811440	6	17	0.352941	8	8	1	192882619	4	13	36	0.361111	2	15	17	0.882353	0	0	NA	0	0	NA	0	0	NA	0	0	NA	4	5	0.8	1	1	1
1	42110888	42110888	T	2	21	22	0.954545	C	1	3	14	0.214286	41305347:41767829:42047896	14	15	0.933333	2	11	0.181818	805541	4	47	51	0.921569	2	12	23	0.521739	0	3	0	1	1	1	0	1	0	1	1	1	1	2	0.5	5	5	1
1	43904316	43904316	A	4	8	27	0.296296	G	5	35	40	0.875	102007685:43997389:30129320:43992683:44854170:110783628:145256819:44069371:43828995	8	31	0.258065	22	27	0.814815	101352503	4	8	27	0.296296	7	51	59	0.864407	0	0	NA	0	0	NA	0	0	NA	0	0	NA	6	9	0.666667	2	15	0.133333
1	45338363	45338363	C	2	2	11	0.181818	G	3	11	13	0.846154	158167407:45948654:175458395:45448746	2	18	0.111111	18	18	1	130120032	3	4	16	0.25	3	11	13	0.846154	0	0	NA	0	0	NA	0	0	NA	0	0	NA	0	2	0	4	4	1
1	47684677	47684677	G	6	27	49	0.55102	T	4	5	35	0.142857	83558792:5411332:52998256:22529119:47009940:5951057:46963648:47951159:58333668:53723420	24	37	0.648649	4	26	0.153846	42273345	6	27	49	0.55102	4	5	35	0.142857	0	6	0	0	4	0	0	6	0	0	4	0	1	10	0.1	2	3	0.666667
1	48400170	48400170	C	2	16	33	0.484848	T	1	17	18	0.944444	48687236:87048788:49495350:33596858	3	12	0.25	9	9	1	38648618	2	16	33	0.484848	3	43	47	0.914894	1	6	0.166667	4	8	0.5	1	6	0.166667	1	3	0.333333	0	0	NA	0	0	NA
1	53593930	53593930	T	2	21	22	0.954545	C	4	21	46	0.456522	18534427:204016636:53446040:53664037:52558155:54035815:53539231	11	12	0.916667	3	11	0.272727	150422706	2	21	22	0.954545	4	21	46	0.456522	3	5	0.6	0	7	0	3	5	0.6	0	7	0	2	3	0.666667	5	6	0.833333
1	54077470	54077470	G	1	5	5	1	A	2	0	10	0	23729517:54003569:54049059	9	9	1	6	19	0.315789	30347953	3	11	13	0.846154	3	3	13	0.230769	0	0	NA	0	0	NA	0	0	NA	0	0	NA	0	1	0	3	4	0.75
1	55241940	55241940	G	2	7	22	0.318182	T	2	26	26	1	54448638:193026179:52045399:54864683	0	15	0	6	7	0.857143	137784239	2	7	22	0.318182	2	26	26	1	7	8	0.875	2	2	1	7	8	0.875	2	2	1	0	0	NA	1	3	0.333333
1	55481748	55481748	T	2	3	11	0.272727	A	3	29	29	1	55136873:192974883:29294541:60441910:57185445	4	15	0.266667	17	17	1	137493135	2	3	11	0.272727	3	29	29	1	0	3	0	0	0	NA	0	3	0	0	0	NA	5	5	1	2	5	0.4
1	56908368	56908368	C	2	14	14	1	T	3	7	20	0.35	56382303:56929185:56661847:112288088:55917304	9	9	1	7	21	0.333333	55379720	2	14	14	1	4	13	28	0.464286	0	2	0	0	4	0	0	2	0	0	3	0	1	2	0.5	2	4	0.5
1	58813693	58813693	A	3	29	30	0.966667	C	6	12	69	0.173913	63138849:13827761:60628601:58855498:58885416:112430783:58103035:59077592:48654264	17	18	0.944444	7	29	0.241379	53617090	5	46	50	0.92	9	25	100	0.25	0	1	0	1	2	0.5	0	0	NA	0	1	0	0	2	0	0	3	0
1	64530948	64530948	T	1	0	8	0	C	1	5	6	0.833333	55368815:51376808	0	9	0	5	6	0.833333	13154140	2	0	16	0	2	13	14	0.928571	0	0	NA	0	0	NA	0	0	NA	0	0	NA	0	0	NA	2	2	1
1	65220701	65220701	T	7	42	52	0.807692	A	8	12	48	0.25	78323208:50159384:26352276:65287619:64878710:49252900:6644009:163982506:70086816:70385703:143928195:41906884:66041554:71293344	23	26	0.884615	14	35	0.4	98761805	14	84	107	0.785047	11	31	72	0.430556	1	4	0.25	2	5	0.4	0	1	0	1	2	0.5	6	7	0.857143	3	12	0.25
1	65762640	65762640	T	1	0	9	0	C	3	12	20	0.6	65809272:66021671:208657620:88984227	0	10	0	15	21	0.714286	142894980	2	0	19	0	3	12	20	0.6	0	2	0	0	0	NA	0	1	0	0	0	NA	0	0	NA	0	2	0
1	66956685	66956685	A	2	10	11	0.909091	G	1	0	6	0	230293544:66767138:67049270	9	11	0.818182	0	10	0	163336859	3	16	17	0.941176	4	4	23	0.173913	1	4	0.25	0	6	0	0	3	0	0	1	0	0	1	0	1	1	1
1	66986557	66986557	G	4	18	20	0.9	T	2	2	9	0.222222	67148514:66870889:206274754:73490008:68075731:68078291	18	21	0.857143	0	5	0	139288197	4	18	20	0.9	2	2	9	0.222222	3	6	0.5	0	2	0	3	6	0.5	0	2	0	4	7	0.571429	0	0	NA
1	67766926	67766926	A	5	11	17	0.647059	C	7	2	20	0.1	67571797:67495671:92671236:68110458:67566307:68092537:70861663:55470745:113675996:67745908:67968432:67837765	20	22	0.909091	8	23	0.347826	45909070	6	11	20	0.55	9	3	24	0.125	0	0	NA	0	0	NA	0	0	NA	0	0	NA	2	6	0.333333	1	3	0.333333
1	70207668	70207668	G	2	9	9	1	A	5	6	22	0.272727	70033213:70030024:70227864:76827068:67129946:81278275:69750389:72393070	6	6	1	6	21	0.285714	11070607	2	9	9	1	5	6	22	0.272727	1	2	0.5	0	4	0	1	2	0.5	0	4	0	2	2	1	0	11	0
1	71703438	71703438	G	3	4	15	0.266667	A	3	12	13	0.923077	85807502:54438969:73635657:121485206:176493417	0	5	0	16	19	0.842105	104789979	3	4	15	0.266667	3	12	13	0.923077	0	0	NA	0	0	NA	0	0	NA	0	0	NA	0	4	0	1	1	1
1	74588733	74588733	C	2	8	9	0.888889	T	1	0	5	0	174704481:29514494:74513583	14	15	0.933333	0	6	0	100115748	3	12	14	0.857143	3	2	15	0.133333	0	3	0	0	3	0	0	2	0	0	1	0	2	6	0.333333	0	0	NA
1	76221706	76221706	G	2	0	8	0	T	5	18	25	0.72	93486786:62348231:75708855:77132236:95202404:76352631:101166569	1	15	0.0666667	13	21	0.619048	24944863	2	0	8	0	9	35	47	0.744681	1	1	1	4	4	1	1	1	1	4	4	1	0	0	NA	0	2	0
1	76548758	76548758	G	7	12	39	0.307692	C	13	35	53	0.660377	83862718:76624341:211350716:78784212:76040000:73742255:82310573:76725400:76402497:76513250:186017049:76176602:76748801:68728492:75929139:76902944:27931004:75874748:56166755:76719919	3	27	0.111111	27	55	0.490909	134801958	10	19	54	0.351852	14	40	58	0.689655	1	23	0.0434783	10	34	0.294118	0	15	0	10	32	0.3125	3	6	0.5	4	9	0.444444
1	77786253	77786253	A	3	18	21	0.857143	G	2	2	11	0.181818	78203449:74997865:94668189:78959150:77824748	14	17	0.823529	1	16	0.0625	16881936	3	18	21	0.857143	2	2	11	0.181818	1	1	1	0	0	NA	1	1	1	0	0	NA	0	3	0	1	3	0.333333
1	77797710	77797710	C	2	0	14	0	G	3	15	21	0.714286	70553589:78518157:61297092:77856297:74055956	0	18	0	9	10	0.9	16500618	2	0	14	0	3	15	21	0.714286	0	0	NA	0	0	NA	0	0	NA	0	0	NA	0	2	0	0	0	NA
1	79880578	79880578	G	4	18	22	0.818182	C	4	6	23	0.26087	155968314:79911153:104524905:80493429:59242205:82905371:77833039:79803311	14	23	0.608696	3	28	0.107143	76087736	5	25	29	0.862069	7	18	40	0.45	0	7	0	1	10	0.1	0	5	0	1	6	0.166667	3	4	0.75	1	2	0.5
1	80374911	80374911	G	2	6	13	0.461538	C	2	14	14	1	107939950:80881009:80148883:80318754	1	7	0.142857	12	13	0.923077	27565039	3	6	19	0.315789	2	14	14	1	0	1	0	0	0	NA	0	1	0	0	0	NA	0	0	NA	0	0	NA
1	81707728	81707728	G	4	3	20	0.15	A	3	11	15	0.733333	48148523:81636263:79918025:81866077:181298547:81629891	7	24	0.291667	20	20	1	99590819	4	3	20	0.15	4	16	20	0.8	0	0	NA	0	2	0	0	0	NA	0	2	0	0	6	0	0	1	0
1	82282947	82282947	T	4	14	15	0.933333	G	3	3	10	0.3	84193350:222500423:82255538:7669789:182520637:82316037:222575739	11	12	0.916667	1	13	0.0769231	140292792	7	21	23	0.913043	4	4	11	0.363636	5	9	0.555556	2	5	0.4	1	5	0.2	2	4	0.5	1	2	0.5	0	3	0
1	82418216	82418216	A	3	9	17	0.529412	C	2	0	13	0	85258980:168910949:10880780:82117737:87611511	13	15	0.866667	0	8	0	86492733	6	15	35	0.428571	2	0	13	0	3	4	0.75	1	1	1	1	1	1	1	1	1	1	3	0.333333	0	0	NA
1	84188082	84188082	A	2	0	14	0	G	2	12	19	0.631579	113064846:84167047:117545957:84673638	0	20	0	9	12	0.75	33357875	2	0	14	0	2	12	19	0.631579	0	1	0	0	2	0	0	1	0	0	2	0	3	3	1	1	1	1
1	85313824	85313824	G	1	3	11	0.272727	T	3	22	27	0.814815	85238738:85096229:85289708:85215081	0	9	0	13	17	0.764706	217595	2	8	22	0.363636	5	33	43	0.767442	0	0	NA	0	0	NA	0	0	NA	0	0	NA	0	0	NA	1	1	1
1	85440917	85440917	C	2	2	19	0.105263	G	2	16	17	0.941176	194953790:85274534:82560578:85189945	0	11	0	8	10	0.8	109512873	3	2	25	0.08	2	16	17	0.941176	0	3	0	0	2	0	0	2	0	0	2	0	0	1	0	0	1	0
1	86105404	86105404	C	2	1	20	0.05	G	2	18	23	0.782609	82364330:86528042:24440271:86152031	0	11	0	5	7	0.714286	61665133	3	5	29	0.172414	2	18	23	0.782609	1	1	1	1	1	1	1	1	1	1	1	1	1	3	0.333333	2	2	1
1	86818846	86818846	A	2	0	10	0	G	2	8	9	0.888889	92941323:73975066:85554708:171295035	1	12	0.0833333	7	9	0.777778	84476189	2	0	10	0	3	8	10	0.8	1	3	0.333333	3	3	1	1	3	0.333333	2	2	1	1	1	1	2	2	1
1	86860894	86860894	T	2	10	11	0.909091	C	6	5	33	0.151515	193561497:112292352:85463421:87559952:9581368:87821760:199220722:86011022	10	14	0.714286	6	30	0.2	112359828	4	16	21	0.761905	9	14	53	0.264151	19	19	1	46	47	0.978723	11	11	1	29	30	0.966667	0	2	0	4	8	0.5
1	86896706	86896706	C	5	10	32	0.3125	A	8	26	37	0.702703	86736393:118721207:87193941:71347145:176213737:86958631:86558374:86988926:89601731:87828008:87050917:63376702:88636626	3	23	0.130435	20	26	0.769231	89317031	7	18	45	0.4	10	32	44	0.727273	0	0	NA	1	2	0.5	0	0	NA	1	1	1	2	4	0.5	1	2	0.5
1	89077958	89077958	A	3	3	19	0.157895	G	1	9	9	1	88682029:88760146:89288939:88567274	1	11	0.0909091	7	7	1	510684	3	3	19	0.157895	2	13	17	0.764706	0	0	NA	0	0	NA	0	0	NA	0	0	NA	0	1	0	0	1	0
1	90227682	90227682	T	2	2	13	0.153846	C	1	7	8	0.875	72700382:82544165:78767166	0	7	0	6	6	1	17527300	2	2	13	0.153846	3	20	26	0.769231	1	1	1	2	3	0.666667	1	1	1	1	1	1	0	1	0	0	1	0
1	94496253	94496253	A	4	29	45	0.644444	G	3	4	35	0.114286	94532611:97023434:94362973:46979018:89473410:95146995:94612584	12	14	0.857143	0	13	0	47517235	4	29	45	0.644444	4	16	48	0.333333	1	8	0.125	2	8	0.25	1	8	0.125	1	6	0.166667	0	2	0	1	2	0.5
1	94515630	94515630	G	3	10	32	0.3125	A	5	43	53	0.811321	92825467:120421406:220221155:110071436:163830645:77280076:43024492:166265348	1	10	0.1	17	24	0.708333	125705525	3	10	32	0.3125	5	43	53	0.811321	0	1	0	0	1	0	0	1	0	0	1	0	0	1	0	5	6	0.833333
1	96145267	96145267	C	4	21	27	0.777778	T	3	0	6	0	97538256:90687812:98147804:97181251:241092149:60149033:96266530	19	25	0.76	4	15	0.266667	144946882	6	30	36	0.833333	3	0	6	0	0	0	NA	0	0	NA	0	0	NA	0	0	NA	0	3	0	1	2	0.5
1	105680524	105680524	C	3	20	20	1	T	2	7	18	0.388889	90513540:225100078:99915985:105433309:106944484	12	12	1	2	9	0.222222	119419554	4	26	27	0.962963	2	7	18	0.388889	1	8	0.125	0	4	0	0	6	0	0	4	0	1	2	0.5	4	7	0.571429
1	107864842	107864842	A	2	1	9	0.111111	G	1	8	8	1	107894180:108896930:107159548	1	9	0.111111	5	5	1	1032088	3	1	12	0.0833333	2	14	16	0.875	0	0	NA	0	0	NA	0	0	NA	0	0	NA	0	0	NA	0	0	NA
1	111210319	111210319	C	4	3	10	0.3	A	3	10	10	1	111057518:64272599:38731179:239031160:111159031:108979622:202251381:112282314	6	18	0.333333	8	8	1	127820841	5	4	11	0.363636	3	10	10	1	6	7	0.857143	1	4	0.25	4	5	0.8	1	4	0.25	0	0	NA	2	5	0.4
1	111315946	111315946	A	4	34	35	0.971429	G	2	2	18	0.111111	112066318:111044889:94564329:50266913:176431403:107442008	13	13	1	7	15	0.466667	65115457	4	34	35	0.971429	2	2	18	0.111111	0	4	0	1	2	0.5	0	4	0	1	2	0.5	1	2	0.5	4	6	0.666667
1	112090865	112090865	C	4	16	33	0.484848	G	7	54	59	0.915254	243312848:112197309:38848372:112870815:115798195:108531021:111973492:56434196:112291562:112725348:111039088	7	23	0.304348	33	42	0.785714	131221983	5	26	43	0.604651	10	76	85	0.894118	5	8	0.625	11	19	0.578947	3	5	0.6	8	13	0.615385	1	2	0.5	2	2	1
1	113157054	113157054	T	2	11	11	1	C	4	3	25	0.12	200760022:77159825:113677068:113133907:147214440	13	13	1	4	22	0.181818	87602968	2	11	11	1	4	3	25	0.12	1	2	0.5	3	4	0.75	1	2	0.5	3	4	0.75	0	1	0	1	1	1
1	113729278	113729278	C	2	4	4	1	A	2	0	7	0	201045017:112504384:91686288:113916082	15	18	0.833333	4	15	0.266667	87315739	4	8	9	0.888889	2	0	7	0	4	5	0.8	1	1	1	1	2	0.5	1	1	1	1	3	0.333333	0	0	NA
1	114187371	114187371	G	3	1	17	0.0588235	A	2	12	14	0.857143	114261903:16195524:114053396:65133656:80150255	7	17	0.411765	12	12	1	97991847	5	6	31	0.193548	2	12	14	0.857143	2	2	1	1	2	0.5	0	0	NA	1	2	0.5	3	4	0.75	2	3	0.666667
1	116019125	116019125	A	3	15	18	0.833333	C	2	1	12	0.0833333	55268827:118562370:108832744:66647853:116277895:116142998	13	17	0.764706	0	6	0	60750298	4	25	28	0.892857	2	1	12	0.0833333	1	7	0.142857	1	2	0.5	1	5	0.2	1	2	0.5	0	2	0	0	3	0
1	116452890	116452890	A	1	0	6	0	C	3	23	33	0.69697	118057180:115713154:160381239:116225152	0	7	0	9	12	0.75	43928349	2	2	13	0.153846	3	23	33	0.69697	0	0	NA	0	1	0	0	0	NA	0	1	0	0	0	NA	2	3	0.666667
1	119856193	119856193	T	3	4	19	0.210526	G	3	9	10	0.9	119818037:199450608:120471046:118471382:18495920:178149156	11	22	0.5	12	12	1	101360273	3	4	19	0.210526	3	9	10	0.9	2	2	1	1	1	1	2	2	1	1	1	1	2	4	0.5	1	4	0.25
1	145398745	145398745	T	10	41	58	0.706897	G	6	12	36	0.333333	120557356:145157826:145576618:93968433:120692664:145221934:156642943:212242090:94992356:145037067:120748803:166848937:173397321:145058456:100326756	25	56	0.446429	23	29	0.793103	66843345	16	72	97	0.742268	14	29	84	0.345238	5	51	0.0980392	2	44	0.0454545	3	30	0.1	0	20	0	6	12	0.5	1	10	0.1
1	146754784	146754784	T	2	14	15	0.933333	G	2	4	15	0.266667	179239245:146342652:241780532:149820593	10	10	1	2	10	0.2	95025748	2	14	15	0.933333	2	4	15	0.266667	2	2	1	1	1	1	2	2	1	1	1	1	1	1	1	0	2	0
1	146947113	146947113	G	2	0	12	0	C	5	21	35	0.6	146684111:106463870:146900999:172454014:248125619:161184065:147371415	0	12	0	19	21	0.904762	101178506	2	0	12	0	7	29	48	0.604167	0	0	NA	0	1	0	0	0	NA	0	1	0	1	1	1	0	1	0
1	150264311	150264311	G	3	12	25	0.48	T	2	20	20	1	64447127:90256000:70088357:87262041:236657015	5	19	0.263158	9	9	1	86392704	4	12	30	0.4	3	22	27	0.814815	8	8	1	7	8	0.875	7	7	1	4	4	1	4	6	0.666667	3	4	0.75
1	151836675	151836675	C	5	24	33	0.727273	G	7	12	45	0.266667	151717305:151865529:203680181:152142086:173694434:151458911:65471038:154093014:151897444:152116541:181487326	21	27	0.777778	13	37	0.351351	86365637	5	24	33	0.727273	8	14	52	0.269231	0	0	NA	0	0	NA	0	0	NA	0	0	NA	2	3	0.666667	1	2	0.5
1	152159961	152159961	C	2	13	14	0.928571	T	3	10	28	0.357143	120460779:152060088:152537915:152388152:159646795	10	14	0.714286	0	11	0	31699182	4	28	29	0.965517	5	21	47	0.446809	0	0	NA	0	0	NA	0	0	NA	0	0	NA	0	0	NA	1	4	0.25
1	157468198	157468198	T	2	0	10	0	G	5	20	27	0.740741	187436396:164072277:192157543:158002672:217581954:158038645	0	10	0	16	23	0.695652	60113756	3	4	18	0.222222	6	25	33	0.757576	1	1	1	0	0	NA	0	0	NA	0	0	NA	1	2	0.5	1	9	0.111111
1	159001039	159001039	G	3	39	42	0.928571	C	7	47	91	0.516484	158013242:158891611:173210487:158641443:169509117:159278775:96293287:158615615:153366425:159059476	14	15	0.933333	8	21	0.380952	62707752	4	49	57	0.859649	8	48	103	0.466019	0	0	NA	3	3	1	0	0	NA	2	2	1	0	2	0	5	5	1
1	159785284	159785284	C	2	2	8	0.25	G	2	13	14	0.928571	159733140:160033450:159813361:152526415:159606649:159915764:160222434	0	13	0	14	19	0.736842	7258869	3	2	14	0.142857	2	13	14	0.928571	0	1	0	1	3	0.333333	0	0	NA	1	3	0.333333	0	3	0	3	7	0.428571
1	161705871	161705871	C	1	0	7	0	G	3	11	14	0.785714	161092814:76205820:160466327:174789012	0	7	0	8	10	0.8	85500051	4	6	19	0.315789	4	15	18	0.833333	0	2	0	0	3	0	0	1	0	0	2	0	3	3	1	1	1	1
1	161731255	161731255	A	6	52	69	0.753623	C	3	12	32	0.375	190324315:204108713:161269512:161396779:167005155:163385111:162156448:156234499:46178094	16	21	0.761905	2	11	0.181818	115553161	9	74	103	0.718447	3	12	32	0.375	8	9	0.888889	1	1	1	7	8	0.875	1	1	1	1	4	0.25	0	2	0
1	161818324	161818324	A	2	0	6	0	G	3	11	12	0.916667	72579825:183827703:179953005:238261545:160617165	0	3	0	13	13	1	89238499	2	0	6	0	6	17	21	0.809524	0	0	NA	0	0	NA	0	0	NA	0	0	NA	0	1	0	1	1	1
1	165482626	165482626	G	2	0	15	0	A	3	25	30	0.833333	164811156:77176741:165553024:172800898:232591634	0	9	0	11	15	0.733333	88305885	2	0	15	0	3	25	30	0.833333	0	3	0	0	3	0	0	3	0	0	3	0	0	0	NA	0	2	0
1	166039898	166039898	G	4	3	20	0.15	C	4	19	22	0.863636	165425647:165707210:166109724:158053392:165556933:166456358:39155608:166480691	1	22	0.0454545	20	23	0.869565	126884290	5	10	27	0.37037	5	22	25	0.88	4	5	0.8	2	5	0.4	3	4	0.75	2	4	0.5	0	2	0	0	2	0
1	166557895	166557895	C	7	30	34	0.882353	A	5	9	24	0.375	245900728:231232409:167075510:74751168:175318470:166208174:166668679:222204597:192717984:178490431:69163490:241877428	26	32	0.8125	15	37	0.405405	97394405	10	36	46	0.782609	6	10	28	0.357143	4	16	0.25	6	11	0.545455	2	12	0.166667	6	9	0.666667	0	4	0	2	5	0.4
1	167075159	167075159	T	2	11	12	0.916667	A	2	0	16	0	226615748:195817916:109224074:167600960	11	11	1	0	5	0	59540589	2	11	12	0.916667	2	0	16	0	2	6	0.333333	0	4	0	2	6	0.333333	0	4	0	0	0	NA	2	2	1
1	167639070	167639070	G	6	23	55	0.418182	C	4	32	34	0.941176	167577721:167548456:166861190:51041628:167438732:95110092:169227809:92650588:167372147:200198725	5	25	0.2	19	21	0.904762	116597442	8	37	79	0.468354	4	32	34	0.941176	6	6	1	1	1	1	4	4	1	1	1	1	4	5	0.8	2	3	0.666667
1	168841243	168841243	C	5	21	26	0.807692	A	3	6	19	0.315789	170259287:168460664:208989907:168795655:185948061:17183485:235127192:167040234	13	22	0.590909	18	18	1	151657758	11	49	62	0.790323	5	10	27	0.37037	1	5	0.2	0	1	0	0	0	NA	0	1	0	0	4	0	2	2	1
1	170789365	170789365	C	3	17	24	0.708333	G	6	12	40	0.3	170655611:170280352:186163520:170821348:169464322:171028634:170980092:175488795:199808870	12	13	0.923077	13	32	0.40625	29019505	3	17	24	0.708333	6	12	40	0.3	2	3	0.666667	1	5	0.2	2	3	0.666667	1	5	0.2	0	0	NA	1	1	1
1	171396539	171396539	A	4	44	49	0.897959	C	3	18	33	0.545455	177225510:160470439:39867416:171429998:174905510:171741190:175817623	24	27	0.888889	5	16	0.3125	131529123	11	107	130	0.823077	3	18	33	0.545455	6	10	0.6	1	3	0.333333	2	3	0.666667	1	3	0.333333	5	6	0.833333	3	5	0.6
1	171590814	171590814	C	2	16	16	1	G	3	12	24	0.5	225812103:171397617:195121303:173118618	12	12	1	5	16	0.3125	54221289	2	16	16	1	3	12	24	0.5	2	2	1	5	8	0.625	2	2	1	5	8	0.625	2	2	1	2	3	0.666667
1	175129691	175129691	T	2	0	20	0	G	1	5	5	1	175511110:190305109:164171539	0	5	0	10	10	1	15175418	2	0	20	0	2	7	7	1	1	2	0.5	2	2	1	1	2	0.5	1	1	1	0	2	0	0	2	0
1	175221874	175221874	T	3	10	22	0.454545	G	5	25	29	0.862069	174533236:172768520:185415736:175850301:215881737:46917731:218798001:187592323:164110391:78789421	6	6	1	5	19	0.263158	128304143	4	11	28	0.392857	6	32	36	0.888889	0	0	NA	0	0	NA	0	0	NA	0	0	NA	0	1	0	0	2	0
1	175233936	175233936	A	5	11	15	0.733333	T	3	1	11	0.0909091	114866810:175718412:175294136:175204973:151650326:175745415:188067275	16	17	0.941176	5	15	0.333333	60367126	6	13	17	0.764706	3	1	11	0.0909091	4	5	0.8	2	3	0.666667	3	4	0.75	2	3	0.666667	5	7	0.714286	0	0	NA
1	175844615	175844615	C	2	14	15	0.933333	T	3	12	27	0.444444	109399395:169014923:177302413:179987446	6	6	1	2	12	0.166667	66445220	2	14	15	0.933333	4	15	35	0.428571	0	0	NA	0	0	NA	0	0	NA	0	0	NA	0	1	0	2	2	1
1	179042981	179042981	G	2	17	21	0.809524	C	2	4	17	0.235294	186203609:179184332:179539360:178913852:179244499	14	14	1	3	12	0.25	7160628	3	26	32	0.8125	5	17	41	0.414634	0	1	0	0	0	NA	0	0	NA	0	0	NA	1	1	1	0	5	0
1	179400273	179400273	A	3	10	19	0.526316	T	2	0	13	0	178855432:178685217:209952746:50162627:200140098	8	11	0.727273	0	13	0	129237646	4	18	27	0.666667	2	0	13	0	1	1	1	0	0	NA	1	1	1	0	0	NA	2	2	1	2	2	1
1	179451944	179451944	A	4	3	15	0.2	G	4	14	14	1	179033978:204959157:179393251:167502504:179372949:203693603:4859858:166262790	8	29	0.275862	24	28	0.857143	174592086	5	4	17	0.235294	4	14	14	1	1	3	0.333333	0	4	0	1	3	0.333333	0	4	0	0	2	0	1	4	0.25
1	180234759	180234759	C	2	21	22	0.954545	G	2	7	23	0.304348	199041532:180300364:230699381:194732050	4	4	1	0	8	0	50464622	3	31	34	0.911765	2	7	23	0.304348	4	4	1	2	4	0.5	3	3	1	2	4	0.5	0	0	NA	0	0	NA
1	183068505	183068505	G	5	57	59	0.966102	C	3	11	33	0.333333	221728695:115201470:150845064:183484728:117707976:160987893:182550332:204105220	21	23	0.913043	1	8	0.125	67867035	5	57	59	0.966102	4	24	46	0.521739	7	7	1	5	6	0.833333	7	7	1	4	4	1	1	2	0.5	0	1	0
1	190663355	190663355	C	2	0	13	0	A	3	13	19	0.684211	121484969:190804393:216148703:183549741:90859317	0	19	0	4	7	0.571429	99804038	2	0	13	0	4	17	23	0.73913	0	0	NA	1	3	0.333333	0	0	NA	1	2	0.5	0	3	0	1	3	0.333333
1	191382991	191382991	T	6	8	32	0.25	A	4	14	20	0.7	112929275:206228171:191454888:209548347:179618883:214215564:217591552:212970316:243348303:191939535	11	41	0.268293	14	18	0.777778	78453716	6	8	32	0.25	6	19	30	0.633333	0	0	NA	0	0	NA	0	0	NA	0	0	NA	4	5	0.8	1	3	0.333333
1	193614455	193614455	T	2	12	12	1	C	1	2	8	0.25	160338183:194073339:193437578	16	17	0.941176	3	10	0.3	33276272	2	12	12	1	3	12	24	0.5	0	0	NA	0	0	NA	0	0	NA	0	0	NA	0	1	0	0	1	0
1	195619483	195619483	G	5	25	27	0.925926	C	7	12	31	0.387097	195954125:97514284:195517508:237717471:209044064:197708829:213515007:183974219:229155220:143964248:205846025:214399129	24	25	0.96	10	20	0.5	98105199	6	28	30	0.933333	7	12	31	0.387097	0	0	NA	0	0	NA	0	0	NA	0	0	NA	0	3	0	1	2	0.5
1	195936944	195936944	G	7	35	55	0.636364	T	2	17	17	1	196162336:54262889:189854994:196510784:215713507:192071512:192940746:176456510:226008070	5	23	0.217391	15	22	0.681818	141674055	9	50	70	0.714286	3	23	23	1	2	4	0.5	3	3	1	1	3	0.333333	1	1	1	2	6	0.333333	0	5	0
1	197129981	197129981	T	2	1	10	0.1	C	3	17	22	0.772727	189478361:218395559:197417249:195862857:232075427:196983603:196998802	0	9	0	15	17	0.882353	34945446	3	5	16	0.3125	7	36	45	0.8	5	8	0.625	19	20	0.95	4	6	0.666667	9	9	1	1	1	1	0	1	0
1	198253551	198253551	T	2	7	12	0.583333	A	3	21	21	1	199224300:195843480:198100635:198528844:88997906:198080193:198639049:192968335	0	4	0	13	14	0.928571	109255645	2	7	12	0.583333	3	21	21	1	1	1	1	3	3	1	1	1	1	3	3	1	0	0	NA	1	2	0.5
1	199866467	199866467	T	1	9	9	1	C	1	0	9	0	199951149:230060912:199597791	6	6	1	0	5	0	30194445	2	16	18	0.888889	2	1	14	0.0714286	0	0	NA	0	0	NA	0	0	NA	0	0	NA	0	0	NA	0	0	NA
1	199898416	199898416	C	2	0	7	0	T	3	12	13	0.923077	200278321:178243372:208099551:157644029:246000097:200423391	1	4	0.25	18	18	1	46101681	3	1	10	0.1	4	15	16	0.9375	0	0	NA	0	0	NA	0	0	NA	0	0	NA	1	1	1	2	2	1
1	200256649	200256649	C	4	11	25	0.44	G	7	30	34	0.882353	199353376:162881671:200139583:156597745:199698466:199983805:200351830:177775729:198557583:200448969	20	26	0.769231	9	29	0.310345	43658904	5	13	30	0.433333	9	38	45	0.844444	5	7	0.714286	6	6	1	4	6	0.666667	4	4	1	0	0	NA	2	4	0.5
1	201116242	201116242	A	2	12	17	0.705882	G	2	0	14	0	201074828:171255404:104488455:183405281	13	14	0.928571	0	15	0	96627787	2	12	17	0.705882	2	0	14	0	2	6	0.333333	7	8	0.875	2	6	0.333333	7	8	0.875	0	3	0	0	0	NA
1	202140436	202140436	T	2	14	15	0.933333	A	4	7	45	0.155556	203430344:204555176:201685004:207111553:202188241:202308017	10	10	1	5	23	0.217391	4971117	3	23	24	0.958333	6	11	69	0.15942	0	1	0	0	1	0	0	0	NA	0	1	0	0	0	NA	2	4	0.5
1	203432515	203432515	A	1	0	8	0	T	4	27	28	0.964286	204244904:37377298:202804495:234496195:10085204	0	8	0	24	27	0.888889	193347311	3	7	23	0.304348	4	27	28	0.964286	2	3	0.666667	0	4	0	1	1	1	0	4	0	0	1	0	1	1	1
1	203665047	203665047	C	2	0	9	0	T	3	8	8	1	205472462:203502439:203519080:205717912:202986866	0	14	0	14	28	0.5	2052865	4	3	13	0.230769	4	9	9	1	0	2	0	0	0	NA	0	2	0	0	0	NA	2	2	1	2	3	0.666667
1	205661614	205661614	C	3	27	27	1	A	3	16	40	0.4	6782535:205752054:170684084:204966799:205551818	24	26	0.923077	7	19	0.368421	198879079	3	27	27	1	4	27	53	0.509434	0	1	0	10	10	1	0	1	0	7	7	1	2	3	0.666667	0	1	0
1	207111584	207111584	T	8	47	56	0.839286	A	4	12	30	0.4	206966038:210130086:207050935:217842142:218457479:171503343:206926012:206744872:202140358:206844184:44641668:165558403	20	26	0.769231	2	25	0.08	162469916	10	60	70	0.857143	6	21	43	0.488372	8	14	0.571429	3	9	0.333333	6	10	0.6	2	7	0.285714	2	2	1	1	2	0.5
1	209581483	209581483	C	5	19	32	0.59375	A	2	0	9	0	209612191:210224533:218233637:209307789:210571226:211134175:233108490	16	20	0.8	0	12	0	23527007	9	25	47	0.531915	2	0	9	0	2	7	0.285714	0	2	0	2	4	0.5	0	2	0	0	5	0	2	4	0.5
1	210489611	210489611	C	1	0	4	0	G	2	11	11	1	184461230:209888933:41718338	0	7	0	11	13	0.846154	168771273	2	2	8	0.25	2	11	11	1	5	6	0.833333	2	6	0.333333	3	3	1	2	6	0.333333	0	0	NA	0	0	NA
1	211796730	211796730	G	2	12	12	1	A	2	1	8	0.125	190986987:204361443:211770657:212251737	6	7	0.857143	2	16	0.125	20809743	4	22	22	1	2	1	8	0.125	8	8	1	2	2	1	4	4	1	2	2	1	0	0	NA	1	2	0.5
1	212678727	212678727	G	5	34	34	1	T	7	25	39	0.641026	212349880:211542827:213162853:210959184:214614312:212814972:215098071:211956884:181124765:212710135:212762693:145239302	26	29	0.896552	14	33	0.424242	67439425	5	34	34	1	8	28	44	0.636364	5	5	1	0	5	0	5	5	1	0	4	0	3	4	0.75	3	4	0.75
1	213885704	213885704	C	3	26	29	0.896552	G	7	32	60	0.533333	213749423:213053137:213968787:214448892:215107707:213418082:209813130:213652034:236992287:214082173	14	14	1	23	44	0.522727	23106583	3	26	29	0.896552	7	32	60	0.533333	0	0	NA	0	0	NA	0	0	NA	0	0	NA	0	2	0	5	9	0.555556
1	214617123	214617123	G	3	11	25	0.44	A	2	0	17	0	214116179:245297097:223104359:218286073:211563010	7	10	0.7	0	11	0	30679974	3	11	25	0.44	2	0	17	0	0	1	0	0	0	NA	0	1	0	0	0	NA	2	3	0.666667	0	1	0
1	218193661	218193661	A	2	20	20	1	T	3	3	22	0.136364	120324332:167529548:217656186:217303428:226125495	8	10	0.8	2	16	0.125	97869329	3	29	32	0.90625	3	3	22	0.136364	0	0	NA	0	0	NA	0	0	NA	0	0	NA	0	0	NA	0	0	NA
1	219836866	219836866	C	2	8	14	0.571429	G	3	0	19	0	208686832:152916217:164733222:211594155:219406008	10	11	0.909091	1	9	0.111111	66920649	3	15	22	0.681818	5	6	30	0.2	0	1	0	3	3	1	0	0	NA	1	1	1	0	0	NA	0	1	0
1	223493152	223493152	T	3	0	19	0	G	5	15	26	0.576923	156174541:224023529:223850608:199796671:153439455:71904531:225766041:223205856	0	24	0	14	23	0.608696	151588621	3	0	19	0	11	37	63	0.587302	0	3	0	1	9	0.111111	0	3	0	1	4	0.25	0	4	0	3	4	0.75
1	224779483	224779483	A	1	0	9	0	T	5	22	39	0.564103	161957765:224850853:224443463:220738592:225561880:225133538	0	7	0	12	16	0.75	62821718	2	1	18	0.0555556	6	23	45	0.511111	0	0	NA	0	0	NA	0	0	NA	0	0	NA	2	5	0.4	2	2	1
1	226308295	226308295	G	4	37	46	0.804348	C	3	10	30	0.333333	224544162:225946406:241645859:229767656:227598826:225618713:221527338	11	26	0.423077	0	21	0	15337564	4	37	46	0.804348	3	10	30	0.333333	10	12	0.833333	3	6	0.5	10	12	0.833333	3	6	0.5	4	5	0.8	2	2	1
1	227010730	227010730	T	2	1	8	0.125	A	5	18	21	0.857143	226671489:227707313:227106762:227629053:230513569:90298540:232811950	0	5	0	25	31	0.806452	136712190	7	12	28	0.428571	8	27	31	0.870968	5	5	1	3	4	0.75	1	1	1	3	4	0.75	0	0	NA	1	3	0.333333
1	228038124	228038124	G	1	6	6	1	A	3	1	15	0.0666667	27998602:214031256:228472053:211012152	9	10	0.9	2	17	0.117647	200039522	2	11	11	1	3	1	15	0.0666667	2	2	1	0	2	0	1	1	1	0	2	0	0	3	0	1	3	0.333333
1	228504857	228504857	G	1	0	12	0	T	2	17	21	0.809524	227936163:228743924:228568537:213539623	1	11	0.0909091	11	12	0.916667	14965234	4	8	44	0.181818	3	27	31	0.870968	0	2	0	0	2	0	0	1	0	0	1	0	1	1	1	1	3	0.333333
1	228523618	228523618	G	3	25	27	0.925926	A	2	7	18	0.388889	197583446:214489743:230264948:229288407:5959605	13	13	1	1	6	0.166667	222564013	3	25	27	0.925926	4	19	36	0.527778	3	5	0.6	3	10	0.3	3	5	0.6	1	4	0.25	2	2	1	0	0	NA
1	228799021	228799021	A	1	0	6	0	G	1	6	6	1	169170245:228971465	0	6	0	8	8	1	59628776	2	0	12	0	2	12	12	1	0	0	NA	0	0	NA	0	0	NA	0	0	NA	0	1	0	2	2	1
1	230355248	230355248	C	5	5	16	0.3125	G	4	11	11	1	229759361:229956385:231954806:229987987:173519309:230858328:230293814:160622172:230563537	7	24	0.291667	28	33	0.848485	69733076	5	5	16	0.3125	4	11	11	1	0	0	NA	0	0	NA	0	0	NA	0	0	NA	2	6	0.333333	2	5	0.4
1	231020871	231020871	G	2	12	14	0.857143	A	2	2	15	0.133333	230090270:233685779:230936476	8	8	1	0	7	0	2664908	3	18	20	0.9	2	2	15	0.133333	0	0	NA	0	0	NA	0	0	NA	0	0	NA	0	0	NA	0	3	0
1	232537840	232537840	C	3	16	20	0.8	G	4	9	26	0.346154	240688827:231459838:232762901:237839009:244980838:232314101:219759302	17	21	0.809524	5	23	0.217391	12778538	3	16	20	0.8	4	9	26	0.346154	0	0	NA	0	0	NA	0	0	NA	0	0	NA	1	5	0.2	2	3	0.666667
1	232799290	232799290	A	3	8	31	0.258065	G	3	26	30	0.866667	233143559:237427989:232215780:232320212:145490145:60275289	3	13	0.230769	13	13	1	172524001	3	8	31	0.258065	4	33	40	0.825	0	0	NA	0	0	NA	0	0	NA	0	0	NA	1	5	0.2	1	2	0.5
1	233019044	233019044	A	1	0	8	0	C	7	42	46	0.913043	233305575:232150055:233789916:232022882:233284510:216037885:232935805	0	9	0	13	20	0.65	16981159	4	14	31	0.451613	8	50	55	0.909091	0	0	NA	0	0	NA	0	0	NA	0	0	NA	1	3	0.333333	4	5	0.8
1	233652316	233652316	T	2	0	15	0	G	3	21	24	0.875	201690055:233708698:199088186:63428141	0	7	0	19	19	1	170224175	4	2	30	0.0666667	3	21	24	0.875	0	0	NA	0	0	NA	0	0	NA	0	0	NA	0	0	NA	2	2	1
1	234176602	234176602	T	14	50	69	0.724638	A	2	2	12	0.166667	231865201:233866004:187258351:143919454:196936406:233602912:242558821:15236411:234106912:226508629:225547240:12778104:233958506:233959949:228925787	38	61	0.622951	3	18	0.166667	221398498	17	56	80	0.7	2	2	12	0.166667	10	27	0.37037	0	2	0	10	21	0.47619	0	2	0	4	12	0.333333	3	3	1
1	234303628	234303628	A	2	0	13	0	C	5	22	34	0.647059	234558169:239661822:209349440:96040052:46904181:230585616:234183194	0	5	0	23	31	0.741935	187399447	2	0	13	0	6	26	40	0.65	1	1	1	3	3	1	1	1	1	3	3	1	0	0	NA	3	5	0.6
1	234964434	234964434	C	2	13	13	1	G	2	1	14	0.0714286	208003941:234902755:235124410:2959747	11	14	0.785714	0	10	0	232004687	3	19	19	1	2	1	14	0.0714286	1	1	1	2	2	1	1	1	1	2	2	1	3	3	1	0	1	0
1	235590937	235590937	A	3	24	24	1	T	3	11	19	0.578947	110586372:248212418:234448850:236008682:149042175:212680803	14	14	1	7	23	0.304348	125004565	3	24	24	1	3	11	19	0.578947	2	2	1	1	1	1	2	2	1	1	1	1	0	2	0	3	5	0.6
1	235642359	235642359	G	2	9	9	1	A	3	4	14	0.285714	207117915:189830468:235663089:235916596:19846641	7	7	1	0	5	0	215795718	2	9	9	1	3	4	14	0.285714	0	0	NA	0	0	NA	0	0	NA	0	0	NA	2	2	1	0	0	NA
1	235710276	235710276	C	1	2	11	0.181818	A	4	29	36	0.805556	235056480:235628376:236133878:207060850:178344331:232794156:235369578	0	8	0	11	16	0.6875	57365945	2	2	23	0.0869565	5	37	47	0.787234	0	3	0	0	8	0	0	1	0	0	6	0	0	2	0	4	6	0.666667
1	235822032	235822032	C	7	16	53	0.301887	G	5	31	41	0.756098	145543500:235899679:230440958:234975730:243798459:242519232:199639891:35745111:203067970:235960059:226479265:60180073	4	26	0.153846	13	16	0.8125	200076921	10	28	75	0.373333	8	49	65	0.753846	22	32	0.6875	23	24	0.958333	15	22	0.681818	16	16	1	3	3	1	0	1	0
1	236423674	236423674	A	5	13	38	0.342105	G	3	21	22	0.954545	233090886:208925169:236443988:236309328:31015774:218846707:186361602:227760104:161648077	7	24	0.291667	13	16	0.8125	205407900	5	13	38	0.342105	3	21	22	0.954545	0	5	0	3	3	1	0	5	0	3	3	1	1	1	1	2	5	0.4
1	236476837	236476837	C	2	14	14	1	A	3	6	20	0.3	209524329:236507740:233753611:236845067:232900952:245720444:236570786	11	11	1	3	21	0.142857	26952508	2	14	14	1	4	12	27	0.444444	1	1	1	0	0	NA	1	1	1	0	0	NA	0	1	0	2	2	1
1	237570768	237570768	A	2	8	10	0.8	G	7	7	40	0.175	237425831:242407716:196195878:197381720:231242979:233166622:26932902:236898705:237368218	7	7	1	15	45	0.333333	210637866	2	8	10	0.8	8	8	45	0.177778	0	0	NA	0	0	NA	0	0	NA	0	0	NA	4	4	1	2	6	0.333333
1	238417430	238417430	G	4	16	19	0.842105	A	3	2	12	0.166667	215146832:236629513:246385097:231713463:238362680:239146060:224397487	19	23	0.826087	2	17	0.117647	23270598	4	16	19	0.842105	3	2	12	0.166667	0	4	0	0	2	0	0	4	0	0	2	0	0	2	0	0	5	0
1	238911955	238911955	A	2	11	12	0.916667	G	3	6	18	0.333333	239810315:195338214:239747774:238174709:239247753	5	5	1	1	10	0.1	43573741	2	11	12	0.916667	4	7	25	0.28	0	1	0	0	0	NA	0	1	0	0	0	NA	0	2	0	0	1	0
1	240147699	240147699	G	2	12	14	0.857143	A	2	0	14	0	5811131:237685728:236605953:240966755	6	7	0.857143	0	9	0	234336568	5	30	32	0.9375	5	18	32	0.5625	0	4	0	0	3	0	0	1	0	0	0	NA	0	1	0	0	1	0
1	242678521	242678521	A	2	0	15	0	T	2	13	13	1	182352027:243010490:243270807:247831870	0	6	0	12	12	1	60326494	4	7	33	0.212121	2	13	13	1	0	4	0	1	4	0.25	0	3	0	1	4	0.25	0	1	0	1	1	1
1	243617188	243617188	T	3	11	14	0.785714	G	2	0	10	0	169396632:243741350:243652534:186770277:218092659	19	24	0.791667	0	9	0	74220556	3	11	14	0.785714	2	0	10	0	0	0	NA	0	0	NA	0	0	NA	0	0	NA	2	10	0.2	1	1	1
1	245005713	245005713	C	3	12	12	1	A	3	3	8	0.375	246323308:119316510:246767142:246863011:244517125:190022217	15	19	0.789474	1	12	0.0833333	125689203	4	15	15	1	5	6	16	0.375	0	0	NA	0	0	NA	0	0	NA	0	0	NA	2	3	0.666667	1	3	0.333333
1	245459811	245459811	C	2	17	19	0.894737	T	4	12	34	0.352941	75888343:245571621:245595386:245240851:146788081:247052262	10	12	0.833333	3	23	0.130435	169571468	4	30	34	0.882353	4	12	34	0.352941	5	15	0.333333	6	14	0.428571	5	7	0.714286	6	14	0.428571	0	3	0	1	3	0.333333
1	246211230	246211230	T	7	25	28	0.892857	A	3	3	10	0.3	219022253:246968716:246890850:246169993:246246664:79898228:244500478:244633144:48145026:222766968	33	38	0.868421	1	9	0.111111	198066204	8	26	30	0.866667	5	7	18	0.388889	5	15	0.333333	2	8	0.25	3	12	0.25	1	4	0.25	4	9	0.444444	2	2	1
1	247678955	247678955	C	3	23	24	0.958333	T	2	5	15	0.333333	247021625:247006376:247456109:197998392:247545166	20	22	0.909091	4	12	0.333333	49680563	3	23	24	0.958333	3	13	24	0.541667	0	4	0	1	6	0.166667	0	4	0	0	4	0	1	2	0.5	1	2	0.5
10	1022322	1022322	A	3	20	34	0.588235	T	3	28	28	1	1182609:10752769:11176946:45876999:1264621:19514182	15	18	0.833333	3	16	0.1875	44854677	3	20	34	0.588235	3	28	28	1	20	20	1	16	16	1	20	20	1	16	16	1	2	3	0.666667	4	5	0.8
10	1623119	1623119	T	2	15	17	0.882353	G	3	5	27	0.185185	2057800:2657683:1599731:1651093:10436352	16	24	0.666667	2	15	0.133333	8813233	2	15	17	0.882353	3	5	27	0.185185	3	4	0.75	8	9	0.888889	3	4	0.75	8	9	0.888889	3	8	0.375	1	3	0.333333
10	1706066	1706066	A	1	0	8	0	C	4	26	31	0.83871	110374928:13067984:1357107:287772:20246764:1266456:21762480	0	13	0	7	11	0.636364	108668862	3	10	24	0.416667	5	31	39	0.794872	6	6	1	8	10	0.8	2	2	1	7	8	0.875	2	3	0.666667	3	4	0.75
10	3896229	3896229	A	1	0	7	0	G	2	11	14	0.785714	24664859:3923955	0	7	0	9	12	0.75	20768630	2	1	14	0.0714286	3	13	19	0.684211	1	2	0.5	2	3	0.666667	1	1	1	2	2	1	2	2	1	3	5	0.6
10	5626556	5626556	T	3	11	26	0.423077	G	7	33	41	0.804878	5534853:5723686:5042639:6445185:6567895:7272954:4864429:128119098:9342503:3035796:5906966:6154720	1	14	0.0714286	24	38	0.631579	122492542	4	11	33	0.333333	8	41	49	0.836735	15	15	1	27	30	0.9	11	11	1	22	25	0.88	1	3	0.333333	2	12	0.166667
10	5889038	5889038	C	3	17	19	0.894737	A	1	0	6	0	3092810:48324297:69085346:5420687	7	8	0.875	0	11	0	63196308	4	23	26	0.884615	2	4	12	0.333333	6	6	1	4	4	1	5	5	1	2	2	1	0	1	0	0	2	0
10	6014272	6014272	G	5	14	14	1	C	3	1	6	0.166667	5860872:50169212:7533777:6239466:21497677:76020097:11290362:21873329	19	30	0.633333	1	13	0.0769231	70005825	6	15	15	1	3	1	6	0.166667	1	5	0.2	5	5	1	1	5	0.2	5	5	1	4	5	0.8	0	0	NA
10	7006344	7006344	A	1	0	5	0	G	4	18	20	0.9	7242622:9922917:26322340:7053811:49452968:6672728:8028484:6979525	0	5	0	15	18	0.833333	42446624	3	4	15	0.266667	4	18	20	0.9	3	6	0.5	1	6	0.166667	1	2	0.5	1	6	0.166667	0	0	NA	2	3	0.666667
10	7576035	7576035	T	5	10	38	0.263158	C	4	29	34	0.852941	7481554:7617491:7878607:7719277:20496083:3366591:7696073:11760926:2812869	10	30	0.333333	23	25	0.92	12920048	6	19	47	0.404255	5	33	43	0.767442	4	5	0.8	1	4	0.25	3	4	0.75	0	3	0	4	5	0.8	0	4	0
10	8148194	8148194	C	2	13	19	0.684211	G	1	0	10	0	7499280:43288162:7842701	15	15	1	0	10	0	35139968	3	21	28	0.75	3	6	28	0.214286	0	1	0	0	1	0	0	1	0	0	1	0	4	4	1	2	2	1
10	8148209	8148209	A	3	21	27	0.777778	T	1	0	10	0	7499280:43288162:7271508:7842701	18	19	0.947368	0	10	0	35139953	4	29	36	0.805556	3	6	28	0.214286	0	2	0	0	1	0	0	2	0	0	1	0	4	4	1	2	2	1
10	8565242	8565242	T	3	2	11	0.181818	C	2	10	12	0.833333	8156252:3813035:8516456:9040182	3	21	0.142857	8	8	1	4752207	3	2	11	0.181818	2	10	12	0.833333	0	0	NA	0	0	NA	0	0	NA	0	0	NA	6	7	0.857143	2	2	1
10	9100822	9100822	G	6	48	55	0.872727	T	5	20	40	0.5	57006311:601133:10227640:9064015:8159721:15337820:56405307:10925996:8954882:54287671:7889331	22	24	0.916667	12	27	0.444444	47905489	10	78	94	0.829787	5	20	40	0.5	0	1	0	0	0	NA	0	1	0	0	0	NA	1	3	0.333333	2	4	0.5
10	10231766	10231766	A	2	2	8	0.25	G	3	11	11	1	10272828:85083782:10535732:10070637:30087580	11	11	1	1	9	0.111111	74852016	2	2	8	0.25	3	11	11	1	0	1	0	0	0	NA	0	1	0	0	0	NA	0	1	0	2	3	0.666667
10	10939756	10939756	A	2	0	14	0	G	3	18	26	0.692308	10969718:10876727:11525500:104777782	1	5	0.2	17	17	1	93838026	2	0	14	0	3	18	26	0.692308	2	2	1	1	4	0.25	2	2	1	1	4	0.25	0	0	NA	1	4	0.25
10	11817005	11817005	G	3	17	22	0.772727	T	3	8	28	0.285714	11884177:12045633:11882531:11873901:11868075:11792908	12	14	0.857143	3	14	0.214286	228628	5	35	42	0.833333	3	8	28	0.285714	7	15	0.466667	2	9	0.222222	4	9	0.444444	2	9	0.222222	1	3	0.333333	7	7	1
10	12150872	12150872	C	3	0	11	0	T	2	10	12	0.833333	11242654:17663237:11522309	0	21	0	9	12	0.75	5512365	3	0	11	0	4	19	22	0.863636	3	3	1	0	4	0	3	3	1	0	2	0	0	3	0	4	4	1
10	14599229	14599229	G	2	0	13	0	T	1	6	6	1	20866635:14786055	0	15	0	5	5	1	6267406	3	1	20	0.05	2	12	12	1	0	3	0	0	0	NA	0	2	0	0	0	NA	0	0	NA	1	1	1
10	16993200	16993200	A	3	1	29	0.0344828	C	3	17	28	0.607143	18552200:17450841:17659288:17634619:80279106:59168570	3	32	0.09375	11	19	0.578947	63285906	3	1	29	0.0344828	4	25	36	0.694444	0	4	0	0	5	0	0	4	0	0	5	0	0	15	0	1	2	0.5
10	17394523	17394523	G	4	17	19	0.894737	A	4	1	14	0.0714286	17063493:17342202:17360154:4965001:16088038:16227620:17102579:28815209	16	18	0.888889	4	15	0.266667	12429522	4	17	19	0.894737	4	1	14	0.0714286	0	0	NA	0	0	NA	0	0	NA	0	0	NA	0	6	0	0	4	0
10	19066273	19066273	G	2	0	17	0	A	2	10	16	0.625	32760800:20404896:9700291:56207234	0	9	0	8	9	0.888889	37140961	2	0	17	0	2	10	16	0.625	0	0	NA	0	0	NA	0	0	NA	0	0	NA	0	0	NA	0	2	0
10	20337118	20337118	T	2	0	6	0	G	3	9	9	1	134211678:19639443:16206669:29535305:19827424	0	10	0	13	17	0.764706	113874560	5	4	12	0.333333	3	9	9	1	0	1	0	0	0	NA	0	1	0	0	0	NA	0	0	NA	2	5	0.4
10	20575991	20575991	C	3	23	27	0.851852	T	2	0	17	0	20660266:20637576:20374194:15422867:20033423	19	25	0.76	1	14	0.0714286	5153124	4	31	35	0.885714	5	19	37	0.513514	2	6	0.333333	5	5	1	2	4	0.5	1	1	1	0	1	0	0	3	0
10	20576040	20576040	G	6	35	51	0.686275	C	3	3	26	0.115385	20660266:20637576:20374194:7049869:15422867:71004192:20203145:21059980:20033423	28	38	0.736842	5	18	0.277778	50428152	6	35	51	0.686275	5	13	43	0.302326	3	7	0.428571	2	2	1	3	7	0.428571	1	1	1	2	4	0.5	0	4	0
10	27688460	27688460	T	5	17	22	0.772727	G	5	7	24	0.291667	27601126:12918001:25158651:27743920:59360609:29420073:27886338:25421119:29090614:66870595	17	24	0.708333	5	26	0.192308	39182135	5	17	22	0.772727	5	7	24	0.291667	0	4	0	0	5	0	0	4	0	0	5	0	2	3	0.666667	4	7	0.571429
10	28378131	28378131	G	1	1	8	0.125	T	2	16	16	1	9682224:28754677:53227111:29472972	0	6	0	9	10	0.9	24848980	4	13	31	0.419355	2	16	16	1	0	4	0	0	3	0	0	1	0	0	3	0	0	0	NA	0	1	0
10	29026076	29026076	C	2	1	16	0.0625	G	3	16	22	0.727273	35641679:63829775:29367058:34849392:68599762:92117108:89113349:30402864	1	17	0.0588235	14	17	0.823529	63091032	2	1	16	0.0625	3	16	22	0.727273	0	0	NA	0	0	NA	0	0	NA	0	0	NA	0	3	0	1	3	0.333333
10	30322865	30322865	A	3	16	24	0.666667	G	3	2	19	0.105263	62748845:20574888:57256125:78666999:30976735:30288144	8	9	0.888889	4	21	0.190476	48344134	3	16	24	0.666667	3	2	19	0.105263	3	3	1	2	2	1	3	3	1	2	2	1	0	0	NA	1	5	0.2
10	32045045	32045045	C	2	0	17	0	A	6	36	48	0.75	32572416:32449356:32143833:104556931:48187607:7751098:13595537	0	8	0	23	32	0.71875	72511886	5	7	37	0.189189	8	47	66	0.712121	3	3	1	6	7	0.857143	1	1	1	4	5	0.8	0	0	NA	1	3	0.333333
10	32446493	32446493	G	2	8	20	0.4	A	2	20	21	0.952381	32823253:30192489:32187651:32501588	0	7	0	7	7	1	2254004	2	8	20	0.4	2	20	21	0.952381	2	2	1	2	2	1	2	2	1	2	2	1	2	2	1	1	1	1
10	43748800	43748800	C	5	22	34	0.647059	G	5	35	36	0.972222	18267958:28859434:43841182:100856325:64651138:43482719:43774177:43943746:28453039:42690132	3	19	0.157895	15	23	0.652174	57107525	6	22	41	0.536585	6	37	42	0.880952	8	10	0.8	1	8	0.125	7	9	0.777778	1	6	0.166667	0	4	0	3	5	0.6
10	44793299	44793299	T	5	23	28	0.821429	C	2	2	10	0.2	43603755:44206769:44381270:44743628:43623328:43398140:45466249:28628762	16	17	0.941176	4	11	0.363636	16164537	6	25	37	0.675676	6	7	27	0.259259	12	17	0.705882	9	15	0.6	10	14	0.714286	3	6	0.5	2	5	0.4	1	2	0.5
10	45846862	45846862	T	5	23	28	0.821429	G	2	1	10	0.1	23600680:45967225:44515987:46203849:51511208:52075350	19	20	0.95	1	9	0.111111	22246182	6	28	34	0.823529	2	1	10	0.1	0	0	NA	0	0	NA	0	0	NA	0	0	NA	2	4	0.5	1	3	0.333333
10	47004971	47004971	A	1	0	12	0	G	2	14	18	0.777778	64149766:47100424:47098097	0	4	0	15	16	0.9375	17144795	4	8	43	0.186047	3	18	25	0.72	0	2	0	1	3	0.333333	0	0	NA	0	1	0	0	1	0	0	2	0
10	47004994	47004994	A	1	0	12	0	G	2	14	18	0.777778	64149766:47100424:92479387:47098097	0	4	0	15	16	0.9375	45474393	5	11	50	0.22	2	14	18	0.777778	0	2	0	0	1	0	0	0	NA	0	1	0	0	1	0	0	2	0
10	49403140	49403140	C	5	39	43	0.906977	T	3	10	24	0.416667	49508754:49804276:34199580:50295433:58310511:26844206:48417802:50243810:96976456	24	33	0.727273	0	10	0	47573316	7	51	57	0.894737	5	18	38	0.473684	0	0	NA	0	0	NA	0	0	NA	0	0	NA	1	4	0.25	1	1	1
10	50031501	50031501	C	2	6	12	0.5	T	2	16	16	1	50513986:73103144:49984383:49742594	1	21	0.047619	9	14	0.642857	23071643	5	24	35	0.685714	3	22	22	1	0	0	NA	0	0	NA	0	0	NA	0	0	NA	3	3	1	1	1	1
10	50417799	50417799	C	2	0	22	0	T	2	23	25	0.92	125404986:49925453:50547976:46972087:50634490	0	9	0	12	13	0.923077	74987187	2	0	22	0	3	30	34	0.882353	3	3	1	3	6	0.5	3	3	1	2	4	0.5	0	0	NA	1	3	0.333333
10	50951895	50951895	G	1	0	11	0	A	2	22	23	0.956522	47003929:52735231:50388895	0	3	0	11	11	1	3947966	2	1	22	0.0454545	2	22	23	0.956522	3	8	0.375	4	8	0.5	2	5	0.4	4	8	0.5	2	2	1	0	1	0
10	57726271	57726271	A	2	0	21	0	C	6	37	65	0.569231	62144996:58010080:81433853:58163056:59395235:80330672:21081355:57672524	0	6	0	21	30	0.7	36644916	3	8	30	0.266667	9	59	99	0.59596	0	5	0	0	20	0	0	4	0	0	14	0	0	2	0	0	2	0
10	57824076	57824076	G	5	9	24	0.375	C	3	18	19	0.947368	64140290:65726766:57759193:54450772:22504028:57434672:58372709	2	15	0.133333	9	10	0.9	35320048	6	12	29	0.413793	3	18	19	0.947368	0	6	0	0	3	0	0	5	0	0	3	0	0	6	0	0	1	0
10	61863008	61863008	C	4	2	17	0.117647	A	11	27	43	0.627907	61925105:61893938:79210396:52083923:62370238:60956014:93642168:56544976:62018624:62355748:61771133:126575423:12977310:63387227:60870525:63587989	5	17	0.294118	42	55	0.763636	64712415	5	3	20	0.15	12	31	48	0.645833	5	9	0.555556	15	21	0.714286	5	7	0.714286	14	19	0.736842	1	3	0.333333	5	9	0.555556
10	64179119	64179119	C	6	29	32	0.90625	G	6	15	29	0.517241	64412150:65010156:114776723:6027053:130756481:64140078:64069645:65204974:64263897:64103452:89391979:63933472	16	20	0.8	16	43	0.372093	66577362	6	29	32	0.90625	8	24	42	0.571429	4	6	0.666667	0	4	0	4	6	0.666667	0	2	0	2	4	0.5	3	8	0.375
10	64286975	64286975	T	3	6	18	0.333333	G	3	16	17	0.941176	60772286:64258518:64126624:64039058:64058409:95620504	3	18	0.166667	14	19	0.736842	31333529	3	6	18	0.333333	3	16	17	0.941176	0	0	NA	0	0	NA	0	0	NA	0	0	NA	3	5	0.6	2	3	0.666667
10	64765654	64765654	C	3	13	14	0.928571	T	2	2	11	0.181818	120364172:66015406:64277719:128194224:66586896:64240696	18	20	0.9	0	5	0	63428570	4	16	20	0.8	2	2	11	0.181818	0	0	NA	0	0	NA	0	0	NA	0	0	NA	1	2	0.5	0	2	0
10	68005848	68005848	T	3	21	22	0.954545	C	3	14	27	0.518519	66952501:68070167:23450972:77071011:79767581:68354540	13	14	0.928571	4	12	0.333333	44554876	4	33	34	0.970588	4	14	32	0.4375	0	0	NA	0	0	NA	0	0	NA	0	0	NA	0	2	0	0	0	NA
10	68073415	68073415	T	2	9	11	0.818182	C	2	2	12	0.166667	48150358:45350603:81428834:68293711	10	12	0.833333	1	14	0.0714286	22722812	3	15	17	0.882353	2	2	12	0.166667	0	2	0	0	2	0	0	1	0	0	2	0	0	2	0	0	2	0
10	68459353	68459353	T	2	7	8	0.875	A	2	1	12	0.0833333	36459900:66147936:68701326:83712614	8	9	0.888889	0	12	0	31999453	5	18	23	0.782609	2	1	12	0.0833333	0	2	0	0	0	NA	0	0	NA	0	0	NA	0	1	0	0	3	0
10	68717242	68717242	G	3	10	13	0.769231	T	2	0	6	0	65906396:68821657:67088922:60796842:61679910:68121186	10	10	1	3	10	0.3	7920400	4	12	15	0.8	2	0	6	0	0	0	NA	0	0	NA	0	0	NA	0	0	NA	0	1	0	0	0	NA
10	71321145	71321145	C	2	0	15	0	G	4	21	33	0.636364	61908102:28665971:106014953:71363609:70757822:71899493	0	7	0	13	15	0.866667	42655174	3	0	23	0	5	30	42	0.714286	1	4	0.25	1	7	0.142857	1	3	0.333333	0	5	0	0	1	0	0	4	0
10	71543053	71543053	T	2	20	20	1	G	3	14	26	0.538462	71567588:71636180:71868704:71455451:71487710	22	24	0.916667	5	13	0.384615	325651	2	20	20	1	5	23	45	0.511111	0	2	0	2	4	0.5	0	2	0	2	3	0.666667	0	1	0	2	4	0.5
10	72850385	72850385	A	2	18	18	1	G	2	9	18	0.5	58783042:72492565:73395382:71428120	6	6	1	1	15	0.0666667	14067343	2	18	18	1	2	9	18	0.5	1	4	0.25	0	4	0	1	4	0.25	0	4	0	0	0	NA	1	1	1
10	73008857	73008857	C	2	13	18	0.722222	A	4	9	38	0.236842	73570480:63377426:73214280:28152372:72219136:73386256	0	7	0	27	33	0.818182	44856485	2	13	18	0.722222	4	9	38	0.236842	1	3	0.333333	0	8	0	1	3	0.333333	0	8	0	0	1	0	0	3	0
10	73111258	73111258	G	2	20	20	1	T	2	12	20	0.6	73196014:73026892:73028370:73070183	19	19	1	4	9	0.444444	84756	2	20	20	1	2	12	20	0.6	1	4	0.25	4	8	0.5	1	4	0.25	4	8	0.5	1	2	0.5	1	2	0.5
10	73121591	73121591	A	4	27	46	0.586957	C	4	39	41	0.95122	74831157:72786913:14157599:73430648:74256709:72807128:73096053:73452223	7	21	0.333333	20	25	0.8	58963992	4	27	46	0.586957	4	39	41	0.95122	10	11	0.909091	5	7	0.714286	10	11	0.909091	5	7	0.714286	1	3	0.333333	3	7	0.428571
10	73593913	73593913	A	4	17	33	0.515152	G	3	22	22	1	73934152:99752403:93534129:86104421:73511876:4841760:73718319	4	18	0.222222	17	19	0.894737	68752153	6	26	43	0.604651	3	22	22	1	3	3	1	1	1	1	3	3	1	1	1	1	2	5	0.4	3	4	0.75
10	74115910	74115910	T	5	19	35	0.542857	G	3	3	23	0.130435	71722990:73921166:74078945:73626728:3553834:74390691:74855195:73863640	18	23	0.782609	3	14	0.214286	70562076	5	19	35	0.542857	3	3	23	0.130435	16	17	0.941176	9	12	0.75	16	17	0.941176	9	12	0.75	0	3	0	0	4	0
10	76845873	76845873	C	2	17	18	0.944444	G	1	3	10	0.3	132765118:76817331:110619832	3	12	0.25	7	7	1	55919245	2	17	18	0.944444	2	7	15	0.466667	0	2	0	1	2	0.5	0	2	0	1	1	1	0	0	NA	0	1	0
10	78891433	78891433	A	2	20	21	0.952381	C	3	12	30	0.4	78920758:110925224:58153488:78651229:65931457	12	16	0.75	4	20	0.2	32033791	4	42	48	0.875	4	18	37	0.486486	9	12	0.75	6	9	0.666667	4	5	0.8	5	8	0.625	0	1	0	5	6	0.833333
10	84124325	84124325	T	5	21	27	0.777778	G	4	2	22	0.0909091	83969105:84510792:82633005:89378247:82650457:70685103:28202514:84063055:58377495:84316360	8	19	0.421053	0	17	0	55921811	7	26	38	0.684211	6	8	33	0.242424	0	1	0	0	2	0	0	1	0	0	1	0	0	6	0	3	4	0.75
10	85965819	85965819	A	2	12	16	0.75	G	2	2	18	0.111111	77765840:97632456:86328127	10	10	1	3	19	0.157895	11666637	4	19	32	0.59375	2	2	18	0.111111	0	0	NA	0	0	NA	0	0	NA	0	0	NA	2	2	1	3	4	0.75
10	86793505	86793505	G	2	17	18	0.944444	T	2	3	16	0.1875	86899049:116356118:87130042:88076691:132439898	16	20	0.8	2	11	0.181818	45646393	2	17	18	0.944444	2	3	16	0.1875	0	0	NA	0	0	NA	0	0	NA	0	0	NA	0	2	0	0	2	0
10	86840195	86840195	A	2	0	9	0	G	1	4	4	1	67223506:86596844:86032447	2	12	0.166667	7	7	1	19616689	2	0	9	0	3	7	9	0.777778	0	0	NA	0	0	NA	0	0	NA	0	0	NA	0	2	0	0	1	0
10	87127168	87127168	G	2	5	7	0.714286	A	2	0	10	0	57192539:87782300:82811911:86759412	10	14	0.714286	0	8	0	29934629	2	5	7	0.714286	2	0	10	0	0	0	NA	0	0	NA	0	0	NA	0	0	NA	1	1	1	3	4	0.75
10	88422899	88422899	A	2	1	24	0.0416667	C	2	11	21	0.52381	88455187:101069501:124922031:132623897	1	7	0.142857	14	15	0.933333	44200998	2	1	24	0.0416667	2	11	21	0.52381	3	6	0.5	4	8	0.5	3	6	0.5	4	8	0.5	0	0	NA	0	1	0
10	88718436	88718436	A	3	8	29	0.275862	C	1	8	8	1	89042526:88808585:67904362:81342576	6	21	0.285714	6	6	1	20814074	4	15	36	0.416667	5	38	44	0.863636	6	10	0.6	10	13	0.769231	5	9	0.555556	2	2	1	1	2	0.5	0	1	0
10	90528178	90528178	A	2	16	18	0.888889	G	2	0	10	0	90408353:44011465:3924204:90629361	12	15	0.8	2	13	0.153846	86603974	2	16	18	0.888889	3	7	17	0.411765	0	0	NA	0	0	NA	0	0	NA	0	0	NA	0	0	NA	2	4	0.5
10	90696869	90696869	C	2	3	17	0.176471	G	4	31	31	1	90463456:115050013:91002139:90584892:90596925:90659899:90863239:130139646	0	10	0	16	24	0.666667	39442777	3	8	22	0.363636	5	32	39	0.820513	0	2	0	1	1	1	0	2	0	1	1	1	2	4	0.5	1	1	1
10	91461120	91461120	A	2	21	21	1	T	3	19	33	0.575758	115130092:31728358:91093983:91709900:91147794	0	8	0	10	14	0.714286	59732762	2	21	21	1	3	19	33	0.575758	1	10	0.1	0	16	0	1	10	0.1	0	16	0	0	1	0	2	4	0.5
10	92884553	92884553	G	1	0	6	0	A	2	17	22	0.772727	92317444:91599178:94124547	0	4	0	7	7	1	1285375	2	0	17	0	2	17	22	0.772727	1	2	0.5	1	2	0.5	0	0	NA	1	2	0.5	0	1	0	0	0	NA
10	95409771	95409771	T	3	3	20	0.15	C	2	10	14	0.714286	98624784:95344810:95577064:115048997:95372993	0	7	0	9	9	1	19639226	4	5	28	0.178571	2	10	14	0.714286	2	2	1	2	2	1	2	2	1	2	2	1	2	3	0.666667	2	4	0.5
10	97370843	97370843	C	4	22	28	0.785714	T	2	1	14	0.0714286	124263385:97245481:95398361:96575833:97059761:97689160	13	18	0.722222	1	12	0.0833333	26892542	6	26	42	0.619048	2	1	14	0.0714286	5	5	1	0	0	NA	3	3	1	0	0	NA	0	2	0	0	4	0
10	97595045	97595045	T	3	17	19	0.894737	G	3	2	25	0.08	89587075:97523638:97201164:97503427:22429819:42940784	6	7	0.857143	0	19	0	75165226	3	17	19	0.894737	5	7	34	0.205882	0	0	NA	0	0	NA	0	0	NA	0	0	NA	0	3	0	1	2	0.5
10	97699845	97699845	G	6	57	68	0.838235	A	5	25	56	0.446429	97626018:97941394:97670535:54950160:92900447:97452214:115603017:98444981:5784836:91312781:96921579	19	21	0.904762	6	18	0.333333	91915009	8	65	83	0.783133	5	25	56	0.446429	3	4	0.75	0	4	0	3	4	0.75	0	4	0	6	6	1	1	1	1
10	99903846	99903846	T	3	20	26	0.769231	G	2	3	16	0.1875	85194627:99659703:849397:99846072:100250454:120899979	20	24	0.833333	3	12	0.25	99054449	4	28	34	0.823529	4	15	33	0.454545	6	7	0.857143	6	7	0.857143	5	5	1	2	3	0.666667	2	4	0.5	2	3	0.666667
10	102686073	102686073	A	2	0	20	0	T	5	31	47	0.659574	102299833:129820475:89290443:102650948:102293891:100147750	6	16	0.375	24	28	0.857143	27134402	2	0	20	0	6	39	55	0.709091	4	7	0.571429	3	3	1	4	7	0.571429	3	3	1	0	1	0	3	4	0.75
10	103765778	103765778	T	4	20	26	0.769231	A	3	0	18	0	103577321:3780332:106333425:103658676:104184927:104291581:103615328	16	18	0.888889	4	14	0.285714	99985446	4	20	26	0.769231	3	0	18	0	0	0	NA	0	0	NA	0	0	NA	0	0	NA	0	7	0	2	2	1
10	104945028	104945028	C	4	3	20	0.15	A	2	7	9	0.777778	103597471:104840835:73236848:112841911:70649816:45476314	16	35	0.457143	19	19	1	59468714	4	3	20	0.15	3	12	15	0.8	0	6	0	0	6	0	0	6	0	0	4	0	0	1	0	1	2	0.5
10	107338667	107338667	G	2	4	4	1	C	2	0	8	0	96679127:108195176:96318595:121436723	12	13	0.923077	1	15	0.0666667	14098056	2	4	4	1	2	0	8	0	0	0	NA	0	1	0	0	0	NA	0	1	0	1	2	0.5	3	3	1
10	110481202	110481202	T	2	12	12	1	C	2	2	11	0.181818	109997726:111788956:110149974:110305610	9	14	0.642857	0	11	0	1307754	2	12	12	1	3	8	17	0.470588	0	0	NA	0	0	NA	0	0	NA	0	0	NA	0	0	NA	1	1	1
10	110695542	110695542	T	2	2	12	0.166667	C	3	13	16	0.8125	110735565:110595457:110515376:110468924:35401184	0	15	0	6	9	0.666667	75294358	2	2	12	0.166667	3	13	16	0.8125	0	0	NA	0	0	NA	0	0	NA	0	0	NA	6	6	1	2	3	0.666667
10	111265547	111265547	G	5	30	53	0.566038	T	2	19	20	0.95	123176679:109114227:90436807:111348313:109827959:111455336:107991474	0	18	0	4	4	1	20828740	5	30	53	0.566038	2	19	20	0.95	0	12	0	1	4	0.25	0	12	0	1	4	0.25	0	0	NA	0	0	NA
10	113978097	113978097	G	4	15	17	0.882353	A	3	4	16	0.25	115622277:124458746:43893400:114376375:107277875:113449988:113288154:114032480:44168988	13	28	0.464286	0	14	0	70084697	4	15	17	0.882353	3	4	16	0.25	0	3	0	1	3	0.333333	0	3	0	1	3	0.333333	2	4	0.5	0	1	0
10	115274891	115274891	G	2	13	13	1	C	1	1	6	0.166667	115570260:115000723:119648506	15	15	1	1	7	0.142857	4373615	3	19	19	1	3	7	13	0.538462	0	2	0	1	3	0.333333	0	1	0	0	0	NA	1	1	1	0	1	0
10	116114636	116114636	T	3	4	23	0.173913	C	1	5	5	1	70780221:96998258:116046919:116387088	1	15	0.0666667	7	8	0.875	45334415	3	4	23	0.173913	2	10	14	0.714286	0	0	NA	0	0	NA	0	0	NA	0	0	NA	1	3	0.333333	1	1	1
10	116267306	116267306	G	3	16	32	0.5	C	4	34	39	0.871795	112214482:72871796:116428163:105644106:116306905:116232946	11	13	0.846154	4	20	0.2	43395510	3	16	32	0.5	7	49	57	0.859649	0	6	0	0	4	0	0	6	0	0	3	0	0	0	NA	1	2	0.5
10	118911219	118911219	G	2	17	19	0.894737	C	2	0	22	0	123398699:120229625:119081729:120186517:119033988	10	13	0.769231	0	11	0	4487480	3	21	26	0.807692	2	0	22	0	1	2	0.5	1	1	1	1	2	0.5	1	1	1	0	1	0	2	2	1
10	119022573	119022573	A	5	31	31	1	C	3	3	20	0.15	119083418:72748645:97344473:124037139:118676746:24153706:131788593:113484540	23	29	0.793103	2	18	0.111111	94868867	6	35	37	0.945946	3	3	20	0.15	4	16	0.25	6	11	0.545455	3	13	0.230769	6	11	0.545455	1	2	0.5	3	5	0.6
10	120075852	120075852	T	1	0	6	0	G	3	11	13	0.846154	100184954:80308101:119265781:119897099	0	5	0	16	20	0.8	39767751	3	2	11	0.181818	3	11	13	0.846154	0	0	NA	0	0	NA	0	0	NA	0	0	NA	0	2	0	2	3	0.666667
10	122677426	122677426	A	2	0	10	0	C	3	17	19	0.894737	124489209:122744740:122052531:121118991:123423936	0	16	0	11	14	0.785714	1811783	2	0	10	0	3	17	19	0.894737	1	5	0.2	0	7	0	1	5	0.2	0	7	0	1	3	0.333333	1	3	0.333333
10	123088399	123088399	T	2	10	11	0.909091	A	2	1	11	0.0909091	21199505:122289375:118933615:185931	11	12	0.916667	0	11	0	122902468	2	10	11	0.909091	2	1	11	0.0909091	1	2	0.5	3	4	0.75	1	2	0.5	3	4	0.75	1	1	1	0	0	NA
10	123155920	123155920	A	2	11	12	0.916667	T	2	1	12	0.0833333	122996487:132917256:128334144:123069420	7	7	1	0	9	0	9761336	5	27	29	0.931034	4	8	19	0.421053	6	8	0.75	3	3	1	1	3	0.333333	2	2	1	0	3	0	0	1	0
10	123220112	123220112	A	2	5	19	0.263158	G	3	17	20	0.85	66893450:122213359:123375728:106551250:125563413	4	16	0.25	13	13	1	56326662	2	5	19	0.263158	3	17	20	0.85	0	0	NA	0	3	0	0	0	NA	0	3	0	0	0	NA	3	5	0.6
10	126228014	126228014	T	2	6	26	0.230769	C	3	37	39	0.948718	126272546:126316239:126129901:125828996:99855500	10	21	0.47619	21	22	0.954545	26372514	2	6	26	0.230769	4	41	51	0.803922	1	4	0.25	5	9	0.555556	1	4	0.25	4	7	0.571429	0	0	NA	1	5	0.2
10	126583588	126583588	G	2	0	12	0	T	2	8	10	0.8	100980101:65671163:124192515:132163273	0	9	0	5	6	0.833333	60912425	2	0	12	0	3	12	15	0.8	2	6	0.333333	3	12	0.25	2	6	0.333333	2	7	0.285714	2	2	1	0	1	0
10	127460753	127460753	A	6	32	59	0.542373	G	2	19	19	1	130799107:131097928:128874727:129318060:127570288:127565169:129829523:128975503	16	40	0.4	10	10	1	3637175	6	32	59	0.542373	2	19	19	1	7	14	0.5	5	6	0.833333	7	14	0.5	5	6	0.833333	3	5	0.6	0	1	0
10	127700408	127700408	C	3	10	35	0.285714	T	3	25	33	0.757576	127569433:93423013:128953531:14124722:45442735:121068200	4	23	0.173913	12	12	1	113575686	3	10	35	0.285714	3	25	33	0.757576	3	11	0.272727	6	11	0.545455	3	11	0.272727	6	11	0.545455	1	3	0.333333	2	3	0.666667
10	127742362	127742362	A	1	0	7	0	C	3	23	25	0.92	127705197:104323761:57670535:127642497	0	7	0	16	24	0.666667	70071827	2	8	16	0.5	4	31	34	0.911765	0	5	0	1	10	0.1	0	2	0	0	8	0	1	1	1	0	0	NA
10	127851750	127851750	C	2	6	18	0.333333	T	4	32	38	0.842105	38564700:127773147:128301023:127360377:128219339:128140076	0	9	0	12	15	0.8	89287050	2	6	18	0.333333	4	32	38	0.842105	2	5	0.4	0	8	0	2	5	0.4	0	8	0	0	2	0	1	1	1
10	128074661	128074661	A	2	10	12	0.833333	G	3	1	14	0.0714286	128776012:56318090:134846621:127935084:129675429	6	12	0.5	0	21	0	71756571	2	10	12	0.833333	4	2	20	0.1	0	1	0	2	6	0.333333	0	1	0	2	5	0.4	0	3	0	0	3	0
10	128157210	128157210	A	2	20	20	1	C	4	18	37	0.486486	128569065:132822450:128578048:84373662:124661090:42657332	9	11	0.818182	5	21	0.238095	85499878	2	20	20	1	4	18	37	0.486486	0	1	0	0	3	0	0	1	0	0	3	0	1	2	0.5	0	2	0
10	128269993	128269993	C	7	48	62	0.774194	A	4	3	35	0.0857143	128505656:129024400:91889563:131964524:83222919:128557882:84158880:54111153:128210504:133573640:128010767	29	36	0.805556	2	16	0.125	74158840	8	55	70	0.785714	5	8	42	0.190476	2	17	0.117647	0	8	0	2	17	0.117647	0	7	0	2	7	0.285714	0	0	NA
10	130918919	130918919	A	3	13	46	0.282609	G	2	26	31	0.83871	126909270:48177752:130673294:134956915:131654769:130876817:131574122	6	20	0.3	19	20	0.95	82741167	3	13	46	0.282609	2	26	31	0.83871	1	1	1	0	1	0	1	1	1	0	1	0	2	6	0.333333	0	1	0
10	131730625	131730625	A	2	6	23	0.26087	G	3	36	39	0.923077	86639384:132825199:122623081:88090874:127262809	1	12	0.0833333	9	12	0.75	45091241	2	6	23	0.26087	4	50	55	0.909091	1	2	0.5	6	8	0.75	1	2	0.5	4	6	0.666667	0	3	0	1	3	0.333333
10	131965590	131965590	C	2	0	17	0	A	2	16	18	0.888889	113524336:110490607:129237822:131232556	0	13	0	9	11	0.818182	21474983	3	11	28	0.392857	3	25	29	0.862069	6	7	0.857143	6	6	1	3	4	0.75	3	3	1	0	5	0	0	2	0
10	132031065	132031065	A	2	2	24	0.0833333	C	2	23	25	0.92	132215873:132636803:131256251:134194851	2	11	0.181818	10	11	0.909091	2163786	2	2	24	0.0833333	2	23	25	0.92	2	9	0.222222	4	10	0.4	2	9	0.222222	4	10	0.4	1	3	0.333333	1	1	1
10	132959367	132959367	C	3	8	9	0.888889	T	2	0	9	0	101972466:132640018:38392767:132240854:133344202	15	18	0.833333	3	14	0.214286	94566600	3	8	9	0.888889	2	0	9	0	1	8	0.125	0	3	0	1	8	0.125	0	3	0	0	3	0	1	4	0.25
10	132985051	132985051	G	2	1	19	0.0526316	A	4	18	28	0.642857	127035271:130701647:128532003:132127198:68991347	3	11	0.272727	25	27	0.925926	63993704	2	1	19	0.0526316	4	18	28	0.642857	2	8	0.25	2	11	0.181818	2	8	0.25	2	11	0.181818	2	3	0.666667	4	7	0.571429
10	133914339	133914339	G	2	0	19	0	T	4	40	47	0.851064	133601346:133954637:89255241:120191939:133875249	0	6	0	21	23	0.913043	44659098	3	11	30	0.366667	5	47	58	0.810345	0	12	0	3	15	0.2	0	8	0	3	13	0.230769	0	0	NA	0	2	0
10	134874498	134874498	T	1	0	11	0	G	1	10	10	1	131128743:133927399	0	8	0	7	7	1	3745755	2	0	20	0	2	15	21	0.714286	0	3	0	2	5	0.4	0	1	0	0	2	0	1	4	0.25	0	1	0
10	135023586	135023586	A	3	37	37	1	G	3	26	33	0.787879	134992971:134620951:134932345:134987900:134642236:77258775	17	18	0.944444	4	13	0.307692	57764811	3	37	37	1	3	26	33	0.787879	12	14	0.857143	8	13	0.615385	12	14	0.857143	8	13	0.615385	4	6	0.666667	4	6	0.666667
10	135324505	135324505	A	5	3	14	0.214286	C	4	10	10	1	134479383:134311669:13821796:135159542:131289690:134190068:135126640:110526009	10	26	0.384615	23	29	0.793103	121502709	7	6	19	0.315789	4	10	10	1	1	1	1	0	0	NA	0	0	NA	0	0	NA	1	3	0.333333	2	5	0.4
10	135348187	135348187	C	2	4	25	0.16	T	1	11	16	0.6875	126971859:135026926:134230605	2	19	0.105263	10	11	0.909091	8376328	3	15	38	0.394737	3	33	40	0.825	2	5	0.4	2	6	0.333333	1	3	0.333333	0	2	0	2	11	0.181818	0	0	NA
11	1161935	1161935	A	4	38	38	1	C	6	41	56	0.732143	72048635:76342013:904495:1416855:8476389:13097090:1362445:72174790:1561659:1609398:1539577	31	34	0.911765	14	31	0.451613	75180078	6	55	56	0.982143	6	41	56	0.732143	3	11	0.272727	10	20	0.5	1	7	0.142857	10	20	0.5	4	4	1	7	12	0.583333
11	1494002	1494002	T	2	27	31	0.870968	C	3	21	44	0.477273	1412356:1522049:1394467:1673790:1377197	20	20	1	10	19	0.526316	179788	2	27	31	0.870968	3	21	44	0.477273	6	8	0.75	7	9	0.777778	6	8	0.75	7	9	0.777778	1	8	0.125	1	3	0.333333
11	2439542	2439542	A	1	10	11	0.909091	G	1	0	9	0	1153970:2256833	9	10	0.9	0	6	0	1285572	2	16	17	0.941176	2	0	20	0	4	5	0.8	1	6	0.166667	2	3	0.666667	1	3	0.333333	1	2	0.5	0	1	0
11	2542605	2542605	T	4	16	24	0.666667	G	2	2	18	0.111111	15743443:2454993:2429341:1090360:17500080:2491819	23	24	0.958333	4	10	0.4	14957475	5	24	32	0.75	2	2	18	0.111111	3	11	0.272727	4	5	0.8	2	9	0.222222	4	5	0.8	4	7	0.571429	2	2	1
11	2862159	2862159	C	2	21	21	1	A	2	1	19	0.0526316	13201032:1687565:2675534:2651701	12	14	0.857143	0	7	0	10338873	5	53	53	1	2	1	19	0.0526316	0	2	0	0	2	0	0	2	0	0	2	0	0	1	0	2	4	0.5
11	3223629	3223629	T	2	2	12	0.166667	C	5	36	37	0.972973	3658390:1773402:3487329:3077529:34266116:2570441:11299154	0	21	0	23	36	0.638889	31042487	4	14	27	0.518519	6	43	45	0.955556	1	2	0.5	0	6	0	1	2	0.5	0	6	0	0	5	0	2	5	0.4
11	4210847	4210847	C	3	27	31	0.870968	T	2	1	19	0.0526316	3078526:14293160:4390960:4356855:86948455	12	13	0.923077	2	14	0.142857	82737608	3	27	31	0.870968	2	1	19	0.0526316	0	0	NA	0	1	0	0	0	NA	0	1	0	0	2	0	1	5	0.2
11	4704546	4704546	T	3	2	15	0.133333	G	3	13	16	0.8125	4738346:13425656:4435545:4468046:3195083:71021604	2	14	0.142857	5	5	1	66317058	7	9	29	0.310345	6	21	27	0.777778	0	0	NA	0	0	NA	0	0	NA	0	0	NA	0	0	NA	1	2	0.5
11	5609155	5609155	A	2	7	17	0.411765	T	2	25	25	1	71139293:72464730:28474239:19558693	1	8	0.125	8	9	0.888889	66855575	3	16	26	0.615385	4	46	46	1	2	4	0.5	6	6	1	1	3	0.333333	4	4	1	2	3	0.666667	1	1	1
11	5855629	5855629	T	4	30	35	0.857143	C	3	8	24	0.333333	51579543:5383623:9044226:5175287:89507406:5469640:79370469	16	16	1	1	12	0.0833333	83651777	4	30	35	0.857143	3	8	24	0.333333	0	3	0	2	3	0.666667	0	3	0	2	3	0.666667	1	2	0.5	0	2	0
11	8383248	8383248	T	2	0	21	0	C	4	23	34	0.676471	8333903:10336841:36131184:9087709:59069612:9221430	0	8	0	16	25	0.64	50686364	3	8	29	0.275862	5	31	42	0.738095	2	3	0.666667	5	5	1	1	2	0.5	4	4	1	0	1	0	1	4	0.25
11	8907583	8907583	C	6	5	24	0.208333	G	3	11	13	0.846154	8744039:8722822:11623189:9167644:58543412:8474648:12424320:9001060	7	24	0.291667	12	15	0.8	49635829	6	5	24	0.208333	3	11	13	0.846154	2	9	0.222222	0	5	0	2	9	0.222222	0	5	0	1	3	0.333333	3	8	0.375
11	8947283	8947283	C	3	14	26	0.538462	G	6	61	71	0.859155	71635220:76324574:95690081:8410838:9084732:8782513:20603408:27613470:10138996:63455670	0	12	0	28	34	0.823529	86742798	4	20	37	0.540541	6	61	71	0.859155	3	4	0.75	8	9	0.888889	2	2	1	8	9	0.888889	0	0	NA	2	5	0.4
11	9390831	9390831	A	1	0	10	0	T	3	17	29	0.586207	9664999:133517453:45194265:45116553	0	10	0	6	9	0.666667	124126622	3	0	25	0	4	24	37	0.648649	1	4	0.25	8	9	0.888889	1	2	0.5	5	6	0.833333	0	1	0	0	0	NA
11	9439422	9439422	T	2	10	10	1	G	2	1	20	0.05	125894229:9941344:75492487:9341233	10	12	0.833333	0	9	0	116454807	3	10	13	0.769231	2	1	20	0.05	5	5	1	7	7	1	4	4	1	7	7	1	0	1	0	2	5	0.4
11	11767079	11767079	G	6	35	40	0.875	T	1	0	7	0	20842382:11956532:12311353:9882115:11692679:68455505:10973761	39	51	0.764706	0	5	0	56688426	7	40	46	0.869565	2	6	13	0.461538	14	17	0.823529	1	7	0.142857	12	15	0.8	0	3	0	1	6	0.166667	0	0	NA
11	12157002	12157002	T	2	11	17	0.647059	C	2	0	18	0	12441274:133891105:11230912:14574610	15	17	0.882353	1	11	0.0909091	121734103	2	11	17	0.647059	2	0	18	0	0	1	0	0	2	0	0	1	0	0	2	0	2	3	0.666667	1	2	0.5
11	12427017	12427017	G	3	7	19	0.368421	A	3	15	15	1	12489261:6043551:13328867:12477328:17102507:13072216	10	20	0.5	15	15	1	6383466	4	11	25	0.44	3	15	15	1	0	1	0	0	0	NA	0	1	0	0	0	NA	3	5	0.6	1	1	1
11	12572721	12572721	C	1	10	15	0.666667	G	1	0	13	0	11777142:12491762	6	9	0.666667	0	11	0	795579	2	13	18	0.722222	2	3	28	0.107143	1	3	0.333333	0	4	0	1	2	0.5	0	2	0	0	0	NA	0	3	0
11	13785715	13785715	G	3	4	25	0.16	C	2	15	17	0.882353	13561182:13745429:12566374:3154139:85910355	4	21	0.190476	12	14	0.857143	72124640	3	4	25	0.16	2	15	17	0.882353	1	6	0.166667	0	4	0	1	6	0.166667	0	4	0	5	8	0.625	0	0	NA
11	17008644	17008644	C	1	9	9	1	A	2	0	19	0	29506529:16851462:20620807	6	6	1	0	6	0	12497885	3	17	26	0.653846	2	0	19	0	0	0	NA	0	0	NA	0	0	NA	0	0	NA	0	3	0	1	2	0.5
11	17267029	17267029	T	2	5	21	0.238095	C	2	18	20	0.9	17306122:17571615:17346061:107530659	0	7	0	18	18	1	90263630	2	5	21	0.238095	2	18	20	0.9	0	0	NA	0	0	NA	0	0	NA	0	0	NA	0	0	NA	0	1	0
11	19508722	19508722	G	3	9	19	0.473684	C	3	20	21	0.952381	19317540:19713807:20497677:35897803:19240377:21200254	13	26	0.5	22	24	0.916667	16389081	3	9	19	0.473684	4	28	29	0.965517	0	0	NA	0	0	NA	0	0	NA	0	0	NA	0	1	0	2	3	0.666667
11	20643718	20643718	C	5	9	26	0.346154	G	4	21	23	0.913043	128008577:21585656:7165688:36269552:105407682:38762772:29731592:11348400:21654004	4	17	0.235294	14	18	0.777778	107364859	6	11	31	0.354839	5	22	28	0.785714	0	0	NA	0	1	0	0	0	NA	0	1	0	2	4	0.5	0	2	0
11	20648133	20648133	C	3	16	43	0.372093	G	5	47	67	0.701493	20841614:18954352:43968810:20549455:21959353:38874475:20944900:21963633	0	9	0	19	26	0.730769	23320677	3	16	43	0.372093	5	47	67	0.701493	1	3	0.333333	0	5	0	1	3	0.333333	0	5	0	1	2	0.5	1	4	0.25
11	30473547	30473547	G	1	0	6	0	T	2	14	16	0.875	41620860:30233989:30915021	0	5	0	9	9	1	11147313	2	0	11	0	2	14	16	0.875	0	6	0	0	5	0	0	3	0	0	5	0	0	1	0	1	2	0.5
11	30473548	30473548	A	1	0	6	0	T	2	14	16	0.875	41620860:30233989:30915021	0	5	0	9	9	1	11147312	2	0	11	0	2	14	16	0.875	0	6	0	0	5	0	0	3	0	0	5	0	0	1	0	1	2	0.5
11	30899836	30899836	A	1	1	6	0.166667	C	3	22	24	0.916667	29800411:30841547:32932059:25072609	1	6	0.166667	16	17	0.941176	5827227	2	1	14	0.0714286	4	27	32	0.84375	0	0	NA	0	1	0	0	0	NA	0	1	0	0	0	NA	0	1	0
11	30945757	30945757	C	3	8	9	0.888889	A	5	4	18	0.222222	31360542:59131618:35410217:9707521:29524746:30833967:18709425:30517212	14	16	0.875	8	30	0.266667	28185861	4	10	12	0.833333	5	4	18	0.222222	0	0	NA	0	0	NA	0	0	NA	0	0	NA	0	4	0	0	2	0
11	31849615	31849615	G	5	26	34	0.764706	T	3	7	22	0.318182	31971431:27024541:31882919:31371288:31065500:32148912:32448147:24248191:32807979	18	20	0.9	2	11	0.181818	7601424	5	26	34	0.764706	3	7	22	0.318182	2	13	0.153846	0	5	0	2	13	0.153846	0	5	0	1	3	0.333333	2	7	0.285714
11	32219777	32219777	T	6	16	18	0.888889	G	4	3	10	0.3	66767082:28336385:30794448:107786474:31474537:31965786:43996962:44698279	38	44	0.863636	13	26	0.5	75566697	6	16	18	0.888889	4	3	10	0.3	1	3	0.333333	1	1	1	1	3	0.333333	1	1	1	7	10	0.7	5	6	0.833333
11	33079445	33079445	G	2	3	9	0.333333	T	3	10	10	1	105326149:34208573:28931631:34584585:33125908	1	12	0.0833333	10	13	0.769231	72246704	5	8	20	0.4	5	18	19	0.947368	8	8	1	2	4	0.5	3	3	1	1	3	0.333333	0	2	0	2	2	1
11	33779283	33779283	T	3	24	25	0.96	G	3	2	11	0.181818	46458405:38003617:32431575:33900270	7	14	0.5	28	28	1	12679122	3	24	25	0.96	4	9	20	0.45	0	0	NA	0	0	NA	0	0	NA	0	0	NA	1	4	0.25	3	3	1
11	34585974	34585974	T	3	14	16	0.875	G	2	0	12	0	33680148:34234572:33690475:35902984:34876347	14	16	0.875	0	10	0	1317010	4	21	24	0.875	2	0	12	0	1	4	0.25	2	2	1	1	2	0.5	2	2	1	2	3	0.666667	0	0	NA
11	35041953	35041953	G	2	8	15	0.533333	C	2	0	12	0	30737476:73498546:34698516:95008999	13	13	1	1	10	0.1	59967046	2	8	15	0.533333	2	0	12	0	1	2	0.5	2	2	1	1	2	0.5	2	2	1	2	2	1	1	2	0.5
11	35440976	35440976	T	5	14	61	0.229508	G	2	27	34	0.794118	37107878:19409593:19048163:59859832:44983415:35594243:34973562	0	13	0	8	12	0.666667	24418856	7	28	83	0.337349	3	36	44	0.818182	2	39	0.0512821	2	25	0.08	2	28	0.0714286	2	20	0.1	1	2	0.5	1	1	1
11	38623557	38623557	A	3	6	16	0.375	G	5	26	31	0.83871	37908114:27649349:47530725:36638542:10504433:43900375:42925845:38402615	7	15	0.466667	19	20	0.95	28119124	4	8	22	0.363636	7	34	43	0.790698	0	7	0	2	14	0.142857	0	5	0	2	10	0.2	0	1	0	2	2	1
11	40724779	40724779	C	3	16	16	1	A	5	10	24	0.416667	40872702:38438424:41229472:43044311:41233582:43103066:39138585:20992894	16	19	0.842105	4	21	0.190476	19731885	3	16	16	1	6	15	31	0.483871	0	0	NA	0	0	NA	0	0	NA	0	0	NA	0	0	NA	1	3	0.333333
11	42127120	42127120	G	3	14	18	0.777778	A	1	0	9	0	42102528:50035183:41637735:42062141	15	21	0.714286	0	10	0	7908063	4	22	27	0.814815	2	5	16	0.3125	3	3	1	0	2	0	2	2	1	0	1	0	1	5	0.2	0	0	NA
11	43538536	43538536	G	3	9	31	0.290323	T	2	17	19	0.894737	43464575:82191311:17891674:88776961:48161923	1	18	0.0555556	5	7	0.714286	45238425	3	9	31	0.290323	6	41	54	0.759259	0	5	0	2	12	0.166667	0	5	0	0	4	0	0	0	NA	1	1	1
11	44714509	44714509	T	1	0	8	0	C	4	28	30	0.933333	44986398:73751420:45798422:43963873:34474353	0	7	0	19	19	1	29036911	2	8	17	0.470588	5	37	39	0.948718	0	2	0	0	9	0	0	1	0	0	7	0	0	2	0	0	9	0
11	44879225	44879225	G	2	18	21	0.857143	C	2	0	19	0	103986913:46706064:44906068:44717686	8	11	0.727273	1	14	0.0714286	59107688	3	21	28	0.75	2	0	19	0	3	3	1	2	2	1	2	2	1	2	2	1	3	5	0.6	5	8	0.625
11	44881786	44881786	C	1	7	12	0.583333	T	1	0	13	0	7396978:44688608	6	9	0.666667	0	11	0	37484808	2	14	19	0.736842	2	0	26	0	2	2	1	3	3	1	2	2	1	2	2	1	0	0	NA	0	0	NA
11	45839889	45839889	G	3	17	18	0.944444	A	2	1	14	0.0714286	70772213:45072139:46642915:11210674:8712473	14	14	1	3	10	0.3	37127416	3	17	18	0.944444	2	1	14	0.0714286	0	0	NA	0	0	NA	0	0	NA	0	0	NA	2	5	0.4	1	1	1
11	45878070	45878070	C	5	12	47	0.255319	G	4	29	40	0.725	10414110:46338067:94308168:46003333:45847602:45898263:45961329:2126124:728932	2	35	0.0571429	14	24	0.583333	48430098	7	29	69	0.42029	4	29	40	0.725	17	21	0.809524	12	14	0.857143	12	15	0.8	12	14	0.857143	0	0	NA	2	3	0.666667
11	62167376	62167376	G	2	8	18	0.444444	A	2	19	19	1	63018402:62375763:46625312:62049705	0	12	0	8	8	1	15542064	2	8	18	0.444444	4	41	41	1	0	3	0	0	8	0	0	3	0	0	4	0	0	3	0	2	3	0.666667
11	63274768	63274768	T	3	11	29	0.37931	G	2	20	23	0.869565	65958668:64475072:134066151:38166379:63482662	1	14	0.0714286	9	9	1	70791383	3	11	29	0.37931	3	27	30	0.9	2	3	0.666667	0	4	0	2	3	0.666667	0	3	0	2	2	1	1	1	1
11	68681993	68681993	T	1	0	12	0	G	3	19	30	0.633333	68636598:65792585:118983807:68534431	0	9	0	19	23	0.826087	50301814	2	2	23	0.0869565	3	19	30	0.633333	2	2	1	3	3	1	1	1	1	3	3	1	1	1	1	5	5	1
11	69635081	69635081	C	3	4	18	0.222222	G	4	23	26	0.884615	62484777:69485077:69604611:91413783:70807854:69584971:68728439:69701432	7	17	0.411765	24	28	0.857143	21778702	6	13	29	0.448276	4	23	26	0.884615	2	5	0.4	2	3	0.666667	2	3	0.666667	2	3	0.666667	3	5	0.6	0	8	0
11	70014673	70014673	G	4	16	29	0.551724	T	2	15	15	1	91587988:69969048:70398436:62274880:70904272:59571862	3	25	0.12	9	12	0.75	21573315	4	16	29	0.551724	3	22	22	1	9	10	0.9	3	8	0.375	9	10	0.9	1	6	0.166667	1	4	0.25	2	4	0.5
11	70662947	70662947	C	6	27	70	0.385714	G	7	62	79	0.78481	48506469:70578998:72829521:70414932:129706195:65050792:70135876:60193240:44828569:70183990:71139076:107056506:71992215:72926694	3	29	0.103448	25	34	0.735294	59043248	8	43	91	0.472527	11	87	130	0.669231	5	15	0.333333	8	17	0.470588	3	11	0.272727	5	10	0.5	0	4	0	2	3	0.666667
11	70955469	70955469	C	2	12	14	0.857143	T	2	1	16	0.0625	70118412:114593452:70933488:71142562	15	15	1	0	12	0	43637983	2	12	14	0.857143	2	1	16	0.0625	4	5	0.8	3	6	0.5	4	5	0.8	3	6	0.5	3	5	0.6	1	4	0.25
11	70975696	70975696	C	2	9	9	1	G	1	0	10	0	70911855:69810767:68715830	10	10	1	0	5	0	2259866	2	9	9	1	2	8	19	0.421053	0	0	NA	0	4	0	0	0	NA	0	1	0	0	3	0	0	3	0
11	71264770	71264770	C	5	32	38	0.842105	T	2	3	20	0.15	70016348:75971843:70375124:112132984:134942225:71140545:71287008	27	28	0.964286	6	13	0.461538	63677455	6	42	48	0.875	2	3	20	0.15	6	6	1	2	2	1	5	5	1	2	2	1	6	6	1	1	4	0.25
11	72209539	72209539	T	4	2	45	0.0444444	G	2	10	25	0.4	73254253:72238552:71964893:98554373:73107399:70285389	2	30	0.0666667	8	10	0.8	26344834	5	2	57	0.0350877	4	14	44	0.318182	1	6	0.166667	1	6	0.166667	1	4	0.25	1	2	0.5	1	2	0.5	2	2	1
11	72221551	72221551	G	2	21	23	0.913043	A	2	9	23	0.391304	72261964:72182574:73418980:73724938	6	7	0.857143	0	11	0	1503387	4	36	47	0.765957	2	9	23	0.391304	2	2	1	0	2	0	1	1	1	0	2	0	0	0	NA	0	1	0
11	72525942	72525942	G	2	10	12	0.833333	T	2	1	14	0.0714286	77208954:26679573:72186678:71602586	5	5	1	1	12	0.0833333	45846369	2	10	12	0.833333	2	1	14	0.0714286	0	8	0	0	10	0	0	8	0	0	10	0	3	5	0.6	0	0	NA
11	74365045	74365045	C	5	37	55	0.672727	G	4	10	37	0.27027	74265404:73763396:75884118:73793424:39286977:34312284:58223557:2787959:40757488	23	27	0.851852	3	14	0.214286	71577086	6	45	63	0.714286	4	10	37	0.27027	0	0	NA	0	0	NA	0	0	NA	0	0	NA	4	6	0.666667	1	3	0.333333
11	75904137	75904137	A	2	14	14	1	G	3	4	20	0.2	76682947:6615302:75728443:76210823:75850682	8	8	1	3	11	0.272727	69288835	2	14	14	1	3	4	20	0.2	2	2	1	1	4	0.25	2	2	1	1	4	0.25	0	0	NA	0	1	0
11	77262122	77262122	C	4	33	37	0.891892	T	2	3	17	0.176471	77326728:117389113:79114977:77173470:76982271:77176192:76852670	14	22	0.636364	1	14	0.0714286	40126991	5	40	47	0.851064	2	3	17	0.176471	0	1	0	0	0	NA	0	1	0	0	0	NA	1	2	0.5	0	0	NA
11	78534085	78534085	C	4	34	47	0.723404	G	2	2	19	0.105263	130377596:78307216:17811077:14798730:79216725:78680478	11	15	0.733333	0	8	0	63735355	4	34	47	0.723404	2	2	19	0.105263	7	13	0.538462	4	6	0.666667	7	13	0.538462	4	6	0.666667	1	4	0.25	0	2	0
11	80150355	80150355	G	4	22	26	0.846154	T	1	0	10	0	89014844:79348829:80322993:57622053:80100234	11	14	0.785714	0	7	0	22528302	5	31	36	0.861111	2	0	18	0	2	5	0.4	0	3	0	2	4	0.5	0	1	0	0	2	0	0	0	NA
11	93187807	93187807	T	3	12	13	0.923077	A	2	0	4	0	37988162:93252779:98830044:93372894:91242063	10	11	0.909091	1	11	0.0909091	55199645	3	12	13	0.923077	2	0	4	0	0	0	NA	0	0	NA	0	0	NA	0	0	NA	1	3	0.333333	0	3	0
11	93325073	93325073	C	3	4	13	0.307692	A	3	20	21	0.952381	93350065:91662375:93198388:95885210:92654571:90068944	4	13	0.307692	10	10	1	3256129	4	4	15	0.266667	4	20	25	0.8	0	6	0	0	3	0	0	4	0	0	2	0	0	2	0	1	1	1
11	97853290	97853290	T	4	4	41	0.097561	A	7	60	78	0.769231	98256939:70948665:99148684:90875324:98117326:131825303:58329575:96155158:96184037:98389411	2	11	0.181818	23	28	0.821429	39523715	4	4	41	0.097561	8	67	86	0.77907	3	8	0.375	3	11	0.272727	3	8	0.375	2	8	0.25	0	4	0	1	7	0.142857
11	97871784	97871784	T	4	17	21	0.809524	C	2	3	12	0.25	100860931:97046348:91329657:97559963:103885213:98778014	17	17	1	2	8	0.25	6542127	4	17	21	0.809524	3	4	18	0.222222	0	0	NA	0	0	NA	0	0	NA	0	0	NA	1	2	0.5	0	1	0
11	99497305	99497305	A	1	0	10	0	C	1	8	9	0.888889	99519097:98486357	0	5	0	6	6	1	1010948	2	0	16	0	2	15	16	0.9375	0	0	NA	0	0	NA	0	0	NA	0	0	NA	0	0	NA	1	3	0.333333
11	99613411	99613411	G	7	20	31	0.645161	A	2	0	9	0	58299673:84415242:83628159:99066834:98321146:99275011:99671374:98877818	14	24	0.583333	0	11	0	41313738	7	20	31	0.645161	2	0	9	0	0	5	0	2	2	1	0	5	0	2	2	1	0	4	0	3	3	1
11	102467147	102467147	G	5	22	24	0.916667	C	3	7	17	0.411765	126072418:102545256:102213809:128358224:85648659:102026664:60035274:95156260	12	17	0.705882	0	8	0	42431873	5	22	24	0.916667	3	7	17	0.411765	1	1	1	1	2	0.5	1	1	1	1	2	0.5	0	0	NA	2	2	1
11	102467291	102467291	A	2	1	10	0.1	T	5	23	25	0.92	101273579:102421080:13113867:90557827:49586590:124789996:19806640	1	7	0.142857	16	18	0.888889	89353424	2	1	10	0.1	5	23	25	0.92	0	1	0	2	2	1	0	1	0	2	2	1	0	0	NA	1	3	0.333333
11	102715681	102715681	G	3	14	16	0.875	T	4	6	21	0.285714	102655756:123252810:102582840:99128365:103409916:103032434:102793307	16	23	0.695652	2	15	0.133333	20537129	3	14	16	0.875	4	6	21	0.285714	0	0	NA	0	0	NA	0	0	NA	0	0	NA	0	2	0	0	0	NA
11	102791236	102791236	T	2	19	25	0.76	A	3	7	34	0.205882	102969456:102822020:97710042:102029231:102691541	13	13	1	3	9	0.333333	5081194	5	49	58	0.844828	6	43	73	0.589041	2	16	0.125	0	18	0	1	6	0.166667	0	9	0	0	0	NA	0	0	NA
11	103392599	103392599	G	2	0	18	0	A	2	13	13	1	37893188:103417068:103340561	0	4	0	7	7	1	65499411	2	0	18	0	3	14	20	0.7	0	2	0	1	3	0.333333	0	2	0	1	2	0.5	0	0	NA	0	1	0
11	103761028	103761028	A	3	1	17	0.0588235	C	4	13	21	0.619048	102106998:37442675:102129183:103863355:83563664:104707745:123200650	0	6	0	9	11	0.818182	66318353	4	3	22	0.136364	4	13	21	0.619048	0	3	0	0	4	0	0	2	0	0	4	0	1	4	0.25	1	1	1
11	104627944	104627944	G	4	13	18	0.722222	A	5	3	22	0.136364	94964811:131749102:100187294:120050622:104564066:110622892:107539492:107459865:97123094	11	19	0.578947	1	17	0.0588235	27121158	5	15	22	0.681818	6	4	27	0.148148	0	0	NA	0	0	NA	0	0	NA	0	0	NA	2	4	0.5	0	0	NA
11	105805299	105805299	C	3	12	12	1	G	2	2	8	0.25	127776062:116780822:106659121:107746608:123890974	11	11	1	0	12	0	21970763	3	12	12	1	3	2	11	0.181818	0	0	NA	0	0	NA	0	0	NA	0	0	NA	1	2	0.5	0	2	0
11	108244251	108244251	A	2	7	15	0.466667	T	4	28	30	0.933333	93469219:108172020:107981224:108143224:108688054:111391245	1	10	0.1	8	9	0.888889	14775032	3	7	21	0.333333	4	28	30	0.933333	5	5	1	9	9	1	3	3	1	9	9	1	1	1	1	0	1	0
11	108251363	108251363	C	2	8	23	0.347826	G	2	22	24	0.916667	117465072:113905427:108274312:105626436	2	8	0.25	12	12	1	9213709	3	16	31	0.516129	3	33	36	0.916667	0	0	NA	0	0	NA	0	0	NA	0	0	NA	0	0	NA	1	4	0.25
11	111424716	111424716	T	3	10	10	1	A	6	6	23	0.26087	112096910:95565748:111365002:84662903:110362286:118859368:110756292:110578568:112041138	7	10	0.7	5	31	0.16129	26761813	3	10	10	1	7	10	27	0.37037	0	2	0	0	3	0	0	2	0	0	2	0	0	0	NA	0	2	0
11	115201250	115201250	C	2	0	14	0	T	4	20	22	0.909091	116610547:115438145:112516518:114442887:115085545:116060661	0	15	0	16	21	0.761905	2684732	2	0	14	0	4	20	22	0.909091	0	4	0	0	6	0	0	4	0	0	6	0	0	2	0	0	2	0
11	115201257	115201257	C	2	0	14	0	T	3	13	15	0.866667	115438145:112516518:114442887:115085545:116060661	0	15	0	11	16	0.6875	2684739	3	2	16	0.125	3	13	15	0.866667	1	6	0.166667	0	6	0	0	4	0	0	6	0	0	2	0	0	2	0
11	115733662	115733662	A	3	3	10	0.3	T	3	11	11	1	116035336:57520457:115922082:64105710:116453501	1	24	0.0416667	17	18	0.944444	58213205	3	3	10	0.3	3	11	11	1	0	0	NA	0	0	NA	0	0	NA	0	0	NA	5	5	1	0	4	0
11	118985638	118985638	G	2	12	17	0.705882	C	1	0	8	0	128651519:6983308:118948524	5	8	0.625	0	13	0	112002330	2	12	17	0.705882	2	2	16	0.125	4	4	1	2	2	1	4	4	1	1	1	1	1	1	1	3	3	1
11	119802948	119802948	A	2	2	27	0.0740741	G	1	11	14	0.785714	119494682:119670475:127753299	2	8	0.25	9	9	1	7950351	2	2	27	0.0740741	3	33	36	0.916667	0	8	0	3	7	0.428571	0	8	0	1	3	0.333333	2	2	1	3	4	0.75
11	119817670	119817670	C	5	14	20	0.7	A	1	0	7	0	120030340:99918903:119362104:117323769:115342872:117525343	19	20	0.95	2	9	0.222222	19898767	6	22	28	0.785714	2	0	10	0	0	0	NA	0	0	NA	0	0	NA	0	0	NA	3	5	0.6	0	1	0
11	119934071	119934071	A	2	0	12	0	C	2	10	10	1	119189528:119588546:119688871:119529029	0	12	0	11	14	0.785714	744543	2	0	12	0	3	10	14	0.714286	2	4	0.5	0	7	0	2	4	0.5	0	5	0	0	3	0	2	4	0.5
11	120717000	120717000	T	3	6	21	0.285714	G	3	20	26	0.769231	120803316:120685003:117888011:120791134:31876168:120980697	3	11	0.272727	14	16	0.875	88840832	3	6	21	0.285714	5	27	37	0.72973	0	0	NA	0	0	NA	0	0	NA	0	0	NA	1	2	0.5	3	3	1
11	121942599	121942599	A	4	30	38	0.789474	G	2	7	19	0.368421	123126469:20016838:121770280:123148170:122308676	21	21	1	2	19	0.105263	101925761	4	30	38	0.789474	2	7	19	0.368421	0	14	0	2	8	0.25	0	14	0	2	8	0.25	1	3	0.333333	0	1	0
11	122519022	122519022	G	3	6	19	0.315789	T	5	27	29	0.931034	28434465:114611013:126342485:124037367:122150321:134690192:125157055:86429964	0	7	0	18	23	0.782609	94084557	4	13	27	0.481481	5	27	29	0.931034	0	0	NA	0	0	NA	0	0	NA	0	0	NA	0	2	0	1	5	0.2
11	123172745	123172745	G	2	27	27	1	C	4	22	38	0.578947	126264422:122918979:114333586:125419981:133995992:122978816	16	16	1	9	19	0.473684	10823247	2	27	27	1	4	22	38	0.578947	0	13	0	1	17	0.0588235	0	13	0	1	17	0.0588235	0	0	NA	2	4	0.5
11	128068729	128068729	A	3	3	24	0.125	G	5	34	42	0.809524	76658624:127977281:128708040:128521887:131908503:116831194:104218761:127940287	2	14	0.142857	22	32	0.6875	51410105	3	3	24	0.125	6	41	51	0.803922	0	3	0	0	6	0	0	3	0	0	5	0	0	2	0	1	4	0.25
11	128078446	128078446	C	3	14	15	0.933333	G	3	7	22	0.318182	117875650:129394947:98490635:87882650:45126090:127965837	12	13	0.923077	0	11	0	82952356	3	14	15	0.933333	3	7	22	0.318182	0	3	0	0	3	0	0	3	0	0	3	0	0	0	NA	0	3	0
11	128792147	128792147	A	2	15	17	0.882353	G	4	11	31	0.354839	125495721:99676195:128649533:100203472:128876503:6029367	20	21	0.952381	9	21	0.428571	122762780	2	15	17	0.882353	4	11	31	0.354839	10	10	1	15	20	0.75	10	10	1	15	20	0.75	0	1	0	0	8	0
11	128792195	128792195	G	3	23	25	0.92	T	7	14	56	0.25	101809552:125495721:99676195:112407846:128649533:100203472:126550387:128876503:6029367:128836448	21	22	0.954545	10	28	0.357143	122762828	4	23	34	0.676471	7	14	56	0.25	20	22	0.909091	31	38	0.815789	15	16	0.9375	31	38	0.815789	0	2	0	1	9	0.111111
11	130472154	130472154	A	13	34	47	0.723404	T	7	15	43	0.348837	130448902:128904814:85152151:133283349:131021866:129919640:119460151:88579437:29714358:102930833:130411859:99958691:129461889:94458200:130851541:131402351:15123323:57072728:124050202	39	64	0.609375	3	31	0.0967742	115348831	16	48	62	0.774194	8	20	48	0.416667	0	14	0	6	7	0.857143	0	12	0	5	6	0.833333	1	5	0.2	1	2	0.5
11	130997353	130997353	A	2	8	9	0.888889	T	3	1	16	0.0625	97522624:133297329:18101012:96259339:89361578	8	11	0.727273	0	19	0	112896341	2	8	9	0.888889	4	4	19	0.210526	0	0	NA	0	0	NA	0	0	NA	0	0	NA	1	1	1	0	1	0
11	131065555	131065555	G	2	2	13	0.153846	C	2	10	12	0.833333	130932587:125947021:131118204:133611193	0	6	0	14	15	0.933333	5118534	3	2	19	0.105263	2	10	12	0.833333	0	1	0	0	1	0	0	1	0	0	1	0	0	1	0	1	6	0.166667
11	134901048	134901048	A	4	3	24	0.125	G	2	8	11	0.727273	134924698:95294732:123723099:129427263:112594264:129430505	3	22	0.136364	11	18	0.611111	39606316	4	3	24	0.125	3	16	19	0.842105	0	9	0	1	6	0.166667	0	9	0	1	5	0.2	0	5	0	0	2	0
12	554331	554331	C	3	17	18	0.944444	G	2	0	13	0	382357:27602420:44802744:52558983:645926	14	17	0.823529	0	16	0	52004652	3	17	18	0.944444	4	12	25	0.48	0	1	0	2	2	1	0	1	0	2	2	1	1	2	0.5	4	4	1
12	658699	658699	G	1	7	11	0.636364	A	2	0	18	0	97070158:404462:162861	7	7	1	0	8	0	96411459	3	13	26	0.5	2	0	18	0	12	18	0.666667	8	13	0.615385	6	8	0.75	8	13	0.615385	0	0	NA	0	1	0
12	1580339	1580339	C	2	2	18	0.111111	T	1	7	7	1	2247528:1475755:1748580	3	11	0.272727	11	12	0.916667	667189	3	13	29	0.448276	2	13	14	0.928571	1	6	0.166667	2	2	1	1	3	0.333333	1	1	1	1	1	1	5	7	0.714286
12	2182227	2182227	T	1	8	8	1	G	3	10	25	0.4	1770094:3286261:2207146:2122814	1	6	0.166667	16	17	0.941176	1104034	3	19	23	0.826087	3	10	25	0.4	2	8	0.25	5	10	0.5	0	2	0	5	10	0.5	1	1	1	5	7	0.714286
12	2585572	2585572	A	3	17	17	1	G	2	2	9	0.222222	2556677:82020805:64986664:3227003:7816107	16	19	0.842105	1	8	0.125	79435233	3	17	17	1	2	2	9	0.222222	5	6	0.833333	2	4	0.5	5	6	0.833333	2	4	0.5	0	2	0	0	1	0
12	3006678	3006678	C	3	1	19	0.0526316	G	2	10	10	1	44907372:2854813:57140193:3223369:30552092	6	20	0.3	7	7	1	54133515	4	1	23	0.0434783	2	10	10	1	1	4	0.25	0	0	NA	1	4	0.25	0	0	NA	4	7	0.571429	0	0	NA
12	3783148	3783148	C	3	15	36	0.416667	A	2	0	25	0	5757990:3324214:57761818:2627188:3602376:5415644	7	10	0.7	0	13	0	53978670	3	15	36	0.416667	2	0	25	0	17	17	1	7	11	0.636364	17	17	1	7	11	0.636364	0	3	0	0	1	0
12	4768437	4768437	C	2	1	7	0.142857	T	2	9	9	1	12450204:5122072:214335:3900565	4	11	0.363636	14	14	1	7681767	2	1	7	0.142857	2	9	9	1	1	2	0.5	2	3	0.666667	1	2	0.5	2	3	0.666667	3	3	1	0	0	NA
12	5334745	5334745	G	1	0	6	0	T	1	6	6	1	88861359:5418202	0	5	0	6	6	1	83526614	2	0	12	0	3	20	21	0.952381	0	0	NA	0	1	0	0	0	NA	0	0	NA	0	0	NA	0	2	0
12	9164491	9164491	A	2	7	18	0.388889	T	3	30	32	0.9375	9122958:58813991:9051053:11249634:8818203	0	3	0	19	19	1	49649500	4	24	39	0.615385	4	39	41	0.95122	2	7	0.285714	2	6	0.333333	0	2	0	2	5	0.4	0	0	NA	6	6	1
12	9360480	9360480	G	2	8	9	0.888889	A	2	1	10	0.1	9319051:50266581:78958702:12548513	6	6	1	0	16	0	69598222	2	8	9	0.888889	3	1	14	0.0714286	0	0	NA	0	1	0	0	0	NA	0	0	NA	0	0	NA	2	2	1
12	9826279	9826279	T	1	0	10	0	C	2	16	18	0.888889	9749125:130283430:9486806	0	4	0	10	10	1	120457151	2	6	19	0.315789	2	16	18	0.888889	0	3	0	1	2	0.5	0	2	0	1	2	0.5	0	1	0	2	3	0.666667
12	13088579	13088579	T	3	1	27	0.037037	A	3	26	26	1	13614347:13142766:92397595:41068521:13269621:13135559	0	19	0	9	11	0.818182	79309016	3	1	27	0.037037	3	26	26	1	0	0	NA	0	0	NA	0	0	NA	0	0	NA	1	1	1	2	3	0.666667
12	14488573	14488573	A	2	3	14	0.214286	T	3	18	21	0.857143	14368459:14588733:64602032:64525634:64320462:14539441:14452099	1	9	0.111111	18	22	0.818182	50113459	2	3	14	0.214286	3	18	21	0.857143	1	5	0.2	0	6	0	1	5	0.2	0	6	0	0	0	NA	1	2	0.5
12	16324859	16324859	G	3	4	19	0.210526	A	2	9	11	0.818182	55682851:97822391:16209571:110186280:17967421	2	11	0.181818	9	10	0.9	93861421	3	4	19	0.210526	3	12	14	0.857143	0	0	NA	0	0	NA	0	0	NA	0	0	NA	0	2	0	0	0	NA
12	18950479	18950479	C	3	18	25	0.72	G	4	7	36	0.194444	18904114:18994135:22433264:17513795:18702676:18908975:32822491	8	9	0.888889	1	15	0.0666667	13872012	3	18	25	0.72	4	7	36	0.194444	0	0	NA	0	0	NA	0	0	NA	0	0	NA	0	1	0	0	2	0
12	20599344	20599344	C	4	14	15	0.933333	G	3	3	12	0.25	15289961:13935537:92605747:14871540:20622253:20111819:20758453	9	14	0.642857	1	16	0.0625	72006403	4	14	15	0.933333	3	3	12	0.25	1	6	0.166667	0	6	0	1	6	0.166667	0	6	0	4	5	0.8	0	2	0
12	20834162	20834162	G	3	11	21	0.52381	A	5	22	22	1	22117729:19687868:20890554:21020407:19940809:8295732:20807683	2	16	0.125	20	22	0.909091	12538430	3	11	21	0.52381	6	29	29	1	0	5	0	3	7	0.428571	0	5	0	3	5	0.6	2	2	1	3	7	0.428571
12	21049750	21049750	A	5	22	25	0.88	T	2	2	8	0.25	22211314:18454537:16786242:46708639:21116250:29509193:43913122	14	16	0.875	3	11	0.272727	25658889	5	22	25	0.88	3	2	11	0.181818	0	9	0	0	6	0	0	9	0	0	3	0	1	1	1	1	1	1
12	22278314	22278314	G	4	27	34	0.794118	C	3	10	28	0.357143	22238080:32770897:69893683:21803814:25957271:23500907:22226221	7	18	0.388889	12	13	0.923077	47615369	5	36	43	0.837209	3	10	28	0.357143	1	8	0.125	0	2	0	1	7	0.142857	0	2	0	2	3	0.666667	0	0	NA
12	22347663	22347663	G	3	15	20	0.75	A	2	0	14	0	22979198:22450068:25569539:28697120:21965008	6	7	0.857143	1	12	0.0833333	6349457	3	15	20	0.75	2	0	14	0	0	0	NA	0	0	NA	0	0	NA	0	0	NA	0	1	0	1	2	0.5
12	22347713	22347713	T	3	15	19	0.789474	G	3	3	20	0.15	22979198:22450068:25569539:28697120:29899954:123022203	11	12	0.916667	3	14	0.214286	100674490	7	35	45	0.777778	4	3	25	0.12	0	0	NA	0	0	NA	0	0	NA	0	0	NA	1	1	1	1	2	0.5
12	25306603	25306603	C	2	8	21	0.380952	G	2	21	22	0.954545	25338066:93377938:25279253:25374782	0	8	0	9	9	1	68071335	3	18	31	0.580645	2	21	22	0.954545	0	0	NA	0	0	NA	0	0	NA	0	0	NA	2	2	1	1	1	1
12	26384555	26384555	T	2	10	23	0.434783	C	4	33	37	0.891892	27324756:28311194:26808220:26436714:31172144:41097628	0	8	0	20	24	0.833333	14713073	2	10	23	0.434783	4	33	37	0.891892	6	8	0.75	10	12	0.833333	6	8	0.75	10	12	0.833333	0	1	0	3	5	0.6
12	28250619	28250619	C	3	11	12	0.916667	A	2	1	7	0.142857	28348291:28316356:28178359:58802090:29078807:2842149	6	9	0.666667	0	13	0	30551471	3	11	12	0.916667	3	2	8	0.25	0	0	NA	0	0	NA	0	0	NA	0	0	NA	0	2	0	2	2	1
12	30363366	30363366	A	6	5	16	0.3125	C	2	9	9	1	31382072:68345988:29525524:122005151:28282132:28743690:17645473	13	23	0.565217	22	22	1	91641785	6	5	16	0.3125	2	9	9	1	6	7	0.857143	1	1	1	6	7	0.857143	1	1	1	1	4	0.25	0	2	0
12	31128946	31128946	G	3	22	38	0.578947	A	3	0	35	0	24241009:30950808:30943181:30976574:31082124:30981299	18	22	0.818182	0	14	0	6887937	3	22	38	0.578947	3	0	35	0	3	7	0.428571	0	6	0	3	7	0.428571	0	6	0	4	7	0.571429	3	3	1
12	31549300	31549300	T	1	0	10	0	G	1	7	7	1	42592269:31582684	0	8	0	11	11	1	11042969	3	4	25	0.16	3	18	21	0.857143	3	4	0.75	3	3	1	2	2	1	1	1	1	0	0	NA	1	1	1
12	41039486	41039486	G	2	6	16	0.375	C	2	16	16	1	82218421:40420493:39417454:42528854	0	10	0	7	7	1	41178935	2	6	16	0.375	3	25	25	1	0	3	0	0	2	0	0	3	0	0	1	0	1	1	1	0	1	0
12	41325512	41325512	A	2	9	9	1	T	1	0	5	0	44982058:87944070	11	13	0.846154	0	12	0	46618558	2	9	9	1	2	0	10	0	0	0	NA	0	0	NA	0	0	NA	0	0	NA	0	0	NA	1	1	1
12	42255244	42255244	T	4	8	24	0.333333	G	8	43	54	0.796296	42163409:42281783:42375749:42349813:42186389:77293565:41254386:57265934:42286268:40485141:41652565:40304856	9	24	0.375	27	33	0.818182	35038321	4	8	24	0.333333	8	43	54	0.796296	0	5	0	0	8	0	0	5	0	0	8	0	1	1	1	0	3	0
12	44184287	44184287	G	2	2	14	0.142857	C	2	12	12	1	80027952:40801111:101872718:44450619:15227222	0	7	0	8	8	1	57688431	2	2	14	0.142857	3	20	20	1	0	0	NA	0	0	NA	0	0	NA	0	0	NA	2	2	1	0	0	NA
12	45153640	45153640	T	5	2	22	0.0909091	C	2	6	7	0.857143	27913837:42948790:43523218:71559209:45061267:91527929:44039904	3	27	0.111111	10	10	1	46374289	7	4	31	0.129032	4	15	16	0.9375	1	5	0.2	2	4	0.5	1	3	0.333333	1	3	0.333333	3	4	0.75	1	3	0.333333
12	45991896	45991896	A	3	19	25	0.76	C	3	8	26	0.307692	88993405:47733050:112691172:45934804:18801733:26752788	11	18	0.611111	1	14	0.0714286	66699276	3	19	25	0.76	4	10	36	0.277778	4	5	0.8	2	8	0.25	4	5	0.8	2	6	0.333333	2	2	1	0	2	0
12	47602995	47602995	A	3	1	16	0.0625	T	4	28	29	0.965517	557448:39210756:48113259:105861672:46871107:47422201:3290508	2	13	0.153846	19	19	1	58258677	4	10	25	0.4	5	34	35	0.971429	0	1	0	2	3	0.666667	0	1	0	2	3	0.666667	1	1	1	8	9	0.888889
12	48215180	48215180	G	2	8	9	0.888889	A	2	1	12	0.0833333	40547416:104576415:38216131:89358283:120212467	6	6	1	2	12	0.166667	71997287	2	8	9	0.888889	2	1	12	0.0833333	0	0	NA	1	2	0.5	0	0	NA	1	2	0.5	0	0	NA	0	0	NA
12	48746675	48746675	C	1	0	5	0	T	2	12	12	1	102905898:40672102:9696168	0	3	0	11	11	1	54159223	3	9	16	0.5625	7	41	45	0.911111	4	4	1	16	16	1	1	1	1	4	4	1	0	0	NA	1	3	0.333333
12	51022907	51022907	C	1	9	9	1	G	1	1	9	0.111111	51096232:50825411	6	6	1	0	10	0	197496	2	16	16	1	2	8	16	0.5	6	6	1	4	4	1	3	3	1	2	2	1	1	1	1	4	4	1
12	52568593	52568593	G	2	11	13	0.846154	C	3	1	27	0.037037	52221644:56710001:52900896:118783196:52699181	14	14	1	4	23	0.173913	66214603	3	20	22	0.909091	4	7	34	0.205882	0	2	0	2	4	0.5	0	1	0	2	3	0.666667	0	1	0	0	6	0
12	52613487	52613487	A	2	5	16	0.3125	C	1	11	12	0.916667	52970362:542228:52280496	2	9	0.222222	7	7	1	52071259	2	5	16	0.3125	2	20	24	0.833333	0	0	NA	0	0	NA	0	0	NA	0	0	NA	0	0	NA	0	0	NA
12	52630138	52630138	G	7	8	41	0.195122	T	3	10	14	0.714286	42480856:52933957:52324138:56988835:52338423:96859134:5898502:42584071:54121495	18	46	0.391304	13	13	1	46731636	7	8	41	0.195122	3	10	14	0.714286	1	12	0.0833333	1	1	1	1	12	0.0833333	1	1	1	2	11	0.181818	1	1	1
12	52672636	52672636	G	6	38	38	1	C	6	11	32	0.34375	86727338:53057099:52427818:30650059:52428375:52579368:52552202:52851546:52648319:53036276:51228562	34	37	0.918919	9	26	0.346154	34054702	6	38	38	1	6	11	32	0.34375	4	20	0.2	2	16	0.125	4	20	0.2	2	16	0.125	1	5	0.2	0	3	0
12	52854865	52854865	C	4	12	12	1	G	3	3	11	0.272727	31963989:80013827:52893374:52884780:81848734:53210597:53354433	25	27	0.925926	12	22	0.545455	28993869	5	16	16	1	4	7	15	0.466667	0	0	NA	0	0	NA	0	0	NA	0	0	NA	0	3	0	1	3	0.333333
12	52933917	52933917	C	1	0	7	0	T	2	11	13	0.846154	58007063:54213304:51373409	0	10	0	7	8	0.875	5073146	3	2	21	0.0952381	2	11	13	0.846154	0	0	NA	0	0	NA	0	0	NA	0	0	NA	1	2	0.5	0	1	0
12	53121478	53121478	T	4	17	43	0.395349	A	7	50	69	0.724638	44828044:45235222:54945570:53148878:52955104:57487485:52716247:53097212:52779196:133317739:52873631:66472557:52433053:77236388	1	13	0.0769231	31	52	0.596154	80196261	4	17	43	0.395349	7	50	69	0.724638	0	0	NA	0	0	NA	0	0	NA	0	0	NA	2	2	1	3	9	0.333333
12	53126074	53126074	A	2	20	20	1	C	4	20	34	0.588235	53099147:53079400:53168313:53285534:5166618:52144678	9	9	1	10	36	0.277778	47959456	2	20	20	1	4	20	34	0.588235	1	6	0.166667	0	10	0	1	6	0.166667	0	10	0	1	1	1	2	3	0.666667
12	57486033	57486033	A	2	18	22	0.818182	C	2	1	22	0.0454545	86734795:57346985:28693693:53455075:57656322	9	9	1	2	15	0.133333	29248762	3	29	33	0.878788	2	1	22	0.0454545	4	9	0.444444	6	7	0.857143	2	6	0.333333	6	7	0.857143	1	2	0.5	0	0	NA
12	58292707	58292707	G	2	9	9	1	A	3	5	19	0.263158	58108083:93471157:58243169:58395136:57141914	8	8	1	2	16	0.125	35178450	2	9	9	1	3	5	19	0.263158	0	0	NA	0	0	NA	0	0	NA	0	0	NA	2	2	1	1	2	0.5
12	62112821	62112821	G	4	14	14	1	T	3	1	8	0.125	62168705:62055685:61538226:74731357:61775426:61964236:10859723	10	12	0.833333	1	16	0.0625	51253098	4	14	14	1	5	3	13	0.230769	0	1	0	0	0	NA	0	1	0	0	0	NA	0	1	0	0	2	0
12	65113163	65113163	C	3	10	21	0.47619	G	2	13	13	1	54128057:119283256:66732046:65135994:64906851:64833554:64894113	1	19	0.0526316	13	18	0.722222	54170093	4	15	27	0.555556	2	13	13	1	4	4	1	1	1	1	3	3	1	1	1	1	4	6	0.666667	0	2	0
12	67716062	67716062	C	5	18	22	0.818182	A	5	7	22	0.318182	62382455:65839662:88988446:72028559:67649053:68384436:81679798:68251384:102148733:69256252	21	22	0.954545	6	19	0.315789	34432671	5	18	22	0.818182	5	7	22	0.318182	4	4	1	3	4	0.75	4	4	1	3	4	0.75	2	4	0.5	0	3	0
12	68279305	68279305	A	2	0	15	0	G	3	12	25	0.48	67575063:69211011:67889486:68079766:68061831:65239304	0	6	0	14	16	0.875	3040001	2	0	15	0	4	19	34	0.558824	0	3	0	2	6	0.333333	0	3	0	1	4	0.25	2	2	1	2	3	0.666667
12	69504769	69504769	A	4	9	23	0.391304	C	6	35	36	0.972222	69256708:69294182:69217258:69279439:69683446:71324371:13577339:69793694:70101627:104027140:97807852:87102219:69413529	10	25	0.4	19	22	0.863636	55927430	6	17	35	0.485714	8	43	48	0.895833	1	5	0.2	0	8	0	0	3	0	0	6	0	1	5	0.2	4	6	0.666667
12	74591659	74591659	C	3	26	26	1	A	3	13	23	0.565217	85109394:72670597:74519859:129590991:84572348:75010260	12	13	0.923077	2	14	0.142857	54999332	6	52	52	1	3	13	23	0.565217	0	6	0	0	1	0	0	3	0	0	1	0	0	2	0	1	2	0.5
12	76390121	76390121	C	4	28	32	0.875	G	2	5	20	0.25	76909237:76231834:75925319:76535788:39589077:87071389	11	11	1	2	8	0.25	36801044	4	28	32	0.875	2	5	20	0.25	6	11	0.545455	3	5	0.6	6	11	0.545455	3	5	0.6	0	0	NA	2	2	1
12	78553183	78553183	A	5	9	21	0.428571	C	6	28	33	0.848485	78686545:79819155:39955234:77811024:78363935:21264467:81319839:78532663:78425760:79357989:77781917	12	16	0.75	7	29	0.241379	57288716	7	14	33	0.424242	7	33	39	0.846154	0	0	NA	1	1	1	0	0	NA	1	1	1	1	2	0.5	1	2	0.5
12	85122529	85122529	T	2	14	14	1	C	3	10	24	0.416667	82750542:85396182:85144246:94284139:43802522	10	10	1	2	13	0.153846	41320007	2	14	14	1	4	16	32	0.5	0	0	NA	0	0	NA	0	0	NA	0	0	NA	0	1	0	1	1	1
12	90305352	90305352	A	5	26	26	1	C	3	10	16	0.625	90343187:22441045:52366937:92732865:90042740:96437412:71008023:85332665	15	20	0.75	0	9	0	67864307	5	26	26	1	3	10	16	0.625	0	0	NA	0	0	NA	0	0	NA	0	0	NA	2	3	0.666667	0	1	0
12	91128508	91128508	C	2	2	34	0.0588235	T	2	22	30	0.733333	91272451:94707793:97913214:99338098	2	10	0.2	13	15	0.866667	8209590	2	2	34	0.0588235	2	22	30	0.733333	0	2	0	1	2	0.5	0	2	0	1	2	0.5	1	1	1	2	3	0.666667
12	91940429	91940429	A	2	9	10	0.9	G	3	0	10	0	92968089:92112009:91672481:90252831	13	15	0.866667	0	10	0	1687598	2	9	10	0.9	3	0	10	0	0	0	NA	0	0	NA	0	0	NA	0	0	NA	1	1	1	0	3	0
12	94297648	94297648	C	2	8	8	1	T	3	0	9	0	94361166:94501538:46899804:96389107:75160791:576965	8	8	1	5	15	0.333333	93720683	2	8	8	1	3	0	9	0	2	2	1	0	2	0	2	2	1	0	2	0	0	0	NA	1	2	0.5
12	94491801	94491801	T	1	0	5	0	C	5	26	29	0.896552	91206398:94195257:94889984:94138374:96278243:95819448	0	5	0	18	22	0.818182	3285403	2	3	9	0.333333	5	26	29	0.896552	0	2	0	3	6	0.5	0	1	0	3	6	0.5	0	0	NA	1	1	1
12	95106487	95106487	C	2	9	9	1	T	2	1	8	0.125	93926200:93851998:99982546:96290452:100730746	5	8	0.625	0	17	0	5624259	3	12	13	0.923077	7	13	32	0.40625	1	1	1	3	3	1	1	1	1	0	0	NA	2	2	1	0	2	0
12	97037123	97037123	T	4	13	15	0.866667	A	2	0	5	0	97643091:126188647:13066786:94581720:83367428:100209621	16	23	0.695652	1	15	0.0666667	83970337	5	17	19	0.894737	3	2	9	0.222222	0	0	NA	0	0	NA	0	0	NA	0	0	NA	0	2	0	1	2	0.5
12	98906333	98906333	A	1	5	6	0.833333	C	2	0	12	0	98797233:2644957:83970522	3	3	1	0	14	0	96261376	2	11	12	0.916667	2	0	12	0	0	0	NA	0	0	NA	0	0	NA	0	0	NA	0	0	NA	1	1	1
12	101507917	101507917	T	1	0	6	0	G	1	8	8	1	73398075:89704311	0	8	0	5	6	0.833333	28109842	3	5	19	0.263158	2	16	16	1	0	0	NA	0	0	NA	0	0	NA	0	0	NA	0	0	NA	0	0	NA
12	101919106	101919106	G	6	6	38	0.157895	C	5	22	32	0.6875	58497340:118636290:102311880:47039999:101954993:102572040:24070616:117239867:47718112:88525103:102036362	11	32	0.34375	27	32	0.84375	77848490	6	6	38	0.157895	6	27	37	0.72973	0	0	NA	0	0	NA	0	0	NA	0	0	NA	9	14	0.642857	3	4	0.75
12	104749457	104749457	G	3	5	21	0.238095	A	3	23	25	0.92	105054007:104789896:105811410:106513413:69614616:105432407	0	10	0	16	16	1	35134841	4	5	28	0.178571	3	23	25	0.92	0	0	NA	1	1	1	0	0	NA	1	1	1	1	3	0.333333	0	3	0
12	104771718	104771718	A	4	15	25	0.6	T	2	0	15	0	105180528:105427260:102681803:109017830:104413506:57620130	11	11	1	0	7	0	47151588	4	15	25	0.6	2	0	15	0	0	0	NA	0	0	NA	0	0	NA	0	0	NA	0	0	NA	5	6	0.833333
12	105143135	105143135	A	2	10	12	0.833333	G	4	3	21	0.142857	105087682:115229848:105172194:107133802:105019775:44430874	19	21	0.904762	5	15	0.333333	60712261	2	10	12	0.833333	6	4	34	0.117647	0	0	NA	1	1	1	0	0	NA	1	1	1	1	2	0.5	2	2	1
12	106083275	106083275	T	4	11	15	0.733333	G	4	3	17	0.176471	106948975:106454617:106725998:106693743:106455278:107529410:81085947:116512478	12	15	0.8	2	12	0.166667	24997328	4	11	15	0.733333	4	3	17	0.176471	0	3	0	1	4	0.25	0	3	0	1	4	0.25	1	2	0.5	1	1	1
12	109004950	109004950	T	1	9	11	0.818182	C	2	2	27	0.0740741	110288437:118768636:103150632	10	12	0.833333	0	8	0	9763686	2	18	21	0.857143	2	2	27	0.0740741	0	0	NA	7	8	0.875	0	0	NA	7	8	0.875	1	1	1	1	1	1
12	110267855	110267855	G	2	3	13	0.230769	A	2	13	16	0.8125	110179410:108298446:110154685:110241117	4	12	0.333333	11	11	1	1969409	2	3	13	0.230769	2	13	16	0.8125	2	7	0.285714	0	4	0	2	7	0.285714	0	4	0	2	2	1	0	2	0
12	110816291	110816291	G	2	11	11	1	A	2	3	17	0.176471	110552787:26876226:75885807:110695061	12	14	0.857143	1	14	0.0714286	83940065	2	11	11	1	2	3	17	0.176471	4	4	1	2	4	0.5	4	4	1	2	4	0.5	2	4	0.5	1	1	1
12	111285021	111285021	G	3	0	20	0	C	3	20	22	0.909091	75424652:109331410:111510963:114304089:82718931	0	13	0	6	10	0.6	35860369	7	16	46	0.347826	6	34	42	0.809524	1	26	0.0384615	7	17	0.411765	1	11	0.0909091	3	7	0.428571	0	0	NA	0	1	0
12	112938461	112938461	G	2	1	25	0.04	T	2	7	10	0.7	112891608:112228357:115704802:113117440	0	17	0	5	6	0.833333	2766341	2	1	25	0.04	2	7	10	0.7	1	1	1	0	0	NA	1	1	1	0	0	NA	2	3	0.666667	1	3	0.333333
12	113965309	113965309	A	3	23	23	1	T	8	25	64	0.390625	114305154:15423384:89251061:112940014:91577875:113909660:11349578:114677246:46044496:76242164	15	16	0.9375	20	40	0.5	102615731	3	23	23	1	8	25	64	0.390625	0	0	NA	0	0	NA	0	0	NA	0	0	NA	1	1	1	3	10	0.3
12	114116897	114116897	T	4	19	26	0.730769	C	2	3	14	0.214286	114501377:114196146:113899285:91956390:117076325:130140222	28	31	0.903226	5	19	0.263158	22160507	4	19	26	0.730769	2	3	14	0.214286	0	4	0	0	1	0	0	4	0	0	1	0	1	2	0.5	1	1	1
12	115691127	115691127	T	2	0	17	0	C	2	14	14	1	130633677:115797027:19648124:117633016	0	14	0	12	12	1	96043003	2	0	17	0	2	14	14	1	0	0	NA	0	0	NA	0	0	NA	0	0	NA	1	3	0.333333	1	1	1
12	115691287	115691287	T	1	1	8	0.125	A	5	31	34	0.911765	73503168:129434614:115448488:115623320:115731161:75387251	1	5	0.2	25	27	0.925926	42188119	2	6	16	0.375	5	31	34	0.911765	0	2	0	2	7	0.285714	0	2	0	2	7	0.285714	0	0	NA	2	4	0.5
12	116155853	116155853	A	1	0	7	0	G	2	10	13	0.769231	130321767:115268346:72342883	0	11	0	4	4	1	43812970	2	1	14	0.0714286	2	10	13	0.769231	0	2	0	1	2	0.5	0	1	0	1	2	0.5	0	3	0	0	1	0
12	116177115	116177115	T	2	0	16	0	C	2	13	14	0.928571	115210188:34512138:115398748:116278737	1	21	0.047619	11	13	0.846154	81664977	3	5	25	0.2	3	22	23	0.956522	0	7	0	0	6	0	0	4	0	0	4	0	0	4	0	0	3	0
12	116283654	116283654	C	4	8	27	0.296296	A	3	13	16	0.8125	116074859:131096948:38952411:116217009:90635626:126753249:116334528	4	27	0.148148	13	19	0.684211	77331243	6	10	37	0.27027	5	22	27	0.814815	0	3	0	0	1	0	0	2	0	0	1	0	0	1	0	0	0	NA
12	116508474	116508474	G	5	18	30	0.6	T	2	1	13	0.0769231	115647404:115863327:92387931:117572329:117112678:116905066:116444397	16	23	0.695652	2	15	0.133333	24120543	7	31	45	0.688889	2	1	13	0.0769231	4	5	0.8	1	1	1	2	2	1	1	1	1	5	5	1	2	3	0.666667
12	117737180	117737180	C	9	27	61	0.442623	A	3	19	21	0.904762	71786167:117242716:117043211:71485792:117931279:116735277:117813804:88104745:117204038:45267497:119712297:117973812	21	44	0.477273	14	14	1	72469683	9	27	61	0.442623	7	42	46	0.913043	8	37	0.216216	15	28	0.535714	8	37	0.216216	6	13	0.461538	2	5	0.4	0	3	0
12	117793750	117793750	G	4	35	42	0.833333	T	3	11	27	0.407407	117545555:118225635:114674076:117318388:118128800:117767999:130560915	18	19	0.947368	1	17	0.0588235	12767165	4	35	42	0.833333	4	16	36	0.444444	1	7	0.142857	0	3	0	1	7	0.142857	0	2	0	1	2	0.5	0	3	0
12	117894929	117894929	T	4	19	27	0.703704	C	3	2	20	0.1	117732836:130208944:118099485:83192428:130808706:117847855:118211654:118271059	12	19	0.631579	1	19	0.0526316	34702501	5	26	34	0.764706	5	9	37	0.243243	4	10	0.4	6	11	0.545455	3	8	0.375	4	6	0.666667	0	2	0	3	4	0.75
12	118541239	118541239	T	2	17	22	0.772727	C	2	2	24	0.0833333	66801450:52478630:122920437:111497881	8	9	0.888889	4	18	0.222222	66062609	3	26	35	0.742857	2	2	24	0.0833333	2	16	0.125	0	14	0	1	10	0.1	0	14	0	2	2	1	1	1	1
12	118876459	118876459	T	2	0	16	0	A	3	16	20	0.8	118486729:90650353:80408067:119323702:119988170	0	8	0	17	19	0.894737	38468392	2	0	16	0	3	16	20	0.8	0	1	0	0	0	NA	0	1	0	0	0	NA	0	1	0	0	0	NA
12	119851180	119851180	A	5	18	48	0.375	T	5	29	37	0.783784	120436972:60972353:113205482:120286814:119897283:124174192:64748956:117739340:120089585:119921195:113937541:129528487	5	19	0.263158	15	17	0.882353	58878827	5	18	48	0.375	9	50	75	0.666667	0	15	0	1	29	0.0344828	0	15	0	0	15	0	0	1	0	1	4	0.25
12	121667102	121667102	T	1	2	13	0.153846	G	4	53	55	0.963636	103907318:110507374:125284620:121157140:122393237	8	8	1	5	17	0.294118	17759784	2	12	27	0.444444	5	58	68	0.852941	5	7	0.714286	28	28	1	3	4	0.75	23	23	1	3	3	1	1	1	1
12	125595058	125595058	G	2	15	20	0.75	C	3	9	31	0.290323	54734224:99267282:125290590:88969265:75786905	15	17	0.882353	1	8	0.125	70860834	2	15	20	0.75	3	9	31	0.290323	5	9	0.555556	10	11	0.909091	5	9	0.555556	10	11	0.909091	2	2	1	2	3	0.666667
12	129671281	129671281	G	3	1	9	0.111111	C	3	11	11	1	115703031:131270599:129227732:101168828:129876243:70680153	5	11	0.454545	21	22	0.954545	58991128	3	1	9	0.111111	3	11	11	1	0	1	0	0	1	0	0	1	0	0	1	0	0	0	NA	0	5	0
12	130314641	130314641	C	4	13	31	0.419355	G	7	49	62	0.790323	129971534:81971409:130112245:130620927:130568897:130827766:130396382:129944661:130407449:129026061:127198105:129098556	7	23	0.304348	24	33	0.727273	48343232	6	13	46	0.282609	7	49	62	0.790323	3	3	1	2	3	0.666667	2	2	1	2	3	0.666667	0	5	0	0	5	0
12	130742413	130742413	T	2	9	9	1	A	4	1	18	0.0555556	126735773:130597755:130808191:129900475:129266243:13044925	6	6	1	7	27	0.259259	117697488	2	9	9	1	6	6	29	0.206897	1	1	1	3	3	1	1	1	1	2	2	1	1	1	1	2	5	0.4
12	130831707	130831707	C	2	6	9	0.666667	T	2	0	10	0	128942168:70147524:116674216:125875950	9	9	1	3	13	0.230769	60684183	2	6	9	0.666667	2	0	10	0	0	0	NA	0	0	NA	0	0	NA	0	0	NA	0	1	0	0	0	NA
12	131045190	131045190	C	4	17	32	0.53125	A	2	0	18	0	125692525:131330528:18495516:131010868:117768472:127828768	13	16	0.8125	0	10	0	112549674	4	17	32	0.53125	2	0	18	0	6	10	0.6	6	8	0.75	6	10	0.6	6	8	0.75	0	3	0	0	3	0
12	131383903	131383903	C	2	8	13	0.615385	T	2	0	14	0	201873:132098281:131467787:131801125	10	10	1	0	18	0	131182030	2	8	13	0.615385	3	2	21	0.0952381	1	1	1	0	0	NA	1	1	1	0	0	NA	0	2	0	2	4	0.5
12	131414411	131414411	G	2	2	9	0.222222	A	2	12	12	1	131869260:115821423:131916277:131759511	1	14	0.0714286	16	17	0.941176	15592988	2	2	9	0.222222	2	12	12	1	1	2	0.5	1	2	0.5	1	2	0.5	1	2	0.5	1	3	0.333333	1	4	0.25
12	131765151	131765151	G	2	20	24	0.833333	A	6	23	51	0.45098	131396116:123420090:117919858:127174995:131809692:131733106:118281888:131887185	8	8	1	9	26	0.346154	13845293	2	20	24	0.833333	6	23	51	0.45098	0	5	0	2	14	0.142857	0	5	0	2	14	0.142857	1	2	0.5	1	5	0.2
12	132038366	132038366	C	4	34	34	1	G	3	18	31	0.580645	131859278:130554239:130793308:132127146:130333274:131692503:132621817	18	20	0.9	3	14	0.214286	1705092	8	68	71	0.957746	3	18	31	0.580645	3	9	0.333333	2	2	1	3	7	0.428571	2	2	1	5	7	0.714286	0	3	0
12	132082710	132082710	G	6	21	26	0.807692	A	4	4	14	0.285714	132133184:40414840:132297024:130618186:129310784:132857086:101425537:132200669:19428343	36	42	0.857143	7	23	0.304348	112654367	6	21	26	0.807692	4	4	14	0.285714	2	7	0.285714	0	2	0	2	7	0.285714	0	2	0	7	13	0.538462	2	9	0.222222
12	132405210	132405210	A	2	4	12	0.333333	C	3	20	23	0.869565	119230393:128441569:130997220:132438623:90882196	0	11	0	6	7	0.857143	41523014	2	4	12	0.333333	3	20	23	0.869565	0	0	NA	1	2	0.5	0	0	NA	1	2	0.5	0	0	NA	2	3	0.666667
12	132643247	132643247	T	11	37	75	0.493333	G	4	22	23	0.956522	95606395:132684354:132454190:133275101:125463094:67632649:104766670:132534900:118725888:104571043:29496858:132472127:33162209:132288735:107094428	20	65	0.307692	21	23	0.913043	103146389	12	38	85	0.447059	4	22	23	0.956522	32	33	0.969697	9	10	0.9	30	31	0.967742	9	10	0.9	12	19	0.631579	4	5	0.8
12	132690819	132690819	C	3	27	41	0.658537	T	2	0	27	0	132623747:133446371:132898167:128861154:112967286	16	19	0.842105	2	21	0.0952381	19723533	3	27	41	0.658537	4	16	54	0.296296	0	6	0	6	11	0.545455	0	6	0	2	5	0.4	2	3	0.666667	1	4	0.25
12	132870101	132870101	C	2	19	19	1	G	1	1	9	0.111111	133655760:76020124:132472842	18	18	1	1	14	0.0714286	56849977	2	19	19	1	2	10	18	0.555556	5	7	0.714286	3	5	0.6	5	7	0.714286	2	3	0.666667	2	4	0.5	0	0	NA
13	21061601	21061601	A	1	0	8	0	G	2	10	10	1	22029301:77768408:99797165	2	9	0.222222	12	13	0.923077	78735564	2	2	14	0.142857	2	10	10	1	0	0	NA	0	0	NA	0	0	NA	0	0	NA	1	1	1	1	2	0.5
13	22602137	22602137	G	3	14	14	1	T	6	10	23	0.434783	53190954:22397264:22526078:21061640:22202107:22581009:22379113:22633492:26370607:21198957	6	8	0.75	1	22	0.0454545	30588817	3	14	14	1	6	10	23	0.434783	0	0	NA	0	0	NA	0	0	NA	0	0	NA	0	1	0	3	4	0.75
13	23039928	23039928	A	3	25	29	0.862069	C	2	3	17	0.176471	22984396:22361920:22865349:26930227:23700384	12	13	0.923077	0	7	0	3890299	3	25	29	0.862069	4	16	33	0.484848	1	2	0.5	0	4	0	1	2	0.5	0	1	0	1	4	0.25	1	1	1
13	26120809	26120809	C	4	16	23	0.695652	T	2	0	9	0	53790980:25675378:23234007:26318247:67923227:22796224	17	20	0.85	1	11	0.0909091	41802418	4	16	23	0.695652	2	0	9	0	2	7	0.285714	0	4	0	2	7	0.285714	0	4	0	2	2	1	2	2	1
13	26499393	26499393	A	5	28	37	0.756757	T	5	14	38	0.368421	32664706:26234018:20397236:26216708:46196052:26573456:26615601:44297279:26170561:27051762	24	29	0.827586	10	25	0.4	19696659	5	28	37	0.756757	5	14	38	0.368421	2	8	0.25	1	8	0.125	2	8	0.25	1	8	0.125	3	4	0.75	1	2	0.5
13	26506490	26506490	G	2	1	15	0.0666667	T	3	14	22	0.636364	26835512:22665082:26527697:29181925:26248846	10	10	1	1	11	0.0909091	3841408	2	1	15	0.0666667	4	21	29	0.724138	4	5	0.8	0	5	0	4	5	0.8	0	4	0	2	4	0.5	2	3	0.666667
13	27053434	27053434	A	4	14	30	0.466667	G	2	15	16	0.9375	27144447:28674147:95283718:27131046:28393772:25931238	2	16	0.125	15	17	0.882353	68230284	4	14	30	0.466667	2	15	16	0.9375	5	12	0.416667	4	6	0.666667	5	12	0.416667	4	6	0.666667	2	8	0.25	0	9	0
13	28514663	28514663	T	3	28	30	0.933333	C	4	18	38	0.473684	86993932:36555033:28164885:33346405:36297479:29044645:47348141	16	16	1	4	9	0.444444	58479269	3	28	30	0.933333	4	18	38	0.473684	2	4	0.5	5	7	0.714286	2	4	0.5	5	7	0.714286	0	2	0	2	2	1
13	28554860	28554860	G	3	24	38	0.631579	C	3	6	33	0.181818	28417141:29636689:69615795:23931780:28530872:34582258	7	9	0.777778	1	13	0.0769231	41060935	3	24	38	0.631579	3	6	33	0.181818	6	26	0.230769	0	22	0	6	26	0.230769	0	22	0	0	1	0	1	3	0.333333
13	28660968	28660968	G	3	13	24	0.541667	C	5	21	22	0.954545	29447123:28072702:28734181:27777923:39916356:103222923:28632825:50525597	4	12	0.333333	28	33	0.848485	74561955	5	16	40	0.4	6	29	31	0.935484	4	5	0.8	0	2	0	2	3	0.666667	0	1	0	2	3	0.666667	3	7	0.428571
13	28953808	28953808	A	2	9	18	0.5	G	2	15	15	1	28689140:29392913:27691941:59058400	10	10	1	1	6	0.166667	30104592	2	9	18	0.5	2	15	15	1	2	2	1	2	2	1	2	2	1	2	2	1	3	4	0.75	0	1	0
13	30518528	30518528	G	3	24	25	0.96	T	2	8	15	0.533333	30644898:47320997:67724528:86742432:111142896	1	16	0.0625	15	16	0.9375	80624368	3	24	25	0.96	2	8	15	0.533333	3	3	1	1	2	0.5	3	3	1	1	2	0.5	3	4	0.75	2	4	0.5
13	32001668	32001668	C	5	11	12	0.916667	T	5	4	15	0.266667	47068430:32501966:26465777:108781369:79598877:32427099:23695219:33224288:32785758:31922187	35	37	0.945946	7	22	0.318182	76779701	5	11	12	0.916667	5	4	15	0.266667	0	0	NA	0	0	NA	0	0	NA	0	0	NA	4	5	0.8	2	4	0.5
13	39567605	39567605	A	4	5	17	0.294118	C	3	12	12	1	35230553:26716773:72950155:39454861:106661842:93932096:39645990:39938077	0	6	0	14	16	0.875	67094237	4	5	17	0.294118	3	12	12	1	5	11	0.454545	5	9	0.555556	5	11	0.454545	5	9	0.555556	0	3	0	3	5	0.6
13	39858444	39858444	C	2	15	15	1	T	4	10	30	0.333333	41796749:40215399:40165312:37500888:38944869:30874077	5	5	1	2	19	0.105263	8984367	2	15	15	1	4	10	30	0.333333	0	0	NA	0	0	NA	0	0	NA	0	0	NA	0	0	NA	2	4	0.5
13	42104820	42104820	A	6	8	19	0.421053	G	3	11	11	1	23555093:41655945:45893263:32331838:31453884:42050692:113045307:41516577:42130329:45353391:42328187	6	19	0.315789	16	16	1	70940487	8	12	26	0.461538	3	11	11	1	0	0	NA	0	0	NA	0	0	NA	0	0	NA	2	4	0.5	0	1	0
13	42677238	42677238	A	2	10	10	1	C	2	0	12	0	42326437:40537052:25903715:72745581	8	11	0.727273	0	10	0	30068343	2	10	10	1	3	2	17	0.117647	0	0	NA	0	0	NA	0	0	NA	0	0	NA	3	3	1	1	1	1
13	42906332	42906332	C	3	14	21	0.666667	G	4	28	28	1	33135048:43209537:28589943:53021500:42873897:85047465:40876950	2	11	0.181818	17	17	1	42141133	4	20	28	0.714286	4	28	28	1	2	2	1	4	4	1	1	1	1	4	4	1	2	2	1	0	1	0
13	43675487	43675487	G	5	27	28	0.964286	A	6	24	38	0.631579	43595017:53202121:43466869:43724889:92971651:29933410:44118763:43707057:44253133:113202577:43253228	24	28	0.857143	12	29	0.413793	69527090	5	27	28	0.964286	6	24	38	0.631579	5	5	1	1	6	0.166667	5	5	1	1	6	0.166667	2	7	0.285714	3	7	0.428571
13	44399502	44399502	A	7	26	42	0.619048	C	6	10	37	0.27027	78586671:44173010:44329094:75612020:44164953:71681484:44250137:40173039:82422343:44347931:100778302:44946930	7	33	0.212121	25	30	0.833333	56378800	7	26	42	0.619048	6	10	37	0.27027	0	0	NA	0	0	NA	0	0	NA	0	0	NA	2	7	0.285714	0	2	0
13	46114559	46114559	C	3	26	34	0.764706	G	2	2	21	0.0952381	46080463:47253104:109157120:46587524:33841852	6	7	0.857143	0	11	0	63042561	3	26	34	0.764706	3	6	33	0.181818	3	3	1	0	3	0	3	3	1	0	2	0	0	2	0	1	3	0.333333
13	46631869	46631869	G	2	12	12	1	A	4	10	25	0.4	35233404:33151187:60426801:46694388:39749587:45958195	9	11	0.818182	4	20	0.2	13794932	3	17	17	1	4	10	25	0.4	0	0	NA	0	1	0	0	0	NA	0	1	0	2	2	1	2	2	1
13	47941870	47941870	C	3	5	12	0.416667	G	5	19	19	1	48019916:75840324:113293730:47843311:47452098:33059872:41496147:43973216:47602025	6	17	0.352941	17	18	0.944444	65351860	3	5	12	0.416667	5	19	19	1	0	0	NA	0	0	NA	0	0	NA	0	0	NA	1	5	0.2	0	1	0
13	49361060	49361060	G	4	15	32	0.46875	T	2	0	16	0	49687810:49845804:70416709:62484451:72597400:112015766	13	17	0.764706	0	7	0	62654706	4	15	32	0.46875	2	0	16	0	5	14	0.357143	1	6	0.166667	5	14	0.357143	1	6	0.166667	5	8	0.625	0	0	NA
13	54131349	54131349	C	2	1	15	0.0666667	G	2	13	15	0.866667	56880179:54752102:86656188:58734890	3	13	0.230769	9	10	0.9	32524839	5	9	35	0.257143	3	17	20	0.85	3	7	0.428571	0	3	0	2	3	0.666667	0	2	0	0	2	0	1	1	1
13	60465417	60465417	C	2	0	14	0	A	3	12	19	0.631579	21842845:77927012:78519209:34194000	0	10	0	11	13	0.846154	38622572	3	1	20	0.05	3	12	19	0.631579	0	0	NA	0	0	NA	0	0	NA	0	0	NA	0	0	NA	0	2	0
13	64009481	64009481	G	3	11	14	0.785714	A	4	2	18	0.111111	94071528:97832704:77203987:108722945:64087773:64700645:92001716	18	23	0.782609	8	27	0.296296	44713464	3	11	14	0.785714	4	2	18	0.111111	1	1	1	0	1	0	1	1	1	0	1	0	1	3	0.333333	3	7	0.428571
13	67286937	67286937	C	7	31	44	0.704545	A	3	0	18	0	31279372:51408962:68046573:24374357:67261690:68807331:28564601:50349898:67210170:69286620	31	33	0.939394	1	8	0.125	42912580	8	36	49	0.734694	3	0	18	0	0	0	NA	0	0	NA	0	0	NA	0	0	NA	1	3	0.333333	0	1	0
13	67655462	67655462	A	4	28	28	1	T	6	19	41	0.463415	87451879:69858299:65360289:62555822:25717231:62811737:67361252:66777729:67308815:114477198	19	25	0.76	7	22	0.318182	46821736	4	28	28	1	7	23	50	0.46	0	0	NA	0	0	NA	0	0	NA	0	0	NA	0	1	0	1	2	0.5
13	69169827	69169827	T	2	0	7	0	A	4	13	13	1	50901610:111552149:52383561:69049114:37316099:67920294:69527560:93775979:62128139	0	9	0	14	16	0.875	42382322	2	0	7	0	4	13	13	1	0	2	0	0	4	0	0	2	0	0	4	0	3	4	0.75	0	1	0
13	77565972	77565972	A	2	1	7	0.142857	G	3	12	13	0.923077	98563278:81053653:98543274:77697416:77479715	0	7	0	14	17	0.823529	20997306	2	1	7	0.142857	3	12	13	0.923077	0	5	0	1	12	0.0833333	0	5	0	1	12	0.0833333	0	0	NA	0	2	0
13	78250278	78250278	C	3	17	18	0.944444	T	3	7	18	0.388889	112735897:78318639:77831541:59324846:78206577:113539418	9	11	0.818182	1	15	0.0666667	35289140	4	22	23	0.956522	3	7	18	0.388889	0	3	0	0	1	0	0	3	0	0	1	0	0	3	0	3	5	0.6
13	79153347	79153347	T	3	21	23	0.913043	A	3	5	18	0.277778	79191816:79723973:103164959:79538052:79287730:49875047	15	17	0.882353	3	12	0.25	29278300	4	29	31	0.935484	4	9	22	0.409091	2	3	0.666667	0	0	NA	1	2	0.5	0	0	NA	2	2	1	0	3	0
13	81030705	81030705	A	2	9	9	1	G	2	2	9	0.222222	114956076:92322361:80446806:85555894	8	8	1	0	5	0	33925371	3	15	15	1	2	2	9	0.222222	0	0	NA	0	0	NA	0	0	NA	0	0	NA	0	0	NA	0	0	NA
13	85310899	85310899	A	5	9	41	0.219512	T	5	32	34	0.941176	83867855:84647310:84435152:85257677:82181881:55028667:84604310:32295201:83480006:83697474	7	25	0.28	20	27	0.740741	53015698	5	9	41	0.219512	8	45	52	0.865385	0	7	0	6	10	0.6	0	7	0	5	7	0.714286	1	1	1	1	4	0.25
13	87037326	87037326	A	3	10	16	0.625	G	2	0	11	0	76151336:94346124:112139256:88323396:92319405	11	15	0.733333	0	8	0	25101930	3	10	16	0.625	2	0	11	0	0	2	0	0	2	0	0	2	0	0	2	0	0	5	0	1	2	0.5
13	90260288	90260288	T	2	0	11	0	C	2	12	12	1	64431012:85911174:83577281:71585307	0	12	0	6	7	0.857143	25829276	2	0	11	0	2	12	12	1	0	2	0	0	1	0	0	2	0	0	1	0	0	0	NA	0	0	NA
13	93664004	93664004	G	5	18	42	0.428571	T	3	2	25	0.08	40653660:93140623:94058952:111159012:93810082:107865924:81655040:100968169	15	22	0.681818	0	12	0	53010344	5	18	42	0.428571	3	2	25	0.08	0	14	0	0	6	0	0	14	0	0	6	0	4	8	0.5	0	1	0
13	94108333	94108333	C	5	27	34	0.794118	A	4	10	31	0.322581	99101592:106698797:78701716:29717698:95444968:53640106:94154533:108240281	18	21	0.857143	6	20	0.3	64390635	5	27	34	0.794118	5	13	38	0.342105	0	2	0	2	5	0.4	0	2	0	1	4	0.25	0	3	0	7	9	0.777778
13	97462230	97462230	A	2	0	17	0	G	3	21	26	0.807692	97610960:64814815:96786046:97427332:88892375	0	13	0	9	9	1	32647415	2	0	17	0	4	21	34	0.617647	0	2	0	0	4	0	0	2	0	0	3	0	0	0	NA	0	0	NA
13	100239351	100239351	T	2	17	17	1	C	2	9	18	0.5	100133463:100545416:77088546:78639409	17	19	0.894737	1	9	0.111111	23150805	3	25	27	0.925926	3	16	28	0.571429	18	19	0.947368	9	12	0.75	11	12	0.916667	3	6	0.5	4	4	1	2	2	1
13	101202097	101202097	C	3	10	16	0.625	T	2	0	10	0	99600990:101056112:100821339:101126508:101772364	13	16	0.8125	0	5	0	1601107	4	14	20	0.7	2	0	10	0	1	2	0.5	1	1	1	0	1	0	1	1	1	6	7	0.857143	0	0	NA
13	101547019	101547019	A	3	25	27	0.925926	G	2	9	18	0.5	103926241:100030583:101112338:101495841:61104826	18	19	0.947368	2	8	0.25	40442193	4	32	35	0.914286	2	9	18	0.5	0	1	0	0	2	0	0	1	0	0	2	0	4	5	0.8	0	0	NA
13	102403254	102403254	A	2	0	10	0	G	2	9	9	1	102358875:102520712:96846146	0	8	0	7	7	1	5557108	3	0	15	0	2	9	9	1	0	0	NA	2	3	0.666667	0	0	NA	2	3	0.666667	0	0	NA	0	2	0
13	102753441	102753441	T	2	7	7	1	G	3	3	12	0.25	112106806:97642457:103736628:98203121:103112203	12	12	1	2	18	0.111111	9353365	2	7	7	1	3	3	12	0.25	2	4	0.5	6	7	0.857143	2	4	0.5	6	7	0.857143	0	1	0	0	2	0
13	106689641	106689641	A	2	0	18	0	C	5	34	45	0.755556	105053254:106656462:90063179:105385983:106880745:106292098:106650643	0	8	0	13	20	0.65	16626462	3	11	29	0.37931	6	36	49	0.734694	0	0	NA	0	1	0	0	0	NA	0	1	0	1	1	1	0	1	0
13	109347128	109347128	T	2	0	5	0	C	5	12	15	0.8	108541689:87672328:105580120:109664780:112916528:61421732	1	17	0.0588235	15	18	0.833333	47925396	2	0	5	0	5	12	15	0.8	0	0	NA	0	0	NA	0	0	NA	0	0	NA	1	4	0.25	0	4	0
13	110067124	110067124	C	2	0	14	0	A	3	18	20	0.9	99616256:110183649:109461148:110095954	0	13	0	17	19	0.894737	10450868	2	0	14	0	3	18	20	0.9	4	4	1	3	3	1	4	4	1	3	3	1	2	2	1	2	4	0.5
13	111010717	111010717	C	2	10	11	0.909091	T	1	0	7	0	109731563:86367856:111044104	12	13	0.923077	1	7	0.142857	24642861	2	10	11	0.909091	2	4	14	0.285714	4	6	0.666667	2	6	0.333333	4	6	0.666667	1	3	0.333333	0	2	0	0	1	0
13	111061088	111061088	A	3	3	23	0.130435	C	4	20	30	0.666667	108775769:112033311:111154419:110887657:111197735:112570476:91647469	1	12	0.0833333	12	18	0.666667	19413619	5	9	37	0.243243	4	20	30	0.666667	10	11	0.909091	7	8	0.875	6	6	1	7	8	0.875	2	6	0.333333	1	3	0.333333
13	111429030	111429030	T	2	8	9	0.888889	G	2	0	7	0	40013552:111828396:90911856:98210343	8	10	0.8	0	9	0	71415478	2	8	9	0.888889	2	0	7	0	1	1	1	1	2	0.5	1	1	1	1	2	0.5	0	0	NA	0	0	NA
13	111665991	111665991	G	3	14	16	0.875	T	3	1	13	0.0769231	65663451:106808526:112063850:111975883:111497949:28771289	18	20	0.9	3	10	0.3	82894702	3	14	16	0.875	3	1	13	0.0769231	0	1	0	0	3	0	0	1	0	0	3	0	7	9	0.777778	2	6	0.333333
13	112307613	112307613	G	1	0	5	0	A	2	10	12	0.833333	107802735:112134998:106681696	0	8	0	7	8	0.875	5625917	3	2	24	0.0833333	3	14	16	0.875	1	2	0.5	4	7	0.571429	1	2	0.5	4	6	0.666667	0	1	0	0	0	NA
13	112325281	112325281	C	3	22	32	0.6875	T	2	0	24	0	112799196:96033436:112560989:88543662:114071285	11	14	0.785714	0	8	0	23781619	3	22	32	0.6875	2	0	24	0	0	3	0	1	2	0.5	0	3	0	1	2	0.5	2	5	0.4	1	2	0.5
13	112518180	112518180	C	4	17	23	0.73913	A	2	0	14	0	106122753:113013657:40608877:109578577:113708124:69407630	20	22	0.909091	1	8	0.125	71909303	4	17	23	0.73913	2	0	14	0	4	12	0.333333	0	5	0	4	12	0.333333	0	5	0	5	9	0.555556	1	3	0.333333
13	113236853	113236853	A	3	28	31	0.903226	C	3	11	34	0.323529	113165849:113844113:93935971:112872688:111374303:48963734	16	16	1	5	16	0.3125	64273119	5	55	58	0.948276	6	34	64	0.53125	2	14	0.142857	13	16	0.8125	1	8	0.125	7	9	0.777778	2	3	0.666667	2	2	1
14	26152635	26152635	C	3	22	29	0.758621	A	7	15	56	0.267857	26221536:20606154:27789130:26006488:26211274:77719688:25901569:48953344:46712660:42098862	12	13	0.923077	5	32	0.15625	51567053	4	31	38	0.815789	7	15	56	0.267857	0	5	0	0	8	0	0	4	0	0	8	0	0	0	NA	0	3	0
14	26518554	26518554	A	4	2	27	0.0740741	C	3	17	18	0.944444	28011515:27870376:26552000:28890110:28732157:26350857:26693290	2	12	0.166667	25	29	0.862069	2371556	4	2	27	0.0740741	4	23	24	0.958333	0	0	NA	0	0	NA	0	0	NA	0	0	NA	0	3	0	2	8	0.25
14	28732224	28732224	G	5	43	46	0.934783	C	3	9	24	0.375	28332689:26518518:19792429:28837917:81986910:27897860:28185216:37982428	22	26	0.846154	9	22	0.409091	53254686	5	43	46	0.934783	3	9	24	0.375	1	5	0.2	0	4	0	1	5	0.2	0	4	0	2	2	1	0	0	NA
14	28788618	28788618	G	6	7	27	0.259259	T	2	11	12	0.916667	28728182:27351091:30631904:28726528:26032277:63122984:26406910	4	20	0.2	7	8	0.875	34334366	6	7	27	0.259259	2	11	12	0.916667	0	4	0	0	2	0	0	4	0	0	2	0	0	1	0	0	2	0
14	32206273	32206273	C	3	10	15	0.666667	T	2	0	9	0	54297583:89866108:31921280:24141147:37679155	19	21	0.904762	2	8	0.25	57659835	3	10	15	0.666667	2	0	9	0	0	2	0	0	0	NA	0	2	0	0	0	NA	1	3	0.333333	0	0	NA
14	32662518	32662518	T	3	12	13	0.923077	G	1	0	5	0	32113931:88208483:32623351:21891813	10	11	0.909091	0	8	0	55545965	4	13	16	0.8125	2	1	10	0.1	0	2	0	0	0	NA	0	1	0	0	0	NA	1	1	1	0	0	NA
14	33048364	33048364	A	6	29	38	0.763158	C	5	6	33	0.181818	33115721:33009701:34295534:45354259:30638932:33195651:33088162:88329544:33695641:34182245:29168992	19	27	0.703704	2	27	0.0740741	55281180	6	29	38	0.763158	7	18	45	0.4	19	24	0.791667	12	22	0.545455	19	24	0.791667	8	14	0.571429	1	2	0.5	0	2	0
14	33119431	33119431	A	2	15	15	1	C	1	0	5	0	74581739:23868517:78662733	7	7	1	0	8	0	45543302	2	15	15	1	2	3	8	0.375	1	2	0.5	0	0	NA	1	2	0.5	0	0	NA	2	2	1	1	1	1
14	33119432	33119432	T	2	15	15	1	C	1	0	5	0	74581739:23868517:78662733	7	7	1	0	8	0	45543301	2	15	15	1	2	3	8	0.375	1	2	0.5	0	0	NA	1	2	0.5	0	0	NA	2	2	1	1	1	1
14	33119433	33119433	G	2	15	15	1	T	1	0	5	0	74581739:23868517:78662733	7	7	1	0	8	0	45543300	2	15	15	1	2	3	8	0.375	1	2	0.5	0	0	NA	1	2	0.5	0	0	NA	2	2	1	1	1	1
14	33346555	33346555	G	5	38	48	0.791667	T	2	3	13	0.230769	32993077:86296918:34152943:33495142:36517124:36928510:34875306	24	31	0.774194	2	13	0.153846	52950363	5	38	48	0.791667	2	3	13	0.230769	0	0	NA	0	0	NA	0	0	NA	0	0	NA	1	4	0.25	1	4	0.25
14	33609204	33609204	C	4	19	22	0.863636	G	3	7	18	0.388889	34491710:43183013:51347335:34250097:35215525:33028280:63565238	10	13	0.769231	1	11	0.0909091	29956034	4	19	22	0.863636	3	7	18	0.388889	1	2	0.5	0	2	0	1	2	0.5	0	2	0	1	2	0.5	1	3	0.333333
14	38878305	38878305	A	2	0	9	0	C	8	23	36	0.638889	37266969:52458433:86088914:37133358:45344905:41476882:38945822:19375323:39459493:38820863	0	9	0	24	28	0.857143	47210609	2	0	9	0	9	27	41	0.658537	0	1	0	0	12	0	0	1	0	0	11	0	0	3	0	0	1	0
14	40030439	40030439	G	3	20	22	0.909091	A	2	0	14	0	40432989:100790887:29062835:42146155:40333516	19	21	0.904762	0	11	0	60760448	4	27	29	0.931034	2	0	14	0	1	1	1	0	0	NA	1	1	1	0	0	NA	1	3	0.333333	1	1	1
14	56266793	56266793	A	2	9	10	0.9	T	2	0	8	0	56001653:100416584:56009583:56237731	12	13	0.923077	0	8	0	44149791	2	9	10	0.9	2	0	8	0	0	0	NA	0	0	NA	0	0	NA	0	0	NA	1	2	0.5	2	2	1
14	56604664	56604664	C	4	32	40	0.8	A	3	10	29	0.344828	57218873:32644690:56658181:57255676:79227041:55160339:56234017:56678607	22	25	0.88	7	18	0.388889	23959974	4	32	40	0.8	5	20	44	0.454545	0	1	0	1	4	0.25	0	1	0	1	2	0.5	1	2	0.5	0	0	NA
14	59516209	59516209	A	3	13	15	0.866667	G	2	0	9	0	59577885:56218378:60984469:64064605:48093939	14	14	1	0	7	0	11422270	3	13	15	0.866667	3	0	13	0	0	0	NA	0	1	0	0	0	NA	0	1	0	5	7	0.714286	0	1	0
14	59520153	59520153	A	2	0	6	0	G	2	6	6	1	58972951:59016835:58977375:69608793	0	10	0	6	7	0.857143	10088640	2	0	6	0	2	6	6	1	2	2	1	3	4	0.75	2	2	1	3	4	0.75	1	3	0.333333	3	3	1
14	62128983	62128983	T	3	12	15	0.8	A	5	4	24	0.166667	75861091:62494721:61913306:63277326:67902192:60643265:62060588:61282456	8	13	0.615385	1	21	0.047619	13732108	4	15	20	0.75	5	4	24	0.166667	0	8	0	0	13	0	0	6	0	0	13	0	0	1	0	0	1	0
14	62291366	62291366	A	2	17	21	0.809524	G	2	6	22	0.272727	62563080:61758616:66570412:61117801	6	6	1	1	11	0.0909091	4279046	2	17	21	0.809524	3	13	33	0.393939	3	5	0.6	6	7	0.857143	3	5	0.6	4	5	0.8	0	1	0	0	1	0
14	64250952	64250952	T	4	8	25	0.32	A	4	18	23	0.782609	64151571:45726504:64168402:94910399:63995753:64478459:63821170:64278779	3	18	0.166667	16	21	0.761905	30659447	4	8	25	0.32	4	18	23	0.782609	1	4	0.25	1	4	0.25	1	4	0.25	1	4	0.25	1	2	0.5	1	1	1
14	69416661	69416661	G	3	1	9	0.111111	A	4	15	17	0.882353	68635366:104169588:103499881:69445208:55161847:75877802:97406625	0	13	0	24	31	0.774194	34752927	3	1	9	0.111111	4	15	17	0.882353	0	0	NA	0	0	NA	0	0	NA	0	0	NA	0	7	0	4	5	0.8
14	69416744	69416744	A	2	5	9	0.555556	G	5	24	24	1	69571829:104169588:70021998:68893374:69685521:72637644:55161847:97406625	5	14	0.357143	32	36	0.888889	34752844	2	5	9	0.555556	5	24	24	1	0	0	NA	0	0	NA	0	0	NA	0	0	NA	5	6	0.833333	3	4	0.75
14	70154205	70154205	T	3	28	31	0.903226	C	2	2	14	0.142857	70103503:69768554:96681380:70996672:70878646	17	17	1	4	11	0.363636	26527175	4	38	44	0.863636	3	14	26	0.538462	7	7	1	5	5	1	4	4	1	3	3	1	2	3	0.666667	2	2	1
14	70848680	70848680	A	3	2	12	0.166667	G	2	9	10	0.9	77414206:93028225:77202119:70686409	5	28	0.178571	11	13	0.846154	22179545	3	2	12	0.166667	2	9	10	0.9	3	6	0.5	2	4	0.5	3	6	0.5	2	4	0.5	4	5	0.8	2	3	0.666667
14	73376792	73376792	G	4	20	23	0.869565	C	5	7	26	0.269231	73271822:72967945:73437875:83336658:71287783:66615585:70879907:73251686:73247459	26	32	0.8125	11	33	0.333333	9959866	5	23	26	0.884615	8	17	39	0.435897	5	6	0.833333	5	7	0.714286	5	6	0.833333	5	6	0.833333	2	2	1	1	2	0.5
14	74985544	74985544	G	4	15	17	0.882353	A	4	6	24	0.25	73095033:74955648:74644427:75579258:77478690:77041801	18	21	0.857143	2	25	0.08	2493146	4	15	17	0.882353	5	10	28	0.357143	5	6	0.833333	2	6	0.333333	5	6	0.833333	1	5	0.2	4	5	0.8	4	7	0.571429
14	76871068	76871068	G	2	12	14	0.857143	T	2	1	12	0.0833333	76786811:76981231:65818119:107218955	15	15	1	5	11	0.454545	30347887	2	12	14	0.857143	2	1	12	0.0833333	0	1	0	0	1	0	0	1	0	0	1	0	2	4	0.5	0	1	0
14	78646766	78646766	T	2	15	18	0.833333	G	2	0	16	0	81239966:78396245:98562390:54504912	10	12	0.833333	0	10	0	24141854	3	21	24	0.875	3	1	25	0.04	1	4	0.25	0	2	0	1	3	0.333333	0	1	0	0	1	0	1	1	1
14	78684041	78684041	G	4	17	21	0.809524	A	2	0	10	0	79391481:78653783:78712950:78622277:65042605:79875647	17	23	0.73913	0	7	0	13641436	4	17	21	0.809524	2	0	10	0	3	4	0.75	0	2	0	3	4	0.75	0	2	0	1	3	0.333333	0	0	NA
14	80999640	80999640	T	2	5	6	0.833333	G	3	0	12	0	81480460:89005830:85121898:83738151:80149693	12	12	1	7	16	0.4375	8006190	3	7	8	0.875	4	1	16	0.0625	0	0	NA	0	0	NA	0	0	NA	0	0	NA	3	3	1	2	3	0.666667
14	89422542	89422542	T	3	7	27	0.259259	A	7	36	55	0.654545	56601087:88251874:90043695:89652883:88804066:91227722:90218074:88968279:102768989:40156873	15	15	1	16	34	0.470588	49265669	3	7	27	0.259259	8	37	57	0.649123	2	4	0.5	0	8	0	2	4	0.5	0	8	0	3	3	1	3	4	0.75
14	90303065	90303065	T	4	18	19	0.947368	C	2	2	11	0.181818	83775624:89456578:62271856:90063042:52648750:82540036	9	15	0.6	0	12	0	37654315	6	23	30	0.766667	2	2	11	0.181818	0	0	NA	0	0	NA	0	0	NA	0	0	NA	0	0	NA	0	2	0
14	92641820	92641820	G	2	0	4	0	C	3	9	9	1	92709808:101648840:48692974:51251314:92681928:92700041	4	12	0.333333	18	20	0.9	43948846	2	0	4	0	4	10	11	0.909091	1	1	1	1	1	1	1	1	1	1	1	1	0	1	0	0	4	0
14	93125282	93125282	T	2	7	17	0.411765	G	3	25	28	0.892857	94432528:99056023:87293214:92632443:93153362	2	12	0.166667	20	27	0.740741	5930741	2	7	17	0.411765	5	37	45	0.822222	0	0	NA	0	0	NA	0	0	NA	0	0	NA	1	3	0.333333	0	6	0
14	93198972	93198972	A	3	15	15	1	T	3	0	15	0	78787026:92862860:30071519:50435207:93253088:93604779	11	12	0.916667	0	14	0	63127453	3	15	15	1	5	8	23	0.347826	4	4	1	2	3	0.666667	4	4	1	2	2	1	0	3	0	8	8	1
14	94403973	94403973	C	2	5	14	0.357143	T	3	19	22	0.863636	94441111:66360189:94579674:101100554:93660315	1	9	0.111111	28	37	0.756757	28043784	3	10	24	0.416667	3	19	22	0.863636	0	0	NA	1	1	1	0	0	NA	1	1	1	3	4	0.75	5	5	1
14	94591650	94591650	C	5	34	35	0.971429	T	4	7	24	0.291667	94721127:93431541:94561207:94236296:94315688:94570126:94750120:94867802:76311171	28	32	0.875	4	15	0.266667	18280479	6	41	42	0.97619	7	14	35	0.4	4	5	0.8	1	7	0.142857	3	4	0.75	1	4	0.25	4	5	0.8	1	3	0.333333
14	94866578	94866578	C	4	17	18	0.944444	A	2	0	8	0	53513392:76396301:25255173:90209863:94963745:98095717:63874433	11	12	0.916667	2	9	0.222222	69611405	4	17	18	0.944444	2	0	8	0	0	7	0	0	4	0	0	7	0	0	4	0	2	3	0.666667	1	2	0.5
14	95767977	95767977	T	2	13	13	1	C	2	7	19	0.368421	95442352:77804934:95151516:95715273	8	12	0.666667	0	10	0	17963043	2	13	13	1	3	15	28	0.535714	0	2	0	3	3	1	0	2	0	2	2	1	1	2	0.5	2	2	1
14	96106273	96106273	C	1	0	4	0	A	4	16	16	1	83856943:22019371:96038831:95787496:88714215	0	5	0	20	21	0.952381	74086902	2	0	8	0	4	16	16	1	0	0	NA	0	0	NA	0	0	NA	0	0	NA	0	0	NA	2	7	0.285714
14	96106287	96106287	C	1	0	4	0	G	3	12	12	1	83856943:96038831:95787496:88714215	0	5	0	16	17	0.941176	12249344	2	0	8	0	3	12	12	1	0	0	NA	0	0	NA	0	0	NA	0	0	NA	0	0	NA	2	4	0.5
14	96293978	96293978	C	2	7	20	0.35	T	3	30	34	0.882353	95618966:81880392:95897870:99740013:96415825	2	9	0.222222	9	9	1	14413586	2	7	20	0.35	4	41	47	0.87234	1	2	0.5	2	4	0.5	1	2	0.5	1	3	0.333333	2	6	0.333333	1	2	0.5
14	96632417	96632417	G	7	17	52	0.326923	C	7	37	49	0.755102	45740985:38360047:96412440:96652552:96170295:96560271:96551824:80339259:97427037:98081772:96838195:96756659:41244397:39538917	15	32	0.46875	37	44	0.840909	58272370	8	17	57	0.298246	7	37	49	0.755102	1	8	0.125	4	9	0.444444	1	8	0.125	4	9	0.444444	2	6	0.333333	5	6	0.833333
14	96732122	96732122	T	2	10	12	0.833333	G	1	0	6	0	96348154:73836410:96377443	13	13	1	0	9	0	22895712	2	10	12	0.833333	5	4	32	0.125	1	4	0.25	1	14	0.0714286	1	4	0.25	0	2	0	1	1	1	0	2	0
14	99269773	99269773	G	2	5	14	0.357143	A	4	36	39	0.923077	98901396:99606012:44905193:101972474:99855576:98990792	2	9	0.222222	28	32	0.875	54364580	2	5	14	0.357143	4	36	39	0.923077	3	4	0.75	3	8	0.375	3	4	0.75	3	8	0.375	0	0	NA	1	3	0.333333
14	99461932	99461932	C	3	0	17	0	A	3	10	15	0.666667	100290394:97601168:99347053:99032128:82665482:99406179:87459369	2	16	0.125	17	17	1	16796450	3	0	17	0	3	10	15	0.666667	1	4	0.25	0	6	0	1	4	0.25	0	6	0	0	0	NA	0	3	0
14	101694821	101694821	C	2	1	14	0.0714286	T	3	19	24	0.791667	98361100:102257417:25202952:101780985:86173292	0	5	0	12	13	0.923077	76491869	3	4	21	0.190476	3	19	24	0.791667	6	10	0.6	5	11	0.454545	6	9	0.666667	5	11	0.454545	1	2	0.5	1	2	0.5
14	105019731	105019731	A	2	6	22	0.272727	G	3	24	29	0.827586	76631317:82416895:104916283:92829575:95037029	0	13	0	13	20	0.65	28388414	2	6	22	0.272727	3	24	29	0.827586	5	6	0.833333	2	12	0.166667	5	6	0.833333	2	12	0.166667	1	2	0.5	1	3	0.333333
14	105022314	105022314	C	3	19	36	0.527778	G	2	19	19	1	52387372:104950162:105442764:105095258:104148410	9	22	0.409091	16	16	1	52634942	3	19	36	0.527778	4	31	35	0.885714	0	2	0	0	2	0	0	2	0	0	1	0	6	7	0.857143	0	1	0
14	105024991	105024991	G	6	44	54	0.814815	T	2	9	21	0.428571	102603964:104619050:78297068:104982681:63291324:104440773:73854507:105176137:104665011	45	48	0.9375	0	17	0	41733667	6	44	54	0.814815	2	9	21	0.428571	0	1	0	0	0	NA	0	1	0	0	0	NA	3	7	0.428571	1	2	0.5
15	24246384	24246384	A	7	11	35	0.314286	T	2	10	10	1	26405328:23994348:25241637:26195481:26539992:24200588:27270589:24526456:25821381	12	35	0.342857	20	21	0.952381	3024205	11	27	51	0.529412	2	10	10	1	1	14	0.0714286	1	2	0.5	1	10	0.1	1	2	0.5	5	11	0.454545	0	2	0
15	24247065	24247065	A	1	0	9	0	T	4	17	29	0.586207	30305935:29087720:46121130:24221606:30299042	0	5	0	23	29	0.793103	21874065	2	1	16	0.0625	5	18	35	0.514286	2	2	1	0	5	0	1	1	1	0	4	0	0	3	0	2	3	0.666667
15	26128474	26128474	G	4	28	37	0.756757	A	2	0	16	0	24267476:25967429:26094839:26067732:26016626:26154176	14	18	0.777778	3	17	0.176471	1860998	4	28	37	0.756757	2	0	16	0	1	6	0.166667	0	3	0	1	6	0.166667	0	3	0	3	3	1	0	1	0
15	27158068	27158068	G	2	12	14	0.857143	A	3	4	15	0.266667	25249617:30239305:27123334:28362365	12	12	1	10	24	0.416667	3081237	2	12	14	0.857143	4	4	22	0.181818	2	3	0.666667	1	8	0.125	2	3	0.666667	1	6	0.166667	2	2	1	6	7	0.857143
15	29654821	29654821	T	2	15	16	0.9375	C	2	1	13	0.0769231	27913983:29300056:20448467:86637367	5	6	0.833333	0	12	0	56982546	2	15	16	0.9375	2	1	13	0.0769231	5	5	1	2	2	1	5	5	1	2	2	1	0	0	NA	0	2	0
15	31455259	31455259	G	2	12	14	0.857143	T	4	5	21	0.238095	31325961:31259386:31730525:30980642:59690656:39335543	16	16	1	7	15	0.466667	28235397	3	15	20	0.75	4	5	21	0.238095	6	6	1	8	9	0.888889	4	4	1	8	9	0.888889	4	4	1	3	3	1
15	38263369	38263369	T	3	6	25	0.24	A	8	51	64	0.796875	39218007:37411321:38437711:38321806:38637467:47119718:38364048:56247799:39978844:38565443:50585772	0	11	0	18	33	0.545455	17984430	3	6	25	0.24	8	51	64	0.796875	0	2	0	0	1	0	0	2	0	0	1	0	0	0	NA	4	6	0.666667
15	45944123	45944123	G	2	0	8	0	C	1	4	4	1	34120333:51422093:47620937	0	8	0	4	4	1	11823790	2	0	8	0	2	6	7	0.857143	0	0	NA	0	0	NA	0	0	NA	0	0	NA	0	2	0	1	1	1
15	45998044	45998044	G	3	12	17	0.705882	C	2	2	16	0.125	34990740:69291331:46378615:48663537	9	13	0.692308	0	20	0	23293287	3	12	17	0.705882	2	2	16	0.125	0	5	0	0	7	0	0	5	0	0	7	0	0	1	0	0	0	NA
15	58549954	58549954	C	3	13	13	1	A	6	10	32	0.3125	58508344:66945481:93542628:58454508:58389968:58579910:96787055:32957945:56379971	13	15	0.866667	2	22	0.0909091	38237101	4	18	19	0.947368	6	10	32	0.3125	0	4	0	1	9	0.111111	0	3	0	1	9	0.111111	0	0	NA	0	3	0
15	58650071	58650071	T	2	2	19	0.105263	A	3	20	28	0.714286	78323464:58764313:59814777:59947790:59520675	1	15	0.0666667	6	6	1	19673393	2	2	19	0.105263	3	20	28	0.714286	0	3	0	3	3	1	0	3	0	3	3	1	2	2	1	2	3	0.666667
15	61231252	61231252	C	2	3	12	0.25	G	3	21	22	0.954545	30629091:61192669:59952346:60863657:61096842	4	10	0.4	22	22	1	30602161	2	3	12	0.25	3	21	22	0.954545	6	9	0.666667	9	13	0.692308	6	9	0.666667	9	13	0.692308	2	3	0.666667	2	2	1
15	64070379	64070379	A	2	8	10	0.8	C	2	1	18	0.0555556	63822700:63800367:79792151	16	16	1	3	8	0.375	15721772	2	8	10	0.8	2	1	18	0.0555556	0	0	NA	0	0	NA	0	0	NA	0	0	NA	6	6	1	0	0	NA
15	66928241	66928241	C	3	14	36	0.388889	T	2	19	20	0.95	31020109:68817212:67113306:63848405:62999194	10	20	0.5	14	14	1	35908132	3	14	36	0.388889	2	19	20	0.95	3	5	0.6	3	4	0.75	3	5	0.6	3	4	0.75	0	1	0	1	1	1
15	68663173	68663173	G	1	0	11	0	A	3	29	36	0.805556	53245966:69005947:74362678:69358543	0	4	0	13	14	0.928571	15417207	2	1	22	0.0454545	3	29	36	0.805556	2	6	0.333333	6	6	1	1	3	0.333333	6	6	1	0	1	0	2	4	0.5
15	69024874	69024874	T	4	31	34	0.911765	A	2	0	15	0	45127523:44542192:57081772:68688322:86603956:69451836	13	16	0.8125	1	8	0.125	24482682	4	31	34	0.911765	2	0	15	0	1	1	1	0	0	NA	1	1	1	0	0	NA	1	1	1	1	2	0.5
15	71730403	71730403	A	4	19	26	0.730769	C	3	2	25	0.08	91471170:71367783:71427837:71552158:71902516:71640360:71706840	18	23	0.782609	0	17	0	19740767	4	19	26	0.730769	3	2	25	0.08	0	7	0	0	5	0	0	7	0	0	5	0	1	1	1	1	3	0.333333
15	73264062	73264062	T	4	5	19	0.263158	G	4	18	19	0.947368	73215837:73199534:84720990:72487317:75805324:47098244:73374452:73241987	7	31	0.225806	14	15	0.933333	26165818	4	5	19	0.263158	5	23	24	0.958333	1	14	0.0714286	1	16	0.0625	1	14	0.0714286	1	13	0.0769231	5	5	1	1	1	1
15	74046701	74046701	G	2	13	16	0.8125	A	2	0	14	0	74240668:73835632:76902830:86776129	4	5	0.8	0	11	0	12729428	2	13	16	0.8125	3	7	22	0.318182	1	4	0.25	0	5	0	1	4	0.25	0	4	0	1	2	0.5	0	2	0
15	74607506	74607506	G	1	13	13	1	T	2	11	27	0.407407	74489202:74668235:74651919	8	8	1	1	11	0.0909091	118304	2	29	29	1	2	11	27	0.407407	6	6	1	5	5	1	2	2	1	5	5	1	0	0	NA	2	4	0.5
15	76457981	76457981	T	5	48	69	0.695652	G	4	18	59	0.305085	76394633:80735369:77187199:76788645:76526470:77567172:74699901	11	15	0.733333	3	31	0.0967742	4277388	6	56	85	0.658824	6	28	90	0.311111	5	21	0.238095	8	15	0.533333	3	17	0.176471	4	8	0.5	2	2	1	2	4	0.5
15	78580280	78580280	T	2	3	15	0.2	C	1	8	8	1	83367772:79036979:78546631	0	11	0	3	3	1	4787492	2	3	15	0.2	2	15	16	0.9375	0	0	NA	0	0	NA	0	0	NA	0	0	NA	0	0	NA	0	0	NA
15	79745307	79745307	G	2	11	19	0.578947	A	2	2	20	0.1	79886598:79714965:79527674:80816014	13	13	1	0	9	0	1070707	2	11	19	0.578947	2	2	20	0.1	0	0	NA	0	0	NA	0	0	NA	0	0	NA	0	0	NA	1	1	1
15	80838225	80838225	A	9	45	58	0.775862	C	2	3	16	0.1875	80149621:98285518:79704633:92328105:81085182:54236112:80924270:70706186:80812957:82356998:82149883	45	58	0.775862	0	10	0	26602113	9	45	58	0.775862	2	3	16	0.1875	7	16	0.4375	0	3	0	7	16	0.4375	0	3	0	4	5	0.8	1	2	0.5
15	82317281	82317281	A	1	0	7	0	C	2	12	16	0.75	82405306:79544856:97806209	0	4	0	16	18	0.888889	15488928	4	2	33	0.0606061	2	12	16	0.75	0	6	0	0	3	0	0	2	0	0	3	0	0	1	0	1	2	0.5
15	87092247	87092247	T	2	0	7	0	C	2	7	7	1	88025406:87509613:86952385:86758676	0	9	0	10	12	0.833333	933159	3	3	11	0.272727	2	7	7	1	0	3	0	0	2	0	0	2	0	0	2	0	0	2	0	0	1	0
15	88308169	88308169	G	4	11	32	0.34375	A	2	20	23	0.869565	33377135:87030540:87227143:88360044:95385521	2	17	0.117647	14	15	0.933333	54931034	4	11	32	0.34375	2	20	23	0.869565	0	2	0	0	2	0	0	2	0	0	2	0	0	3	0	2	2	1
15	93116754	93116754	T	3	1	13	0.0769231	A	3	17	18	0.944444	73705988:94203868:93146062:84432592:93045908:93082003	0	14	0	17	18	0.944444	19410766	3	1	13	0.0769231	4	18	23	0.782609	0	4	0	3	10	0.3	0	4	0	3	7	0.428571	1	2	0.5	0	2	0
15	93930083	93930083	G	2	14	14	1	T	2	2	14	0.142857	48072815:95227851:91886957:92703401	15	17	0.882353	2	11	0.181818	45857268	2	14	14	1	3	2	18	0.111111	1	3	0.333333	5	5	1	1	3	0.333333	3	3	1	1	2	0.5	0	1	0
15	95807984	95807984	C	3	1	10	0.1	G	2	7	7	1	95861444:88271078:95590756:96943121:97286069:48547822:95727103:96029829	3	19	0.157895	14	14	1	47260162	3	1	10	0.1	2	7	7	1	1	5	0.2	3	4	0.75	1	5	0.2	3	4	0.75	0	2	0	0	3	0
15	95974344	95974344	A	5	15	27	0.555556	T	2	0	13	0	95241165:94605203:72498208:95901007:97410387:96207809:96394048	22	24	0.916667	3	11	0.272727	23476136	6	16	28	0.571429	2	0	13	0	0	0	NA	0	0	NA	0	0	NA	0	0	NA	2	4	0.5	1	2	0.5
15	97345003	97345003	A	2	0	20	0	G	2	10	14	0.714286	97067369:96514484:56115004:97444069	0	10	0	9	14	0.642857	41229999	2	0	20	0	3	17	23	0.73913	4	7	0.571429	10	11	0.909091	4	7	0.571429	6	7	0.857143	2	3	0.666667	1	2	0.5
15	97622733	97622733	A	2	17	17	1	C	5	17	42	0.404762	49286673:97777825:87865195:98124094:27645149:99183861:97242918	5	5	1	5	23	0.217391	69977584	2	17	17	1	5	17	42	0.404762	1	1	1	1	1	1	1	1	1	1	1	1	0	2	0	1	3	0.333333
15	97627184	97627184	C	6	36	41	0.878049	G	6	10	39	0.25641	97177867:97576306:91048702:95665712:97922946:97710293:97091249:87417404:97909452:98265778:97361879:95535053	14	18	0.777778	6	29	0.206897	10209780	7	41	49	0.836735	6	10	39	0.25641	0	1	0	1	3	0.333333	0	1	0	1	3	0.333333	1	4	0.25	3	6	0.5
15	98074088	98074088	T	1	0	5	0	C	3	12	12	1	98371325:20558408:98311445:88172015	1	9	0.111111	19	19	1	77515680	2	0	10	0	4	17	17	1	0	0	NA	0	0	NA	0	0	NA	0	0	NA	0	1	0	0	1	0
15	98381762	98381762	T	2	18	19	0.947368	A	2	6	20	0.3	92004762:88077676:72172441:98039545	8	8	1	2	9	0.222222	26209321	5	33	44	0.75	2	6	20	0.3	1	8	0.125	0	4	0	1	2	0.5	0	4	0	0	0	NA	0	1	0
15	98814823	98814823	A	2	1	10	0.1	G	2	9	10	0.9	94622771:54952880:98023249:92264344	0	8	0	7	7	1	43861943	2	1	10	0.1	2	9	10	0.9	0	2	0	0	2	0	0	2	0	0	2	0	1	2	0.5	1	3	0.333333
15	98823771	98823771	T	4	3	18	0.166667	G	1	5	5	1	79443177:98489113:99083967:28582095:99125287	3	16	0.1875	5	5	1	70241676	4	3	18	0.166667	3	12	13	0.923077	3	16	0.1875	4	12	0.333333	3	16	0.1875	1	5	0.2	2	2	1	0	0	NA
15	99178506	99178506	G	1	1	11	0.0909091	T	3	21	30	0.7	90188305:100331657:99388817:99967882	0	12	0	12	18	0.666667	8990201	2	1	19	0.0526316	3	21	30	0.7	4	4	1	2	6	0.333333	2	2	1	2	6	0.333333	0	2	0	1	3	0.333333
15	99543580	99543580	C	3	41	46	0.891304	T	2	15	28	0.535714	99426044:63766312:99439467:99723782:80979001	25	28	0.892857	7	17	0.411765	35777268	3	41	46	0.891304	2	15	28	0.535714	11	17	0.647059	9	11	0.818182	11	17	0.647059	9	11	0.818182	2	3	0.666667	6	6	1
16	423813	423813	G	3	16	33	0.484848	C	1	0	11	0	315492:283396:88605371:626389	23	29	0.793103	0	6	0	88181558	3	16	33	0.484848	3	4	37	0.108108	11	12	0.916667	15	15	1	11	12	0.916667	3	3	1	3	4	0.75	2	2	1
16	992961	992961	T	3	11	13	0.846154	G	3	2	11	0.181818	1481446:18523051:86934252:1020908:1068163:13727160	20	24	0.833333	6	24	0.25	85941291	6	19	23	0.826087	3	2	11	0.181818	0	1	0	0	1	0	0	1	0	0	1	0	4	14	0.285714	3	5	0.6
16	1036640	1036640	T	3	7	25	0.28	C	3	21	27	0.777778	149251:1278818:33654435:20149780:1246473:905414	7	18	0.388889	15	15	1	32617795	3	7	25	0.28	3	21	27	0.777778	1	7	0.142857	0	10	0	1	7	0.142857	0	10	0	3	4	0.75	6	8	0.75
16	1114503	1114503	A	2	0	16	0	G	1	6	10	0.6	754168:13469993:28998332	1	12	0.0833333	10	11	0.909091	27883829	2	0	16	0	2	16	20	0.8	0	1	0	0	2	0	0	1	0	0	1	0	0	2	0	1	1	1
16	1392877	1392877	T	3	34	38	0.894737	C	3	14	40	0.35	2225633:26704693:2552771:6308357:57498900:670070	14	17	0.823529	3	27	0.111111	56106023	3	34	38	0.894737	3	14	40	0.35	0	9	0	0	8	0	0	9	0	0	8	0	0	3	0	1	1	1
16	1540769	1540769	A	2	0	22	0	C	1	8	8	1	1566438:1868575:1064079	3	21	0.142857	7	7	1	476690	3	8	30	0.266667	3	26	32	0.8125	4	4	1	6	6	1	2	2	1	2	2	1	2	7	0.285714	2	2	1
16	4209167	4209167	G	2	10	21	0.47619	A	3	0	27	0	6329344:4260865:20813033:4292315:3439929	6	8	0.75	2	21	0.0952381	16603866	2	10	21	0.47619	3	0	27	0	3	3	1	4	6	0.666667	3	3	1	4	6	0.666667	0	1	0	3	4	0.75
16	4587811	4587811	C	3	7	27	0.259259	G	2	15	17	0.882353	4546870:72671984:4557152:73366377:31479879	6	26	0.230769	7	7	1	68778566	3	7	27	0.259259	3	22	25	0.88	0	12	0	0	11	0	0	12	0	0	8	0	2	2	1	0	1	0
16	5373799	5373799	C	2	4	13	0.307692	G	3	12	13	0.923077	5730119:85276595:26335207:8320195:51788952:8234339:64171340	2	13	0.153846	27	30	0.9	79902796	2	4	13	0.307692	3	12	13	0.923077	0	2	0	2	2	1	0	2	0	2	2	1	0	1	0	2	4	0.5
16	5482143	5482143	G	3	14	14	1	T	4	7	22	0.318182	6398407:8317625:5699517:5415774:6045616:5794293:50454303:5456845	11	16	0.6875	4	22	0.181818	44972160	4	19	19	1	4	7	22	0.318182	1	5	0.2	0	2	0	1	5	0.2	0	2	0	2	3	0.666667	1	4	0.25
16	5767743	5767743	C	3	16	16	1	T	2	7	13	0.538462	7423712:32587572:5649150:6098241:7623354	15	16	0.9375	1	7	0.142857	26819829	3	16	16	1	2	7	13	0.538462	2	5	0.4	0	3	0	2	5	0.4	0	3	0	0	2	0	0	3	0
16	6380530	6380530	T	2	0	13	0	A	2	9	12	0.75	8404693:4179925:6612078:8570648	0	13	0	12	12	1	2200605	2	0	13	0	2	9	12	0.75	1	1	1	0	0	NA	1	1	1	0	0	NA	0	2	0	0	0	NA
16	7286821	7286821	G	2	1	20	0.05	A	2	11	19	0.578947	10104410:31632803:7630311:20467878	10	12	0.833333	0	5	0	24345982	2	1	20	0.05	2	11	19	0.578947	0	3	0	0	2	0	0	3	0	0	2	0	0	1	0	0	1	0
16	8155494	8155494	C	3	11	18	0.611111	G	5	4	30	0.133333	29863829:6369845:79639321:7543012:9614568:65211902:8456828:8245635	16	19	0.842105	3	21	0.142857	71483827	4	11	21	0.52381	6	4	38	0.105263	0	0	NA	0	0	NA	0	0	NA	0	0	NA	0	3	0	1	1	1
16	9623761	9623761	G	3	0	11	0	T	2	5	6	0.833333	9463873:68013756:10025930:9969628:27149440	0	19	0	7	9	0.777778	58389995	4	1	14	0.0714286	2	5	6	0.833333	0	0	NA	0	0	NA	0	0	NA	0	0	NA	2	2	1	0	0	NA
16	10009132	10009132	G	1	0	7	0	A	3	16	17	0.941176	10429243:23934280:26627870:11279922	0	6	0	20	23	0.869565	16618738	2	2	11	0.181818	3	16	17	0.941176	4	4	1	0	3	0	3	3	1	0	3	0	0	0	NA	0	1	0
16	11059363	11059363	C	3	16	16	1	G	2	4	12	0.333333	86062881:11378680:11410425:10856066:2692561:11113331:11796189	27	27	1	8	17	0.470588	75003518	3	16	16	1	2	4	12	0.333333	1	4	0.25	0	4	0	1	4	0.25	0	4	0	10	11	0.909091	3	3	1
16	12717314	12717314	T	2	6	18	0.333333	G	3	23	25	0.92	12777815:26599564:988132:13898202:12916363	4	12	0.333333	22	26	0.846154	13882250	6	18	51	0.352941	3	23	25	0.92	0	6	0	2	4	0.5	0	2	0	2	4	0.5	1	2	0.5	6	7	0.857143
16	13869349	13869349	T	2	0	12	0	C	3	12	16	0.75	26888728:14508757:13074045:5296860:69675400	0	12	0	8	14	0.571429	55806051	4	8	21	0.380952	6	22	26	0.846154	2	8	0.25	0	11	0	2	4	0.5	0	5	0	2	2	1	2	3	0.666667
16	17275130	17275130	C	4	23	35	0.657143	T	2	2	16	0.125	20217108:17104181:73450132:16983045:8163441:17472375	11	13	0.846154	2	15	0.133333	56175002	4	23	35	0.657143	2	2	16	0.125	1	6	0.166667	2	2	1	1	6	0.166667	2	2	1	0	0	NA	0	2	0
16	20891763	20891763	C	1	0	8	0	T	3	13	15	0.866667	20492216:20746413:20245255:20845699	2	8	0.25	13	14	0.928571	646508	3	0	18	0	3	13	15	0.866667	1	1	1	2	2	1	1	1	1	2	2	1	0	2	0	1	3	0.333333
16	23271996	23271996	C	4	16	20	0.8	A	1	0	5	0	22838717:20468323:23307326:23169644:10722781	13	20	0.65	0	8	0	12549215	4	16	20	0.8	2	0	9	0	1	3	0.333333	1	1	1	1	3	0.333333	0	0	NA	1	2	0.5	0	2	0
16	24244672	24244672	C	5	25	30	0.833333	T	2	0	14	0	12507310:22995132:21114609:57787538:84706553:25155781:23833089	20	24	0.833333	3	21	0.142857	60461881	6	28	34	0.823529	2	0	14	0	0	2	0	0	0	NA	0	1	0	0	0	NA	3	3	1	2	3	0.666667
16	24641076	24641076	A	3	17	24	0.708333	G	2	1	15	0.0666667	55511519:27694210:15832521:27059381:24138094	12	12	1	0	12	0	30870443	3	17	24	0.708333	2	1	15	0.0666667	6	7	0.857143	4	4	1	6	7	0.857143	4	4	1	3	4	0.75	4	4	1
16	28065575	28065575	T	2	3	11	0.272727	A	1	8	8	1	28113869:27338227:27083653	5	14	0.357143	13	13	1	981922	2	3	11	0.272727	2	17	20	0.85	0	7	0	1	6	0.166667	0	7	0	0	2	0	4	6	0.666667	0	2	0
16	31414005	31414005	C	3	17	19	0.894737	A	4	11	27	0.407407	31442367:19879309:33700327:4614622:33693656:31587610:31341201	12	13	0.923077	14	35	0.4	26799383	4	24	26	0.923077	5	14	33	0.424242	0	0	NA	0	0	NA	0	0	NA	0	0	NA	1	2	0.5	12	15	0.8
16	31539934	31539934	G	7	52	74	0.702703	T	2	1	21	0.047619	65837100:31575297:5516261:31857890:46451009:31630791:53832143:33715484:31794250	22	25	0.88	0	14	0	34297166	8	57	79	0.721519	4	14	42	0.333333	6	15	0.4	3	7	0.428571	6	14	0.428571	1	2	0.5	2	8	0.25	0	5	0
16	49770603	49770603	C	6	37	42	0.880952	G	2	3	11	0.272727	57823570:32677283:55914999:87270183:74495892:4503160:49448653:66677062	27	34	0.794118	4	18	0.222222	45267443	7	42	50	0.84	4	13	28	0.464286	0	5	0	0	4	0	0	5	0	0	2	0	5	10	0.5	0	0	NA
16	50925979	50925979	C	1	0	9	0	G	1	8	8	1	51118874:49099824	0	10	0	6	6	1	1826155	2	6	19	0.315789	2	11	12	0.916667	0	4	0	0	4	0	0	1	0	0	3	0	0	0	NA	0	2	0
16	50925980	50925980	T	1	0	9	0	A	1	8	8	1	51118874:49099824	0	10	0	6	6	1	1826156	2	6	19	0.315789	3	11	13	0.846154	0	4	0	0	4	0	0	1	0	0	3	0	0	0	NA	0	2	0
16	55070680	55070680	T	3	35	35	1	C	3	11	45	0.244444	53570692:52437495:34957005:55170853:53580829:55488577	11	14	0.785714	1	14	0.0714286	20113675	3	35	35	1	3	11	45	0.244444	0	6	0	6	10	0.6	0	6	0	6	10	0.6	0	2	0	1	2	0.5
16	55465328	55465328	A	2	10	12	0.833333	G	3	1	15	0.0666667	66169491:51566177:54719175:60199787:54895195	7	9	0.777778	2	15	0.133333	10704163	2	10	12	0.833333	3	1	15	0.0666667	0	2	0	1	1	1	0	2	0	1	1	1	0	2	0	0	3	0
16	55673335	55673335	A	1	0	8	0	T	2	10	13	0.769231	53694689:82467625:59805374	0	9	0	7	10	0.7	26794290	2	0	15	0	3	12	21	0.571429	0	0	NA	0	1	0	0	0	NA	0	1	0	1	1	1	0	1	0
16	55673337	55673337	G	1	0	8	0	T	2	10	13	0.769231	53694689:82467625:59805374	0	9	0	7	10	0.7	26794288	2	0	15	0	3	12	21	0.571429	0	0	NA	0	1	0	0	0	NA	0	1	0	1	1	1	0	1	0
16	57904943	57904943	C	1	0	10	0	T	1	10	11	0.909091	57647582:31891626	1	9	0.111111	7	7	1	26013317	3	2	30	0.0666667	2	21	22	0.954545	3	9	0.333333	1	5	0.2	1	3	0.333333	0	2	0	0	0	NA	1	1	1
16	59432639	59432639	C	4	6	27	0.222222	T	4	20	24	0.833333	64766908:58375294:59481934:59475116:29970209:80230817:83054282:76944013	13	24	0.541667	19	20	0.95	29462430	6	16	41	0.390244	8	41	47	0.87234	0	0	NA	0	0	NA	0	0	NA	0	0	NA	2	5	0.4	2	3	0.666667
16	61599008	61599008	G	2	5	5	1	C	3	1	10	0.1	62687775:68812186:60056896:61812087:8383810	7	7	1	2	9	0.222222	53215198	2	5	5	1	3	1	10	0.1	0	0	NA	0	0	NA	0	0	NA	0	0	NA	2	3	0.666667	0	1	0
16	66938524	66938524	G	2	14	15	0.933333	C	2	1	14	0.0714286	33867766:19168684:67095414:66915015:66746949	10	10	1	3	9	0.333333	47769840	2	14	15	0.933333	2	1	14	0.0714286	2	4	0.5	2	4	0.5	2	4	0.5	2	4	0.5	0	1	0	0	1	0
16	70562511	70562511	T	3	0	20	0	G	4	12	23	0.521739	69798601:76489742:27597616:70495801:70601918	1	18	0.0555556	9	17	0.529412	42964895	3	0	20	0	4	12	23	0.521739	2	6	0.333333	2	7	0.285714	2	6	0.333333	2	7	0.285714	0	1	0	2	3	0.666667
16	71408475	71408475	T	3	2	15	0.133333	G	3	11	15	0.733333	8616291:69958282:71349128:63168827:71720222:71906595	5	16	0.3125	14	14	1	62792184	3	2	15	0.133333	4	17	21	0.809524	0	3	0	0	3	0	0	3	0	0	2	0	0	4	0	3	4	0.75
16	72071054	72071054	T	2	13	20	0.65	C	2	2	22	0.0909091	71528401:72016089:72135738:72966181	14	16	0.875	0	8	0	895127	2	13	20	0.65	3	4	34	0.117647	3	7	0.428571	1	5	0.2	3	7	0.428571	0	3	0	5	6	0.833333	0	1	0
16	75243142	75243142	C	5	14	38	0.368421	T	2	16	18	0.888889	53915974:77811635:50299999:74755319:75161708:74787215:75445457	17	18	0.944444	6	15	0.4	24943143	6	15	39	0.384615	3	23	25	0.92	7	12	0.583333	0	6	0	7	10	0.7	0	4	0	0	2	0	1	6	0.166667
16	75248662	75248662	G	2	1	10	0.1	A	2	7	7	1	75717041:75222264:75542323:74017169	1	8	0.125	10	11	0.909091	1231493	2	1	10	0.1	2	7	7	1	5	6	0.833333	5	5	1	5	6	0.833333	5	5	1	0	1	0	1	2	0.5
16	77261490	77261490	C	2	0	10	0	G	4	15	18	0.833333	76705186:76762594:77491798:75792462:66683475:77860938	0	7	0	15	22	0.681818	10578015	2	0	10	0	4	15	18	0.833333	0	2	0	0	3	0	0	2	0	0	3	0	0	1	0	0	4	0
16	77904091	77904091	C	4	13	44	0.295455	G	1	9	10	0.9	84141938:54176590:54352277:78298307:54062082	2	20	0.1	5	5	1	23842009	5	18	54	0.333333	2	18	20	0.9	9	16	0.5625	0	2	0	7	12	0.583333	0	1	0	1	2	0.5	0	0	NA
16	77977624	77977624	G	3	1	24	0.0416667	A	2	11	15	0.733333	47445811:77379080:13014652:79486690:74425489	1	12	0.0833333	6	6	1	64962972	4	6	31	0.193548	2	11	15	0.733333	1	5	0.2	2	2	1	1	4	0.25	2	2	1	0	3	0	0	0	NA
16	78442943	78442943	G	2	15	16	0.9375	A	2	3	18	0.166667	78248394:77741355:76810623:61884910	8	8	1	2	9	0.222222	16558033	2	15	16	0.9375	3	12	27	0.444444	1	2	0.5	2	3	0.666667	1	2	0.5	1	2	0.5	1	2	0.5	0	0	NA
16	80410590	80410590	T	2	17	17	1	C	1	2	9	0.222222	80645160:48178580:86718790	8	8	1	0	8	0	32232010	4	20	33	0.606061	2	2	17	0.117647	0	3	0	0	2	0	0	2	0	0	1	0	0	1	0	0	1	0
16	80647550	80647550	G	4	24	34	0.705882	A	4	29	29	1	79882608:73824323:78027043:80558532:80485376:55558721:80104313:81543587	14	26	0.538462	19	19	1	25088829	4	24	34	0.705882	4	29	29	1	0	0	NA	0	0	NA	0	0	NA	0	0	NA	0	2	0	0	1	0
16	81194912	81194912	C	2	8	12	0.666667	A	2	0	18	0	68780472:80142954:81787251:51735371	7	8	0.875	0	17	0	29459541	2	8	12	0.666667	2	0	18	0	1	1	1	2	3	0.666667	1	1	1	2	3	0.666667	0	1	0	0	0	NA
16	81639802	81639802	C	2	16	18	0.888889	T	1	0	8	0	85570143:81463664:81398017	6	6	1	0	6	0	3930341	2	16	18	0.888889	2	0	16	0	5	5	1	4	6	0.666667	5	5	1	2	3	0.666667	1	3	0.333333	1	2	0.5
16	81661567	81661567	C	3	17	33	0.515152	G	2	21	22	0.954545	81744367:81924625:81625721:81914566:72948496	4	26	0.153846	14	21	0.666667	8713071	3	17	33	0.515152	2	21	22	0.954545	0	3	0	3	3	1	0	3	0	3	3	1	3	3	1	7	8	0.875
16	82646100	82646100	G	2	14	16	0.875	A	4	12	31	0.387097	82883633:82507855:66632702:82849066:81273844:35155158	8	8	1	2	13	0.153846	47490942	2	14	16	0.875	4	12	31	0.387097	0	2	0	0	4	0	0	2	0	0	4	0	1	1	1	0	0	NA
16	82808289	82808289	A	2	1	10	0.1	G	3	15	15	1	83548699:83697967:50057296:33865240	3	12	0.25	10	10	1	48943049	3	6	15	0.4	3	15	15	1	0	0	NA	0	0	NA	0	0	NA	0	0	NA	0	1	0	0	5	0
16	82827417	82827417	G	2	16	20	0.8	A	4	6	28	0.214286	76897142:82562063:83030009:86597476	20	20	1	13	25	0.52	5930275	3	19	27	0.703704	4	6	28	0.214286	0	2	0	0	0	NA	0	2	0	0	0	NA	2	2	1	0	4	0
16	83470681	83470681	G	2	0	7	0	T	2	8	9	0.888889	83255502:82656679:67389515	0	16	0	5	5	1	16081166	4	5	16	0.3125	3	11	12	0.916667	0	1	0	0	0	NA	0	0	NA	0	0	NA	0	2	0	1	3	0.333333
16	83610971	83610971	C	2	7	10	0.7	G	3	2	17	0.117647	65430228:83586905:82414587:83580050:83418130	11	15	0.733333	1	12	0.0833333	18180743	3	11	14	0.785714	3	2	17	0.117647	0	4	0	0	4	0	0	3	0	0	4	0	0	1	0	0	1	0
16	83747327	83747327	G	2	9	9	1	C	2	2	14	0.142857	13803731:83041073:171256:83703811	19	22	0.863636	1	6	0.166667	83576071	2	9	9	1	2	2	14	0.142857	0	2	0	2	5	0.4	0	2	0	2	5	0.4	2	4	0.5	0	1	0
16	83908194	83908194	T	3	12	15	0.8	G	3	2	13	0.153846	84245892:59331850:75957953:49728911:84535138:54848186	9	13	0.692308	1	14	0.0714286	34179283	3	12	15	0.8	3	2	13	0.153846	0	0	NA	0	0	NA	0	0	NA	0	0	NA	1	3	0.333333	1	2	0.5
16	84034680	84034680	C	6	42	51	0.823529	G	7	24	60	0.4	84119846:83615005:83743707:84072101:78226437:83869939:83895821:86855520:85550646:74867302:83928244:66320486:23992724	31	40	0.775	12	38	0.315789	60041956	7	48	60	0.8	10	40	84	0.47619	1	7	0.142857	0	10	0	1	6	0.166667	0	7	0	5	14	0.357143	6	14	0.428571
16	84034733	84034733	G	4	30	36	0.833333	A	2	3	16	0.1875	78183372:84119846:84072101:83869939:86855520:85550646	26	34	0.764706	1	10	0.1	5851361	5	36	45	0.8	4	14	32	0.4375	1	5	0.2	0	4	0	1	4	0.25	0	2	0	3	10	0.3	4	5	0.8
16	84238075	84238075	C	5	8	31	0.258065	T	4	25	29	0.862069	84303590:6585684:84671007:76810771:70996882:84436162:26580399:89149549:73015205	8	27	0.296296	19	20	0.95	77652391	6	15	38	0.394737	4	25	29	0.862069	1	12	0.0833333	3	8	0.375	1	10	0.1	3	8	0.375	3	7	0.428571	0	3	0
16	84238078	84238078	C	6	8	35	0.228571	T	4	25	29	0.862069	84303590:6585684:84671007:76810771:79903115:70996882:84436162:26580399:89149549:73015205	8	31	0.258065	19	20	0.95	77652394	7	15	42	0.357143	4	25	29	0.862069	1	14	0.0714286	3	8	0.375	1	12	0.0833333	3	8	0.375	3	7	0.428571	0	3	0
16	84238115	84238115	T	7	16	43	0.372093	G	4	25	29	0.862069	84303590:6585684:84671007:76810771:79903115:70996882:84436162:26580399:89149549:84648933:73015205	15	39	0.384615	19	20	0.95	77652431	9	30	57	0.526316	4	25	29	0.862069	3	18	0.166667	3	8	0.375	3	14	0.214286	3	8	0.375	3	7	0.428571	0	3	0
16	84449024	84449024	A	2	0	17	0	G	3	21	26	0.807692	84517964:84691659:55071728:51890333:84361737	2	14	0.142857	20	27	0.740741	32558691	2	0	17	0	3	21	26	0.807692	1	2	0.5	1	2	0.5	1	2	0.5	1	2	0.5	2	4	0.5	9	9	1
16	84449032	84449032	T	2	0	17	0	G	4	22	29	0.758621	84517964:84691659:55071728:77350629:51890333:84361737	2	14	0.142857	29	37	0.783784	32558699	3	0	26	0	5	30	37	0.810811	1	2	0.5	2	3	0.666667	1	2	0.5	1	2	0.5	2	4	0.5	9	11	0.818182
16	84867404	84867404	G	3	6	15	0.4	A	3	20	20	1	84738027:75296630:66361535:65087965:85318200:86089471	4	15	0.266667	23	24	0.958333	19779439	3	6	15	0.4	3	20	20	1	5	15	0.333333	3	20	0.15	5	15	0.333333	3	20	0.15	4	9	0.444444	0	2	0
16	85123762	85123762	T	4	30	33	0.909091	G	2	2	11	0.181818	85216912:84727336:58496341:84328397:86617399:85234571	20	25	0.8	0	5	0	26627421	4	30	33	0.909091	2	2	11	0.181818	5	13	0.384615	5	7	0.714286	5	13	0.384615	5	7	0.714286	2	4	0.5	0	2	0
16	85298131	85298131	G	2	18	18	1	A	1	3	10	0.3	86065786:87601750:83727602	10	12	0.833333	1	15	0.0666667	2303619	2	18	18	1	2	10	20	0.5	4	10	0.4	2	10	0.2	4	10	0.4	0	5	0	3	3	1	1	1	1
16	85416107	85416107	G	1	0	10	0	T	1	8	9	0.888889	85628360:89898709	0	12	0	6	8	0.75	4482602	2	5	18	0.277778	3	24	27	0.888889	2	6	0.333333	3	12	0.25	2	4	0.5	3	5	0.6	5	5	1	0	1	0
16	85416111	85416111	C	1	0	10	0	G	1	8	9	0.888889	85628360:89898709	0	12	0	6	8	0.75	4482598	2	5	18	0.277778	3	24	27	0.888889	2	6	0.333333	3	12	0.25	2	4	0.5	3	5	0.6	5	5	1	0	1	0
16	85777601	85777601	A	2	3	17	0.176471	T	3	20	31	0.645161	85727197:69844335:85717731:84273914	1	17	0.0588235	9	16	0.5625	15933266	2	3	17	0.176471	3	20	31	0.645161	8	10	0.8	11	16	0.6875	8	10	0.8	11	16	0.6875	0	1	0	4	4	1
16	86056857	86056857	C	1	0	5	0	G	2	6	6	1	88284422:85347059:58258818	0	5	0	11	13	0.846154	27798039	3	2	13	0.153846	2	6	6	1	0	1	0	0	0	NA	0	1	0	0	0	NA	0	2	0	3	6	0.5
16	86511484	86511484	G	1	7	10	0.7	C	2	4	26	0.153846	62433279:88492943:86547635	11	11	1	3	9	0.333333	24078205	2	14	19	0.736842	2	4	26	0.153846	1	4	0.25	3	7	0.428571	1	2	0.5	3	7	0.428571	3	3	1	0	4	0
16	86770016	86770016	G	2	2	17	0.117647	C	5	26	44	0.590909	80833637:57657883:86566095:87403468:82375457:86907155:87072878	1	11	0.0909091	28	36	0.777778	29112133	2	2	17	0.117647	5	26	44	0.590909	0	3	0	0	7	0	0	3	0	0	7	0	0	2	0	3	4	0.75
16	87584053	87584053	T	4	12	46	0.26087	G	2	24	24	1	56895140:25013918:87097378:87875065:86651997:89281983	5	34	0.147059	13	20	0.65	62570135	4	12	46	0.26087	2	24	24	1	0	13	0	0	6	0	0	13	0	0	6	0	4	7	0.571429	4	4	1
16	88107423	88107423	G	6	13	35	0.371429	C	4	25	25	1	56894180:56084837:88007868:88230326:88015673:48307355:86589714:87764400:66440120:20125452	15	40	0.375	22	22	1	67981971	7	21	43	0.488372	6	34	36	0.944444	7	8	0.875	4	9	0.444444	5	6	0.833333	3	7	0.428571	2	5	0.4	6	7	0.857143
16	89228784	89228784	T	2	14	20	0.7	C	1	0	9	0	89192915:88950377:88974120	15	23	0.652174	0	11	0	278407	2	14	20	0.7	2	3	18	0.166667	2	4	0.5	2	3	0.666667	2	4	0.5	2	2	1	3	4	0.75	1	2	0.5
16	89442250	89442250	C	3	24	26	0.923077	G	2	3	11	0.272727	89467428:88470406:89477341:89016870:89548200:89193775	20	22	0.909091	7	20	0.35	971844	3	24	26	0.923077	2	3	11	0.272727	5	5	1	1	1	1	5	5	1	1	1	1	6	8	0.75	9	9	1
17	4439532	4439532	C	1	8	11	0.727273	T	3	1	28	0.0357143	4575952:8218840:3883420:3897220	5	6	0.833333	2	20	0.1	3779308	3	34	41	0.829268	3	1	28	0.0357143	7	8	0.875	2	4	0.5	2	2	1	2	4	0.5	1	4	0.25	2	5	0.4
17	6215036	6215036	T	2	15	15	1	A	3	6	23	0.26087	8971162:5565471:19324685:2740181:6095136	8	8	1	8	21	0.380952	13109649	2	15	15	1	3	6	23	0.26087	1	1	1	0	5	0	1	1	1	0	5	0	0	4	0	3	6	0.5
17	9100802	9100802	C	1	0	8	0	G	2	12	16	0.75	57350563:33107923:8361683	0	10	0	11	11	1	48249761	2	0	15	0	2	12	16	0.75	1	6	0.166667	4	6	0.666667	1	4	0.25	4	6	0.666667	0	0	NA	2	2	1
17	13876534	13876534	A	2	22	24	0.916667	G	3	0	36	0	12679778:11200546:11143729:15131323	12	13	0.923077	0	13	0	2732805	2	22	24	0.916667	3	0	36	0	0	0	NA	0	0	NA	0	0	NA	0	0	NA	0	6	0	0	3	0
17	14331367	14331367	T	2	1	14	0.0714286	C	3	9	13	0.692308	14282792:12426981:14305859:12743612:14637808	0	20	0	7	12	0.583333	1904386	2	1	14	0.0714286	4	15	20	0.75	0	3	0	0	7	0	0	3	0	0	5	0	0	1	0	3	3	1
17	14769273	14769273	C	2	5	5	1	A	5	5	26	0.192308	15256744:14806755:14959731:13584344:14687116:31682701:14285206	16	17	0.941176	6	16	0.375	16913428	2	5	5	1	7	6	43	0.139535	2	2	1	1	8	0.125	2	2	1	1	7	0.142857	0	4	0	0	2	0
17	16375112	16375112	C	4	1	17	0.0588235	A	9	21	36	0.583333	49606964:18465784:18407321:68451:63087777:13282569:18498229:56854419:47986820:18499907:19850802:16176329:54320931	4	22	0.181818	31	54	0.574074	46712665	4	1	17	0.0588235	9	21	36	0.583333	9	17	0.529412	27	35	0.771429	9	17	0.529412	27	35	0.771429	1	6	0.166667	1	7	0.142857
17	17223081	17223081	A	1	5	5	1	G	2	0	8	0	17014214:16809912:17172924	6	6	1	1	9	0.111111	413169	2	7	10	0.7	2	0	8	0	1	2	0.5	2	2	1	1	1	1	2	2	1	0	0	NA	1	7	0.142857
17	30132592	30132592	T	2	1	25	0.04	G	2	18	27	0.666667	53035321:30155403:61640215:30104167	0	19	0	9	12	0.75	31507623	3	1	40	0.025	2	18	27	0.666667	1	7	0.142857	3	5	0.6	1	5	0.2	3	5	0.6	1	1	1	0	1	0
17	31545583	31545583	T	4	24	37	0.648649	G	3	5	26	0.192308	32874933:31746289:32901043:36667815:35085438:32694287:31577502	7	8	0.875	5	24	0.208333	5122232	4	24	37	0.648649	3	5	26	0.192308	0	3	0	0	2	0	0	3	0	0	2	0	2	3	0.666667	2	4	0.5
17	31817061	31817061	G	2	0	9	0	C	4	13	14	0.928571	32258908:16747310:46033004:32807543:31868594:32060797	0	18	0	20	27	0.740741	15069751	3	3	12	0.25	4	13	14	0.928571	0	2	0	0	1	0	0	1	0	0	1	0	0	3	0	0	2	0
17	32149379	32149379	C	2	0	7	0	T	3	10	12	0.833333	43237905:31939506:32510827:32474162:32346227	3	14	0.214286	11	12	0.916667	11088526	3	2	11	0.181818	3	10	12	0.833333	0	3	0	0	4	0	0	2	0	0	4	0	1	1	1	3	9	0.333333
17	33809035	33809035	T	6	15	50	0.3	C	2	19	24	0.791667	33679539:33281421:33628409:32832157:30559992:33696216:54928845	17	34	0.5	12	12	1	21119810	7	26	61	0.42623	3	30	35	0.857143	6	11	0.545455	2	2	1	5	9	0.555556	0	0	NA	0	1	0	2	2	1
17	37511517	37511517	A	2	19	21	0.904762	G	2	8	19	0.421053	43875551:37532367:37041792:36692552	2	11	0.181818	13	13	1	6364034	3	28	32	0.875	2	8	19	0.421053	5	8	0.625	5	5	1	3	5	0.6	5	5	1	0	4	0	0	1	0
17	50845565	50845565	A	3	2	11	0.181818	C	2	8	8	1	49796469:51005292:71088357:50703449:55234005	3	16	0.1875	7	8	0.875	20242792	3	2	11	0.181818	2	8	8	1	2	9	0.222222	0	5	0	2	9	0.222222	0	5	0	0	0	NA	0	3	0
17	52969207	52969207	T	4	15	21	0.714286	C	3	0	12	0	53154968:45255972:49222199:51428491:51145937:53026612:49602619	12	17	0.705882	0	10	0	7713235	5	20	26	0.769231	6	7	24	0.291667	0	2	0	0	1	0	0	2	0	0	1	0	1	1	1	0	0	NA
17	53331344	53331344	A	3	2	19	0.105263	G	2	8	9	0.888889	54203785:53286394:21803414:53384336	3	21	0.142857	12	12	1	31527930	3	2	19	0.105263	2	8	9	0.888889	3	3	1	1	1	1	3	3	1	1	1	1	0	1	0	0	2	0
17	53655294	53655294	G	2	20	24	0.833333	C	2	11	27	0.407407	51266839:53900767:50961701:50327025	16	16	1	3	9	0.333333	3328269	2	20	24	0.833333	2	11	27	0.407407	1	6	0.166667	2	6	0.333333	1	6	0.166667	2	6	0.333333	0	4	0	1	1	1
17	54875899	54875899	C	2	9	17	0.529412	T	3	24	25	0.96	55226427:54037226:48616109:31263617:56322934	4	17	0.235294	21	28	0.75	23612282	2	9	17	0.529412	4	33	34	0.970588	0	2	0	3	4	0.75	0	2	0	2	3	0.666667	0	3	0	3	4	0.75
17	56097814	56097814	A	2	0	13	0	G	2	8	12	0.666667	55018455:55054250:57497342:60140538	0	13	0	10	11	0.909091	4042724	2	0	13	0	2	8	12	0.666667	0	0	NA	0	0	NA	0	0	NA	0	0	NA	0	0	NA	0	0	NA
17	59745011	59745011	A	8	5	24	0.208333	T	4	17	17	1	59372985:59677759:59589406:59645782:59641334:59782920:59721062:59915099:60033854:59545255:54589020:58697858	15	38	0.394737	12	13	0.923077	5155991	11	10	33	0.30303	4	17	17	1	4	10	0.4	2	2	1	3	8	0.375	2	2	1	2	6	0.333333	4	7	0.571429
17	66860583	66860583	A	1	4	4	1	T	2	0	8	0	67462630:41746729:68665011	3	3	1	0	18	0	25113854	2	6	6	1	2	0	8	0	0	0	NA	0	0	NA	0	0	NA	0	0	NA	0	0	NA	2	4	0.5
17	67897765	67897765	G	4	17	17	1	T	3	2	10	0.2	43056822:69138404:69160676:68132932:68623387:66992195:68528664	16	18	0.888889	3	12	0.25	24840943	5	18	21	0.857143	5	5	20	0.25	1	8	0.125	0	9	0	1	7	0.142857	0	5	0	0	2	0	0	3	0
17	69559219	69559219	C	2	5	15	0.333333	T	2	10	10	1	68943993:51550279:48606563:69250906	0	10	0	9	13	0.692308	20952656	2	5	15	0.333333	2	10	10	1	0	0	NA	0	0	NA	0	0	NA	0	0	NA	0	2	0	0	3	0
17	69893631	69893631	A	3	6	24	0.25	C	2	12	16	0.75	69305537:68961262:69484455:69757598:44850747:25585737	0	14	0	10	11	0.909091	44307894	3	6	24	0.25	2	12	16	0.75	6	9	0.666667	2	6	0.333333	6	9	0.666667	2	6	0.333333	0	2	0	0	2	0
17	71551904	71551904	C	5	33	58	0.568966	G	1	0	10	0	71489072:68688652:53571832:71635308:8831226:71472109	21	35	0.6	0	10	0	62720678	6	40	67	0.597015	2	1	23	0.0434783	8	12	0.666667	2	6	0.333333	7	10	0.7	1	3	0.333333	2	8	0.25	1	1	1
17	71689380	71689380	C	4	22	31	0.709677	T	2	1	17	0.0588235	67476885:58103460:80334111:71363003:71144883:60560051	23	27	0.851852	0	5	0	13585920	4	22	31	0.709677	2	1	17	0.0588235	1	5	0.2	2	4	0.5	1	5	0.2	2	4	0.5	1	6	0.166667	0	0	NA
17	72048359	72048359	C	4	0	30	0	A	2	5	16	0.3125	72679814:67009627:71467391:66296733:72077412	0	23	0	6	11	0.545455	5751626	5	0	35	0	2	5	16	0.3125	0	2	0	0	2	0	0	2	0	0	2	0	2	4	0.5	0	0	NA
17	72498434	72498434	C	2	11	11	1	T	3	3	14	0.214286	72368864:57363438:67139383:68729617:72355069	9	9	1	5	28	0.178571	15134996	3	13	13	1	4	8	20	0.4	2	4	0.5	1	6	0.166667	2	3	0.666667	0	5	0	2	4	0.5	1	1	1
17	72536009	72536009	T	4	3	9	0.333333	C	4	10	10	1	35007063:71641335:58921569:70412422:61141264:71447594:66476828:72837131	20	45	0.444444	25	30	0.833333	37528946	4	3	9	0.333333	4	10	10	1	0	4	0	0	4	0	0	4	0	0	4	0	1	18	0.0555556	2	5	0.4
17	73533603	73533603	A	2	5	15	0.333333	C	2	18	18	1	20681593:31136585:73579556:57893709	14	16	0.875	4	14	0.285714	52852010	2	5	15	0.333333	2	18	18	1	1	1	1	0	0	NA	1	1	1	0	0	NA	1	1	1	1	1	1
17	74150113	74150113	T	2	5	13	0.384615	C	2	15	16	0.9375	74251262:74773346:74347717:3818069	1	10	0.1	9	10	0.9	70332044	2	5	13	0.384615	3	24	25	0.96	1	2	0.5	2	2	1	1	2	0.5	1	1	1	2	3	0.666667	1	1	1
17	74403361	74403361	G	3	4	30	0.133333	C	5	27	47	0.574468	74358686:73966696:74568517:42469104:75997163:60693314:74544559:74334753	7	22	0.318182	20	23	0.869565	31934257	3	4	30	0.133333	5	27	47	0.574468	5	5	1	6	7	0.857143	5	5	1	6	7	0.857143	3	5	0.6	2	6	0.333333
17	74915932	74915932	C	6	17	48	0.354167	G	2	18	20	0.9	74562560:74192456:74962963:75961650:594403:75005922:74984738:74638713	16	33	0.484848	10	10	1	74321529	6	17	48	0.354167	2	18	20	0.9	6	10	0.6	2	3	0.666667	6	10	0.6	2	3	0.666667	6	6	1	1	2	0.5
17	75940108	75940108	G	2	6	6	1	T	3	0	10	0	75775700:75984721:75715893:76296938:76011371	9	12	0.75	2	19	0.105263	356830	2	6	6	1	3	0	10	0	0	3	0	2	4	0.5	0	3	0	2	4	0.5	0	1	0	0	0	NA
17	76304510	76304510	C	2	10	12	0.833333	G	3	0	19	0	76491773:77674114:76388793:76826739:78052649	12	12	1	5	20	0.25	1748139	5	18	30	0.6	3	0	19	0	16	20	0.8	7	10	0.7	6	8	0.75	7	10	0.7	0	0	NA	1	6	0.166667
17	76419356	76419356	G	2	25	27	0.925926	C	3	16	31	0.516129	79998546:76449783:75898269:46992849:76474896	8	8	1	0	6	0	29426507	2	25	27	0.925926	3	16	31	0.516129	6	6	1	8	8	1	6	6	1	8	8	1	0	1	0	5	5	1
17	77374310	77374310	G	2	1	16	0.0625	A	3	14	19	0.736842	77167133:77343354:61120524:4607086:77789964	2	11	0.181818	14	16	0.875	72767224	4	11	27	0.407407	6	38	43	0.883721	0	9	0	0	10	0	0	6	0	0	1	0	0	2	0	0	15	0
17	77896371	77896371	A	1	1	10	0.1	C	2	16	22	0.727273	76929796:77856975:78443682	0	11	0	15	20	0.75	966575	2	1	18	0.0555556	2	16	22	0.727273	5	6	0.833333	2	4	0.5	3	4	0.75	2	4	0.5	0	2	0	0	2	0
17	78495465	78495465	C	5	30	32	0.9375	T	5	21	36	0.583333	81107911:864985:78745780:81095728:78124893:78549945:66686033:78406983:67632697	29	30	0.966667	19	31	0.612903	77630480	5	30	32	0.9375	5	21	36	0.583333	7	10	0.7	5	9	0.555556	7	10	0.7	5	9	0.555556	1	1	1	0	2	0
17	80528996	80528996	C	2	16	26	0.615385	T	3	32	32	1	80458233:80555199:80417734:80426342:81031195	21	21	1	6	21	0.285714	502199	3	20	36	0.555556	3	32	32	1	0	0	NA	0	0	NA	0	0	NA	0	0	NA	3	5	0.6	1	3	0.333333
18	2166507	2166507	A	6	22	45	0.488889	C	3	2	27	0.0740741	1882524:11079659:29613942:1991387:2031577:7431195:2024996:1834293:5992452	21	24	0.875	2	8	0.25	27447435	7	31	54	0.574074	3	2	27	0.0740741	1	15	0.0666667	0	5	0	1	14	0.0714286	0	5	0	0	2	0	1	2	0.5
18	2245542	2245542	G	4	10	10	1	C	2	0	3	0	2364528:13290336:1143694:2030721	16	21	0.761905	1	8	0.125	11044794	4	10	10	1	2	0	3	0	0	0	NA	0	2	0	0	0	NA	0	2	0	3	3	1	1	1	1
18	5345691	5345691	A	5	16	33	0.484848	G	2	0	13	0	3292752:67552980:25427520:5512544:7063442:3957159:5205041	24	31	0.774194	0	6	0	62207289	6	23	40	0.575	2	0	13	0	0	0	NA	0	0	NA	0	0	NA	0	0	NA	1	6	0.166667	0	1	0
18	6471242	6471242	T	4	14	32	0.4375	A	4	32	33	0.969697	68687193:40924515:6507287:12109729:6981824:5093200:39752339:45664199	4	25	0.16	5	5	1	62215951	4	14	32	0.4375	4	32	33	0.969697	0	2	0	0	4	0	0	2	0	0	4	0	0	3	0	0	1	0
18	6613166	6613166	C	2	10	11	0.909091	T	2	1	9	0.111111	6261487:8030682:5782315:14864071:7511274:31991667	13	17	0.764706	0	7	0	25378501	2	10	11	0.909091	2	1	9	0.111111	0	0	NA	0	0	NA	0	0	NA	0	0	NA	0	4	0	0	1	0
18	6928547	6928547	A	5	14	25	0.56	T	5	20	21	0.952381	5628516:6952200:2675499:58289582:51229204:6907331:6682670:50047200:7274868:8153923	8	24	0.333333	35	38	0.921053	51361035	5	14	25	0.56	5	20	21	0.952381	5	18	0.277778	7	15	0.466667	5	18	0.277778	7	15	0.466667	3	6	0.5	5	16	0.3125
18	8432625	8432625	G	2	17	25	0.68	T	2	4	24	0.166667	8283567:6990590:57271487:8342356:7921365	10	13	0.769231	1	18	0.0555556	48838862	3	23	34	0.676471	2	4	24	0.166667	1	3	0.333333	1	2	0.5	1	2	0.5	1	2	0.5	0	1	0	1	1	1
18	8878792	8878792	C	4	22	23	0.956522	G	2	4	12	0.333333	21121474:32708034:8035499:52569056:8227051:8828381	11	15	0.733333	1	15	0.0666667	43690264	5	25	26	0.961538	2	4	12	0.333333	2	10	0.2	0	0	NA	2	8	0.25	0	0	NA	3	5	0.6	1	1	1
18	10288937	10288937	C	2	0	11	0	A	3	16	23	0.695652	10034460:10037807:10219635:10388564:28962119	15	15	1	7	20	0.35	18673182	3	0	19	0	3	16	23	0.695652	0	0	NA	1	1	1	0	0	NA	1	1	1	0	2	0	0	2	0
18	11072874	11072874	G	3	4	26	0.153846	T	3	20	31	0.645161	12237578:11033145:10571376:12092347:11050259:29324064	1	17	0.0588235	11	19	0.578947	18251190	3	4	26	0.153846	3	20	31	0.645161	2	6	0.333333	4	6	0.666667	2	6	0.333333	4	6	0.666667	2	4	0.5	2	4	0.5
18	11696168	11696168	A	5	32	38	0.842105	G	5	10	39	0.25641	12003719:11434604:3801182:7278747:75417275:12239410:44051752:19209049:11393680:21144205	13	21	0.619048	4	29	0.137931	63721107	5	32	38	0.842105	5	10	39	0.25641	5	12	0.416667	7	12	0.583333	5	12	0.416667	7	12	0.583333	1	5	0.2	1	5	0.2
18	12279595	12279595	G	2	6	18	0.333333	C	2	17	19	0.894737	25676390:12144235:12302497:12635180	1	11	0.0909091	12	15	0.8	13396795	2	6	18	0.333333	3	30	32	0.9375	3	6	0.5	8	13	0.615385	3	6	0.5	4	9	0.444444	1	1	1	1	2	0.5
18	12347552	12347552	T	3	10	21	0.47619	C	2	0	15	0	12522269:30255368:12458856:12831515:12376357	8	8	1	2	10	0.2	17907816	3	10	21	0.47619	3	0	22	0	6	6	1	0	0	NA	6	6	1	0	0	NA	0	0	NA	0	3	0
18	12808523	12808523	T	2	0	11	0	G	3	15	17	0.882353	554362:13457737:13137150:29702156:12785388	2	18	0.111111	19	25	0.76	16893633	2	0	11	0	4	16	22	0.727273	4	4	1	8	9	0.888889	4	4	1	6	6	1	2	2	1	0	9	0
18	13123876	13123876	C	6	36	41	0.878049	G	4	6	26	0.230769	18815390:13167146:12673655:12775641:12853112:12714047:24702726:13713055:12997209	17	21	0.809524	5	22	0.227273	11578850	9	42	56	0.75	7	17	45	0.377778	20	21	0.952381	8	9	0.888889	15	16	0.9375	5	6	0.833333	2	2	1	8	8	1
18	19821570	19821570	T	2	21	26	0.807692	C	2	0	19	0	40413134:49989437:20196095:43743040	8	13	0.615385	0	15	0	30167867	2	21	26	0.807692	2	0	19	0	3	6	0.5	1	3	0.333333	3	6	0.5	1	3	0.333333	0	0	NA	1	3	0.333333
18	19994344	19994344	A	5	31	36	0.861111	C	2	0	22	0	20156162:77074683:19937108:75288598:9894250:36485025	26	32	0.8125	0	6	0	57080339	5	31	36	0.861111	2	0	22	0	1	2	0.5	0	0	NA	1	2	0.5	0	0	NA	2	5	0.4	2	2	1
18	20137440	20137440	C	3	0	21	0	A	2	7	13	0.538462	44728667:23472524:20078745:34694890:21723600	0	9	0	14	15	0.933333	24591227	4	2	27	0.0740741	3	12	19	0.631579	6	13	0.461538	2	8	0.25	4	9	0.444444	2	6	0.333333	1	1	1	1	2	0.5
18	20644443	20644443	T	4	22	25	0.88	A	3	5	18	0.277778	28355571:19957768:19382798:20791697:10041175:20600021:20669492	27	29	0.931034	12	24	0.5	10603268	4	22	25	0.88	4	5	24	0.208333	8	8	1	6	10	0.6	8	8	1	3	6	0.5	3	4	0.75	3	7	0.428571
18	27166398	27166398	G	2	20	21	0.952381	T	3	10	29	0.344828	27193887:24199282:27273720:50696044:69858551	7	7	1	1	9	0.111111	42692153	2	20	21	0.952381	3	10	29	0.344828	0	1	0	0	2	0	0	1	0	0	2	0	2	5	0.4	1	2	0.5
18	28504818	28504818	C	3	7	7	1	T	2	0	4	0	28984970:28560464:28566391:29370507:65769957	9	11	0.818182	1	10	0.1	37265139	4	9	9	1	3	0	5	0	0	1	0	0	0	NA	0	1	0	0	0	NA	0	0	NA	0	2	0
18	29107730	29107730	G	3	15	18	0.833333	T	3	1	17	0.0588235	30084414:31343339:29238472:56322589:29255704:29042332	8	10	0.8	2	15	0.133333	27214859	3	15	18	0.833333	3	1	17	0.0588235	0	3	0	0	2	0	0	3	0	0	2	0	1	1	1	0	2	0
18	34787954	34787954	T	3	3	31	0.0967742	C	3	30	32	0.9375	71537395:34821795:34629537:34673272:47584458:35056440	3	14	0.214286	15	15	1	36749441	3	3	31	0.0967742	3	30	32	0.9375	4	7	0.571429	5	11	0.454545	4	7	0.571429	5	11	0.454545	0	0	NA	1	3	0.333333
18	38685526	38685526	T	3	0	9	0	G	3	9	10	0.9	38954340:19849480:37838920:21507908:30886760:38618322	0	6	0	8	9	0.888889	18836046	5	5	16	0.3125	4	14	15	0.933333	0	0	NA	0	0	NA	0	0	NA	0	0	NA	0	1	0	1	1	1
18	38885020	38885020	C	6	12	45	0.266667	G	3	19	26	0.730769	38796143:39914592:42045298:40426972:28061208:28268024:59188095:39326067:34645471	4	15	0.266667	11	12	0.916667	20303075	8	18	57	0.315789	4	28	36	0.777778	0	0	NA	0	0	NA	0	0	NA	0	0	NA	2	6	0.333333	0	0	NA
18	39311379	39311379	A	2	11	16	0.6875	G	3	3	26	0.115385	36502796:41396038:39005206:39411537:61284237	7	7	1	0	11	0	21972858	3	17	22	0.772727	4	12	35	0.342857	0	3	0	3	4	0.75	0	2	0	2	3	0.666667	0	0	NA	0	2	0
18	39853885	39853885	A	2	8	18	0.444444	G	2	20	20	1	10327449:26021880:39710227	1	9	0.111111	7	7	1	29526436	2	8	18	0.444444	2	20	20	1	2	4	0.5	2	4	0.5	2	4	0.5	2	4	0.5	0	1	0	0	0	NA
18	40925318	40925318	A	2	5	6	0.833333	T	2	0	8	0	61235286:55656185:41041769:41086030	7	7	1	0	12	0	20309968	2	5	6	0.833333	3	0	10	0	0	2	0	2	3	0.666667	0	2	0	1	2	0.5	0	1	0	0	1	0
18	44595647	44595647	C	4	16	25	0.64	T	1	0	8	0	43980014:62464058:44232583:45028868:23074013	15	19	0.789474	0	5	0	21521634	4	16	25	0.64	2	0	15	0	0	4	0	1	3	0.333333	0	4	0	1	2	0.5	0	4	0	0	1	0
18	46166133	46166133	C	5	24	46	0.521739	A	4	24	25	0.96	21261221:45621946:46127913:11799187:47848737:46143451:72739646:48038611:42814802	13	36	0.361111	17	21	0.809524	34366946	6	35	57	0.614035	4	24	25	0.96	6	19	0.315789	5	7	0.714286	5	15	0.333333	5	7	0.714286	2	3	0.666667	1	2	0.5
18	47373184	47373184	T	2	6	24	0.25	C	2	24	26	0.923077	44099426:45660908:45953784:38230111	0	11	0	8	12	0.666667	9143073	3	19	37	0.513514	3	35	38	0.921053	0	2	0	0	0	NA	0	2	0	0	0	NA	1	1	1	0	1	0
18	47885693	47885693	A	2	17	18	0.944444	G	3	8	20	0.4	26874267:48165593:46727313:59568759:51807113	11	12	0.916667	2	9	0.222222	21011426	2	17	18	0.944444	3	8	20	0.4	2	2	1	0	0	NA	2	2	1	0	0	NA	0	1	0	2	2	1
18	49012248	49012248	G	3	14	17	0.823529	T	5	6	27	0.222222	57448782:57379865:50248733:49629286:19692169:48222234:52042172:48798992	10	16	0.625	4	30	0.133333	29320079	5	24	31	0.774194	5	6	27	0.222222	1	3	0.333333	0	2	0	0	1	0	0	2	0	1	1	1	1	1	1
18	49529356	49529356	T	2	6	15	0.4	G	6	28	31	0.903226	49636887:49167853:49147582:43487663:21693377:44972146:19127630:49576779	0	14	0	34	42	0.809524	30401726	2	6	15	0.4	6	28	31	0.903226	3	3	1	7	8	0.875	3	3	1	7	8	0.875	2	3	0.666667	0	7	0
18	55588264	55588264	C	2	1	11	0.0909091	A	2	8	8	1	56054583:55373599:55656200:55310836	0	5	0	19	20	0.95	466319	2	1	11	0.0909091	4	20	22	0.909091	2	4	0.5	3	10	0.3	2	4	0.5	2	4	0.5	0	1	0	2	2	1
18	56158844	56158844	G	2	0	8	0	C	2	9	9	1	22154336:56448062:72633277:57589120	1	15	0.0666667	9	12	0.75	34004508	5	4	19	0.210526	2	9	9	1	8	11	0.727273	1	5	0.2	4	5	0.8	1	5	0.2	2	3	0.666667	0	1	0
18	59167019	59167019	A	4	13	17	0.764706	G	2	0	10	0	57290156:58663432:58969819:58232098:40138824:76966232	13	14	0.928571	0	11	0	19028195	5	15	22	0.681818	2	0	10	0	2	3	0.666667	1	2	0.5	2	2	1	1	2	0.5	1	3	0.333333	2	2	1
18	59273623	59273623	C	3	25	30	0.833333	T	2	1	20	0.05	63192244:55605921:61660943:21645606:71603402	22	22	1	2	6	0.333333	37628017	3	25	30	0.833333	2	1	20	0.05	4	7	0.571429	2	5	0.4	4	7	0.571429	2	5	0.4	0	2	0	2	4	0.5
18	64998758	64998758	G	3	9	11	0.818182	A	2	0	9	0	65153953:64941629:65297522:68154530	7	7	1	1	10	0.1	3155772	4	15	17	0.882353	2	0	9	0	0	1	0	0	0	NA	0	0	NA	0	0	NA	0	0	NA	3	3	1
18	66489574	66489574	T	2	15	15	1	G	2	1	17	0.0588235	70773045:72457683:66362269:67565899	13	13	1	0	4	0	5968109	3	16	26	0.615385	3	1	25	0.04	1	4	0.25	2	7	0.285714	0	2	0	2	4	0.5	1	3	0.333333	0	0	NA
18	70569533	70569533	T	2	10	13	0.769231	C	2	0	15	0	52395381:70885943:71095394:70405741	7	8	0.875	1	11	0.0909091	18174152	2	10	13	0.769231	2	0	15	0	0	1	0	1	3	0.333333	0	1	0	1	3	0.333333	1	2	0.5	0	0	NA
18	75901198	75901198	A	5	4	17	0.235294	T	6	15	15	1	12579343:73188013:75235533:70368034:68439392:35618858:76070400:71854178:76281943:59341093:34601955	2	25	0.08	19	26	0.730769	63321855	5	4	17	0.235294	6	15	15	1	2	7	0.285714	0	6	0	2	7	0.285714	0	6	0	2	3	0.666667	1	2	0.5
18	75902735	75902735	C	2	9	12	0.75	T	3	0	18	0	18520126:77530459:25363974:76325947:68159487	14	17	0.823529	0	12	0	57382609	2	9	12	0.75	3	0	18	0	0	0	NA	0	0	NA	0	0	NA	0	0	NA	5	7	0.714286	1	7	0.142857
18	76170262	76170262	A	3	23	26	0.884615	T	5	18	38	0.473684	57223753:76280040:63031673:60154158:77419491:76391570:77324100	14	14	1	9	26	0.346154	18946509	3	23	26	0.884615	5	18	38	0.473684	9	12	0.75	12	20	0.6	9	12	0.75	12	20	0.6	1	1	1	7	12	0.583333
18	77138600	77138600	T	2	4	16	0.25	C	1	9	9	1	77273274:75127038:56200645	0	9	0	9	10	0.9	20937955	2	4	16	0.25	2	17	17	1	4	7	0.571429	4	4	1	4	7	0.571429	2	2	1	0	0	NA	5	5	1
19	5553977	5553977	C	2	8	24	0.333333	A	3	0	35	0	5493716:5623165:5628220:5590488:5574618	16	18	0.888889	4	22	0.181818	74243	2	8	24	0.333333	3	0	35	0	0	1	0	0	1	0	0	1	0	0	1	0	2	4	0.5	1	7	0.142857
19	6321891	6321891	A	2	4	16	0.25	G	1	8	8	1	8555123:6553894:7615837	1	14	0.0714286	7	7	1	2233232	2	4	16	0.25	2	14	14	1	2	9	0.222222	0	9	0	2	9	0.222222	0	5	0	7	8	0.875	6	6	1
19	6818628	6818628	A	3	10	12	0.833333	T	3	2	11	0.181818	6793142:6426433:7031855:5344776:590419:6238261	20	27	0.740741	5	25	0.2	6228209	5	16	21	0.761905	3	2	11	0.181818	1	1	1	0	0	NA	1	1	1	0	0	NA	9	10	0.9	1	11	0.0909091
19	7198471	7198471	C	4	35	40	0.875	G	4	16	35	0.457143	3949260:7447444:6461877:7245703:45407966:7430700:47798902	21	23	0.913043	18	35	0.514286	40600431	4	35	40	0.875	4	16	35	0.457143	1	23	0.0434783	2	21	0.0952381	1	23	0.0434783	2	21	0.0952381	3	4	0.75	8	10	0.8
19	7996789	7996789	G	3	32	32	1	A	3	20	35	0.571429	8369295:7638007:18999093:16572213:50323860:8446475	17	22	0.772727	8	25	0.32	42327071	3	32	32	1	3	20	35	0.571429	11	12	0.916667	10	10	1	11	12	0.916667	10	10	1	1	4	0.25	4	5	0.8
19	8006865	8006865	C	3	9	10	0.9	T	3	3	17	0.176471	8167055:7122825:8398950:8088737:8143312:7915206	23	31	0.741935	5	23	0.217391	884040	3	9	10	0.9	3	3	17	0.176471	2	2	1	4	5	0.8	2	2	1	4	5	0.8	1	7	0.142857	6	9	0.666667
19	9099260	9099260	T	2	0	10	0	G	4	15	22	0.681818	8902834:30943918:51759789:58719892:29926372:9648429	1	16	0.0625	15	26	0.576923	49620632	3	1	12	0.0833333	5	19	26	0.730769	2	4	0.5	0	5	0	2	3	0.666667	0	4	0	1	2	0.5	3	5	0.6
19	9099269	9099269	A	2	0	10	0	C	4	15	22	0.681818	8902834:30943918:51759789:58719892:29926372:9648429	1	16	0.0625	15	26	0.576923	49620623	3	1	12	0.0833333	5	19	26	0.730769	2	4	0.5	0	5	0	2	3	0.666667	0	4	0	1	2	0.5	3	5	0.6
19	10084551	10084551	T	3	19	20	0.95	G	5	5	25	0.2	10418430:9746434:10160381:17733816:10026431:10115105:51871179:54798457	11	15	0.733333	9	39	0.230769	44713906	3	19	20	0.95	5	5	25	0.2	1	1	1	1	2	0.5	1	1	1	1	2	0.5	2	5	0.4	6	15	0.4
19	11031464	11031464	C	2	17	20	0.85	G	1	2	9	0.222222	12849269:11057769:3184437:963801	18	20	0.9	1	7	0.142857	10067663	2	17	20	0.85	2	3	18	0.166667	3	3	1	9	9	1	3	3	1	5	5	1	2	2	1	1	1	1
19	12955544	12955544	C	4	10	27	0.37037	A	5	25	32	0.78125	10806503:13018837:13368856:16509710:12685051:12398432:12562113:4457643:12147302	9	31	0.290323	25	37	0.675676	8497901	4	10	27	0.37037	7	37	45	0.822222	1	2	0.5	2	3	0.666667	1	2	0.5	2	3	0.666667	2	13	0.153846	2	9	0.222222
19	13738636	13738636	C	1	7	8	0.875	T	2	0	16	0	8306804:11444018:15354917	5	7	0.714286	0	12	0	5431832	2	15	17	0.882353	2	0	16	0	0	4	0	1	4	0.25	0	2	0	1	4	0.25	2	2	1	2	2	1
19	17880699	17880699	G	2	10	17	0.588235	A	3	0	15	0	17845088:17756892:17851908:17767349:17920122	11	15	0.733333	4	22	0.181818	123807	2	10	17	0.588235	3	0	15	0	3	4	0.75	5	5	1	3	4	0.75	5	5	1	2	5	0.4	5	6	0.833333
19	19039908	19039908	G	2	20	20	1	A	2	3	21	0.142857	18638060:36607500:3688443:19076283	14	16	0.875	2	13	0.153846	17567592	2	20	20	1	2	3	21	0.142857	6	6	1	5	5	1	6	6	1	5	5	1	2	3	0.666667	2	4	0.5
19	19528806	19528806	A	2	18	18	1	G	6	27	45	0.6	21514440:18917969:36566585:10739831:19575795:19893878:23484778:35724478	6	13	0.461538	44	50	0.88	17037779	2	18	18	1	6	27	45	0.6	5	6	0.833333	12	15	0.8	5	6	0.833333	12	15	0.8	0	0	NA	4	5	0.8
19	19528821	19528821	C	5	50	51	0.980392	A	6	27	45	0.6	21514440:18917969:36566585:10739831:33248179:19575795:19893878:19357085:23484778:19690081:35724478	15	32	0.46875	44	50	0.88	17037764	5	50	51	0.980392	6	27	45	0.6	17	20	0.85	12	15	0.8	17	20	0.85	12	15	0.8	4	6	0.666667	4	5	0.8
19	23077045	23077045	T	3	17	18	0.944444	C	3	7	23	0.304348	22449910:52450835:23803037:23030617:36734206:57718926	5	24	0.208333	12	17	0.705882	34641881	3	17	18	0.944444	6	21	50	0.42	7	12	0.583333	22	23	0.956522	7	12	0.583333	6	7	0.857143	3	9	0.333333	2	2	1
19	23344131	23344131	T	1	7	7	1	G	2	6	20	0.3	24177026:33138641:22917826	0	7	0	11	11	1	9794510	2	18	18	1	3	18	32	0.5625	1	9	0.111111	4	12	0.333333	0	5	0	4	8	0.5	0	0	NA	2	2	1
19	28906821	28906821	C	4	17	19	0.894737	A	4	5	16	0.3125	30580144:36978118:23660218:34040351:23117480:29686077:28636427:28528380	20	21	0.952381	16	30	0.533333	8071297	4	17	19	0.894737	4	5	16	0.3125	0	0	NA	0	0	NA	0	0	NA	0	0	NA	3	6	0.5	0	3	0
19	29622746	29622746	T	2	8	10	0.8	A	2	0	10	0	13639008:29726079:34303622:31672428	18	19	0.947368	2	17	0.117647	15983738	3	10	13	0.769231	2	0	10	0	0	1	0	0	0	NA	0	0	NA	0	0	NA	2	6	0.333333	0	1	0
19	29981494	29981494	T	2	14	14	1	A	2	4	12	0.333333	29443889:57493176:23826723:33805758	12	12	1	2	10	0.2	27511682	2	14	14	1	2	4	12	0.333333	0	2	0	1	3	0.333333	0	2	0	1	3	0.333333	0	0	NA	1	6	0.166667
19	35388152	35388152	G	2	10	11	0.909091	A	2	0	8	0	35065349:35219981:43180831:33209429	1	10	0.1	11	11	1	7792679	2	10	11	0.909091	2	0	8	0	2	2	1	0	2	0	2	2	1	0	2	0	0	0	NA	3	5	0.6
19	38552619	38552619	G	1	0	5	0	A	2	13	15	0.866667	9426973:38005120:36221606	0	6	0	6	6	1	29125646	2	6	17	0.352941	2	13	15	0.866667	2	2	1	2	2	1	0	0	NA	2	2	1	4	4	1	1	1	1
19	39963318	39963318	A	3	25	31	0.806452	T	2	6	20	0.3	40170791:39678475:39876026:40030632:38522304	16	25	0.64	0	10	0	1441014	3	25	31	0.806452	2	6	20	0.3	0	1	0	0	0	NA	0	1	0	0	0	NA	2	10	0.2	0	1	0
19	44648420	44648420	G	3	3	9	0.333333	A	3	13	13	1	44707563:44876873:46021672:44505615:57307025:44702022	2	11	0.181818	22	22	1	12658605	3	3	9	0.333333	3	13	13	1	0	3	0	1	2	0.5	0	3	0	1	2	0.5	3	4	0.75	3	9	0.333333
19	45362809	45362809	C	3	16	23	0.695652	A	2	0	23	0	45472257:45113444:53521556:45035970:45481480	10	20	0.5	0	17	0	8158747	5	27	34	0.794118	4	10	38	0.263158	11	14	0.785714	11	12	0.916667	7	9	0.777778	8	8	1	0	3	0	2	4	0.5
19	47885965	47885965	A	2	0	15	0	G	2	12	21	0.571429	45973007:54928435:48364697:48353790	0	12	0	6	8	0.75	7042470	2	0	15	0	3	19	28	0.678571	5	7	0.714286	10	16	0.625	5	7	0.714286	7	12	0.583333	1	8	0.125	0	2	0
19	48671589	48671589	A	6	19	42	0.452381	C	2	14	15	0.933333	48579141:48592384:39546205:43129876:19520479:48880689:6758557:48574447:41732480	10	36	0.277778	19	20	0.95	41913032	11	33	72	0.458333	4	24	25	0.96	26	30	0.866667	6	8	0.75	13	15	0.866667	3	4	0.75	2	10	0.2	2	2	1
19	49114236	49114236	T	2	11	14	0.785714	G	2	0	13	0	48631408:48636988:51031840:48089424	9	12	0.75	1	12	0.0833333	1917604	2	11	14	0.785714	2	0	13	0	2	2	1	1	2	0.5	2	2	1	1	2	0.5	3	5	0.6	3	3	1
19	52220077	52220077	C	1	0	7	0	T	2	19	19	1	51704629:51788263:51049827	0	9	0	6	8	0.75	1170250	3	14	23	0.608696	2	19	19	1	1	3	0.333333	0	2	0	1	1	1	0	2	0	0	1	0	1	2	0.5
19	52835866	52835866	T	4	23	31	0.741935	A	2	1	11	0.0909091	52914366:57175794:53938061:52399524:52989589	13	18	0.722222	3	16	0.1875	4339928	5	30	38	0.789474	2	1	11	0.0909091	6	6	1	2	2	1	4	4	1	2	2	1	2	2	1	8	13	0.615385
19	53503022	53503022	C	6	23	30	0.766667	G	7	10	34	0.294118	53335854:54288634:53441478:52837544:53636540:58069209:54140783:29632498:53046398:35433515:53091344:54317926:55987209	22	28	0.785714	13	49	0.265306	23870524	7	25	33	0.757576	8	14	38	0.368421	4	7	0.571429	2	9	0.222222	3	5	0.6	2	9	0.222222	3	4	0.75	7	15	0.466667
19	54024252	54024252	T	4	8	38	0.210526	A	3	27	33	0.818182	19213333:54618960:52811798:52803009:54482971:37278593	4	24	0.166667	10	11	0.909091	34810919	5	13	50	0.26	4	27	44	0.613636	2	28	0.0714286	0	22	0	1	23	0.0434783	0	18	0	2	6	0.333333	2	4	0.5
19	54024255	54024255	C	4	8	38	0.210526	G	3	27	33	0.818182	19213333:54618960:52811798:52803009:54482971:37278593	4	24	0.166667	10	11	0.909091	34810922	5	13	50	0.26	4	27	44	0.613636	2	28	0.0714286	0	22	0	1	23	0.0434783	0	18	0	2	6	0.333333	2	4	0.5
19	54723738	54723738	C	4	13	19	0.684211	G	2	1	11	0.0909091	50827735:57405359:28441641:53385939:54743614:56768301	14	18	0.777778	1	8	0.125	26282097	8	32	41	0.780488	2	1	11	0.0909091	0	7	0	0	3	0	0	3	0	0	3	0	2	4	0.5	1	5	0.2
19	56854465	56854465	G	4	15	15	1	A	3	6	12	0.5	54587136:56684801:56784773:44872091:27732012:35470678:56459763	15	19	0.789474	1	12	0.0833333	29122453	4	15	15	1	3	6	12	0.5	2	5	0.4	0	4	0	2	5	0.4	0	4	0	1	7	0.142857	0	3	0
19	57298443	57298443	A	4	14	15	0.933333	T	2	6	17	0.352941	57444222:28249529:23608334:57585782:56854959:54875833	13	18	0.722222	0	9	0	33690109	4	14	15	0.933333	3	9	26	0.346154	4	8	0.5	4	10	0.4	4	8	0.5	3	6	0.5	0	6	0	0	2	0
19	58621492	58621492	C	4	27	35	0.771429	T	2	2	15	0.133333	58953779:58683273:57051920:57461092:58522487:58754299	19	26	0.730769	1	10	0.1	1569572	5	37	45	0.822222	2	2	15	0.133333	0	5	0	0	2	0	0	4	0	0	2	0	7	13	0.538462	1	3	0.333333
2	385869	385869	G	5	24	26	0.923077	C	4	6	18	0.333333	9473056:15482781:40541832:11589220:123201537:719500:1800323:45350895:5182128	22	29	0.758621	1	14	0.0714286	122815668	5	24	26	0.923077	6	11	29	0.37931	0	7	0	0	13	0	0	7	0	0	8	0	0	4	0	1	2	0.5
2	760260	760260	G	4	1	15	0.0666667	A	1	5	5	1	705326:17696379:1170310:22028907:31314099	1	14	0.0714286	7	8	0.875	30553839	6	5	19	0.263158	4	18	20	0.9	1	2	0.5	3	4	0.75	1	2	0.5	1	1	1	0	0	NA	0	0	NA
2	1242570	1242570	C	3	16	45	0.355556	A	2	31	33	0.939394	963355:189610902:4947814:1265405:1630998	4	10	0.4	12	12	1	188368332	3	16	45	0.355556	5	57	84	0.678571	0	9	0	3	16	0.1875	0	9	0	1	7	0.142857	1	2	0.5	0	4	0
2	1640170	1640170	G	2	2	16	0.125	A	1	8	8	1	144690:4376683:21228861	1	8	0.125	9	9	1	19588691	2	2	16	0.125	2	12	16	0.75	0	0	NA	0	0	NA	0	0	NA	0	0	NA	0	1	0	1	1	1
2	3654190	3654190	T	4	23	37	0.621622	C	2	23	24	0.958333	3580743:3259251:3910579:57495782:3486169:33834266	10	26	0.384615	13	13	1	53841592	4	23	37	0.621622	4	42	44	0.954545	13	13	1	10	12	0.833333	13	13	1	4	6	0.666667	2	5	0.4	3	4	0.75
2	3824683	3824683	C	3	1	42	0.0238095	T	4	44	47	0.93617	4186062:2582501:30049823:7187976:1345272:5563114:2323852	0	18	0	19	23	0.826087	26225140	6	13	71	0.183099	8	59	93	0.634409	0	0	NA	0	0	NA	0	0	NA	0	0	NA	2	2	1	1	3	0.333333
2	4993788	4993788	C	2	0	19	0	A	2	19	20	0.95	9133034:305511:17449821:133012743:26187043	5	11	0.454545	16	16	1	128018955	5	19	45	0.422222	3	26	27	0.962963	0	6	0	0	2	0	0	2	0	0	2	0	0	2	0	1	1	1
2	5395563	5395563	T	7	19	33	0.575758	A	4	0	15	0	5901368:124828515:32710086:68952026:21302108:52455226:5470553:4850854:2334239:5929671:5881463	16	31	0.516129	2	29	0.0689655	119432952	10	35	49	0.714286	7	8	26	0.307692	5	9	0.555556	0	2	0	2	6	0.333333	0	0	NA	2	4	0.5	4	8	0.5
2	6738997	6738997	G	1	0	8	0	C	3	14	19	0.736842	6970842:7029385:15634216:2651622:6151603	0	9	0	17	20	0.85	8895219	2	0	17	0	5	20	36	0.555556	0	2	0	0	6	0	0	1	0	0	4	0	0	1	0	5	5	1
2	6943405	6943405	T	4	1	59	0.0169492	G	8	29	82	0.353659	2202929:620280:95997403:8092447:6571729:6885439:6719905:6815903:57978:5440991:11804345:23720439	0	20	0	24	46	0.521739	89053998	6	8	75	0.106667	8	29	82	0.353659	4	5	0.8	5	8	0.625	4	4	1	5	8	0.625	3	4	0.75	3	10	0.3
2	7684163	7684163	T	3	11	12	0.916667	C	3	3	17	0.176471	38453480:8821170:42846523:8594261:7262854:7886183	9	10	0.9	0	8	0	35162360	3	11	12	0.916667	3	3	17	0.176471	6	6	1	4	4	1	6	6	1	4	4	1	0	4	0	2	3	0.666667
2	7751874	7751874	A	4	27	31	0.870968	T	3	12	26	0.461538	23005125:8008689:7826459:25310974:84984813:65372394:232298215	17	20	0.85	3	16	0.1875	224546341	5	36	40	0.9	3	12	26	0.461538	10	17	0.588235	11	12	0.916667	8	13	0.615385	11	12	0.916667	3	3	1	1	3	0.333333
2	8403566	8403566	G	2	0	10	0	A	3	12	16	0.75	119041129:38664585:7606321:8769198:101950815	3	15	0.2	7	7	1	110637563	2	0	10	0	3	12	16	0.75	2	2	1	1	3	0.333333	2	2	1	1	3	0.333333	0	3	0	0	1	0
2	8440358	8440358	C	2	0	14	0	A	3	17	23	0.73913	8135214:7667089:163293309:7061452:7997958	5	12	0.416667	22	23	0.956522	154852951	2	0	14	0	5	29	38	0.763158	2	2	1	5	5	1	2	2	1	3	3	1	0	1	0	0	2	0
2	8638329	8638329	G	3	23	24	0.958333	A	2	7	14	0.5	8610594:8482114:161461913:8144586:7535656	11	17	0.647059	0	8	0	152823584	3	23	24	0.958333	2	7	14	0.5	0	1	0	1	3	0.333333	0	1	0	1	3	0.333333	1	5	0.2	0	1	0
2	9380682	9380682	A	3	7	24	0.291667	C	4	29	40	0.725	7771047:235157925:9769479:134857357:9198393:56992366:9357745	2	14	0.142857	14	19	0.736842	225777243	3	7	24	0.291667	5	37	48	0.770833	2	6	0.333333	12	12	1	2	6	0.333333	10	10	1	4	4	1	1	4	0.25
2	9565123	9565123	A	2	11	13	0.846154	G	3	3	16	0.1875	9533345:70683409:10284160:9974245:65284522	15	15	1	8	16	0.5	61118286	2	11	13	0.846154	3	3	16	0.1875	5	5	1	5	8	0.625	5	5	1	5	8	0.625	0	1	0	2	2	1
2	9645789	9645789	C	1	1	9	0.111111	T	1	10	10	1	9295468:220414052	0	10	0	6	7	0.857143	210768263	2	1	15	0.0666667	2	14	18	0.777778	2	4	0.5	3	3	1	2	2	1	1	1	1	0	0	NA	1	3	0.333333
2	10526380	10526380	G	3	13	38	0.342105	C	2	24	25	0.96	10458588:35614523:8687681:24694061:99713096:10704461	0	8	0	11	13	0.846154	89186716	7	53	87	0.609195	2	24	25	0.96	11	14	0.785714	3	4	0.75	4	6	0.666667	3	4	0.75	4	4	1	1	1	1
2	11077050	11077050	T	3	5	19	0.263158	G	3	15	16	0.9375	13217224:13295166:11026334:11148349:11121315:145730579	4	24	0.166667	14	14	1	134653529	5	5	32	0.15625	4	21	23	0.913043	0	0	NA	1	1	1	0	0	NA	1	1	1	1	4	0.25	1	6	0.166667
2	12988761	12988761	G	1	0	5	0	T	2	9	10	0.9	11746898:12605789:87485545	0	3	0	12	12	1	74496784	2	0	8	0	2	9	10	0.9	0	0	NA	0	1	0	0	0	NA	0	1	0	0	0	NA	0	1	0
2	15058879	15058879	T	1	0	6	0	A	2	12	15	0.8	20610799:2486508:11246258	1	10	0.1	14	14	1	12572371	4	9	30	0.3	3	18	23	0.782609	0	4	0	0	2	0	0	1	0	0	2	0	0	2	0	0	1	0
2	15242155	15242155	A	9	45	64	0.703125	C	2	0	14	0	13162940:14783268:13960448:13994114:15165232:15159712:15287331:106950435:14788429:13090954:84535734	22	34	0.647059	1	13	0.0769231	91708280	10	45	70	0.642857	6	14	43	0.325581	0	0	NA	0	0	NA	0	0	NA	0	0	NA	3	6	0.5	0	2	0
2	15985094	15985094	C	7	21	29	0.724138	A	8	11	33	0.333333	16706782:15425583:16097020:52100851:9352506:22345955:5638894:5316809:17370416:7112789:19116665:17294301:16116462:5587721:109957842	26	33	0.787879	11	46	0.23913	93972748	9	24	36	0.666667	13	17	55	0.309091	0	8	0	0	7	0	0	5	0	0	6	0	1	7	0.142857	4	10	0.4
2	16717637	16717637	G	2	15	15	1	T	2	4	14	0.285714	74401231:16023297:52823985:15711958	13	13	1	3	9	0.333333	57683594	3	20	21	0.952381	2	4	14	0.285714	0	2	0	0	2	0	0	2	0	0	2	0	0	2	0	0	0	NA
2	20695304	20695304	G	3	22	24	0.916667	A	2	7	15	0.466667	132756777:9032888:24920728:27761538:11299958:48002966:28829306:239147279	14	14	1	1	6	0.166667	218451975	3	22	24	0.916667	2	7	15	0.466667	6	9	0.666667	4	6	0.666667	6	9	0.666667	4	6	0.666667	0	2	0	0	0	NA
2	20816579	20816579	T	5	34	34	1	C	5	18	31	0.580645	19767164:183691312:20841325:20517485:19237537:105518878:3227849:20727488:20743089:20370329	26	28	0.928571	16	29	0.551724	162874733	7	48	50	0.96	7	35	51	0.686275	4	7	0.571429	1	5	0.2	2	5	0.4	1	5	0.2	6	7	0.857143	6	10	0.6
2	23771672	23771672	T	5	11	41	0.268293	A	4	18	26	0.692308	23937086:23434240:23337217:23682991:21760725:23875733:88675187:23749158:4741334	4	14	0.285714	21	25	0.84	64903515	7	20	57	0.350877	4	18	26	0.692308	22	22	1	5	7	0.714286	12	12	1	5	7	0.714286	1	1	1	6	8	0.75
2	25548902	25548902	G	2	12	16	0.75	A	1	0	9	0	16502729:25794299:28927252	3	11	0.272727	12	13	0.923077	9046173	2	12	16	0.75	2	1	17	0.0588235	0	0	NA	0	0	NA	0	0	NA	0	0	NA	1	1	1	0	2	0
2	28346194	28346194	A	1	5	5	1	G	3	3	17	0.176471	23128021:31777052:86746069:28702219	3	3	1	0	18	0	58399875	2	9	9	1	3	3	17	0.176471	4	6	0.666667	10	12	0.833333	2	3	0.666667	10	12	0.833333	0	1	0	0	0	NA
2	28989667	28989667	A	5	21	36	0.583333	G	3	24	26	0.923077	225895334:11132715:28938973:28821986:29181274:171827718:33591356:28871462	9	25	0.36	20	20	1	196905667	6	24	44	0.545455	3	24	26	0.923077	8	8	1	5	6	0.833333	7	7	1	5	6	0.833333	1	4	0.25	0	1	0
2	29482851	29482851	G	3	10	11	0.909091	A	3	1	12	0.0833333	29403969:215086211:39290980:1907833:29510456:29072976	5	5	1	2	14	0.142857	185603360	3	10	11	0.909091	3	1	12	0.0833333	0	0	NA	0	2	0	0	0	NA	0	2	0	0	0	NA	0	2	0
2	32139792	32139792	G	3	2	15	0.133333	A	3	12	15	0.8	53428877:219277266:31624423:32485592:185009918:32983725	3	18	0.166667	14	19	0.736842	187137474	3	2	15	0.133333	3	12	15	0.8	0	0	NA	0	0	NA	0	0	NA	0	0	NA	0	1	0	0	1	0
2	34657159	34657159	G	4	9	35	0.257143	T	4	33	34	0.970588	86539416:32777076:33144360:80061127:162907520:49598339:34791209:35085305:34957723	5	18	0.277778	19	22	0.863636	128250361	4	9	35	0.257143	7	54	58	0.931034	0	3	0	2	2	1	0	3	0	1	1	1	1	3	0.333333	0	1	0
2	35472322	35472322	G	4	17	34	0.5	T	3	21	23	0.913043	36047574:34699939:35305356:56999405:204364100:35392768:33513440	5	15	0.333333	14	15	0.933333	168891778	5	17	42	0.404762	3	21	23	0.913043	0	5	0	0	2	0	0	4	0	0	2	0	3	4	0.75	1	3	0.333333
2	36951479	36951479	A	1	9	9	1	C	2	2	13	0.153846	32223343:35937106:136137092	5	5	1	0	10	0	99185613	2	18	18	1	3	12	23	0.521739	1	1	1	0	2	0	0	0	NA	0	1	0	0	0	NA	1	1	1
2	38563527	38563527	G	4	5	25	0.2	C	8	31	44	0.704545	221646774:38718863:38206084:38704205:38923186:7622976:72022239:31270005:18763303:38637463:54780424:140421665	4	15	0.266667	41	58	0.706897	183083247	5	11	31	0.354839	9	36	49	0.734694	2	2	1	0	0	NA	1	1	1	0	0	NA	0	1	0	3	5	0.6
2	39691433	39691433	G	5	34	40	0.85	C	3	0	24	0	31542099:209810483:39172976:40375028:39848413:55380832	20	29	0.689655	0	7	0	170119050	8	55	66	0.833333	5	14	44	0.318182	0	6	0	0	4	0	0	2	0	0	0	NA	2	12	0.166667	0	0	NA
2	40144682	40144682	T	3	4	23	0.173913	C	3	20	25	0.8	40396843:40279075:39297137:98427466:59979850:39609095:83957693	0	12	0	11	12	0.916667	58282784	4	6	30	0.2	3	20	25	0.8	0	0	NA	0	0	NA	0	0	NA	0	0	NA	1	3	0.333333	2	3	0.666667
2	41895864	41895864	G	3	7	40	0.175	A	4	41	53	0.773585	63938012:40486490:153941583:82387626:41953029:41844662:41819217	2	15	0.133333	16	16	1	112045719	3	7	40	0.175	4	41	53	0.773585	2	2	1	0	1	0	2	2	1	0	1	0	0	1	0	0	1	0
2	41966049	41966049	T	2	12	12	1	G	7	16	66	0.242424	188221113:17988339:33026550:41763927:184043027:63846930:35846254:47372607:58607393	6	6	1	10	36	0.277778	146255064	4	27	28	0.964286	7	16	66	0.242424	1	1	1	5	6	0.833333	0	0	NA	5	6	0.833333	1	1	1	2	4	0.5
2	43078455	43078455	A	3	9	35	0.257143	G	4	28	41	0.682927	43251857:48574679:42942827:240328202:32516059:43233352:47396191	3	19	0.157895	24	25	0.96	197249747	3	9	35	0.257143	4	28	41	0.682927	0	3	0	2	2	1	0	3	0	2	2	1	2	4	0.5	0	2	0
2	45025586	45025586	C	1	0	10	0	A	4	18	28	0.642857	44637187:47009926:45128348:118028902:44882371	1	8	0.125	13	15	0.866667	73003316	2	0	18	0	4	18	28	0.642857	1	1	1	1	1	1	1	1	1	1	1	1	0	0	NA	1	2	0.5
2	45984959	45984959	G	3	15	19	0.789474	C	2	3	14	0.214286	72163865:96763152:99072526:30266055:47902177	17	19	0.894737	2	8	0.25	53087567	3	15	19	0.789474	2	3	14	0.214286	2	2	1	2	2	1	2	2	1	2	2	1	0	0	NA	1	4	0.25
2	46099511	46099511	G	2	0	28	0	C	2	19	24	0.791667	46016362:128726251:114610974:38773152	1	9	0.111111	13	14	0.928571	82626740	4	14	55	0.254545	2	19	24	0.791667	8	8	1	2	2	1	5	5	1	2	2	1	0	0	NA	0	1	0
2	47066282	47066282	G	3	5	19	0.263158	A	2	16	16	1	24193955:46256662:47144008:47276380:47802679	1	27	0.037037	10	11	0.909091	22872327	3	5	19	0.263158	2	16	16	1	0	0	NA	0	0	NA	0	0	NA	0	0	NA	5	5	1	4	6	0.666667
2	48923734	48923734	A	5	20	22	0.909091	C	1	0	6	0	49389233:147967106:58604137:45278891:34565858:50715531	13	13	1	0	8	0	99043372	7	31	33	0.939394	2	7	13	0.538462	5	8	0.625	2	3	0.666667	3	6	0.5	1	2	0.5	1	2	0.5	1	1	1
2	49072952	49072952	G	3	8	12	0.666667	A	4	1	18	0.0555556	168440584:53340472:19546669:49447914:60967372:27877670	12	19	0.631579	3	28	0.107143	119367632	3	8	12	0.666667	4	1	18	0.0555556	0	0	NA	0	1	0	0	0	NA	0	1	0	6	7	0.857143	2	7	0.285714
2	49073944	49073944	C	2	2	12	0.166667	A	2	10	12	0.833333	52960606:130734656:49122902:5329117	1	9	0.111111	8	9	0.888889	81660712	3	5	17	0.294118	3	19	21	0.904762	0	3	0	0	2	0	0	2	0	0	2	0	0	0	NA	0	2	0
2	49636971	49636971	G	1	7	7	1	T	2	0	12	0	53288938:49200631:49587913	5	5	1	0	12	0	3651967	2	14	15	0.933333	2	0	12	0	0	0	NA	0	0	NA	0	0	NA	0	0	NA	1	1	1	0	2	0
2	52048162	52048162	G	2	10	11	0.909091	C	2	1	16	0.0625	23028006:51782015:106971021:50904007	11	12	0.916667	0	5	0	54922859	3	12	15	0.8	2	1	16	0.0625	0	0	NA	0	0	NA	0	0	NA	0	0	NA	1	2	0.5	0	1	0
2	54660542	54660542	T	2	16	19	0.842105	C	3	6	26	0.230769	9209214:54835539:77265843:54778568:125126808:54957513	9	10	0.9	1	11	0.0909091	70466266	2	16	19	0.842105	3	6	26	0.230769	4	11	0.363636	8	14	0.571429	4	11	0.363636	8	14	0.571429	2	2	1	1	1	1
2	54877146	54877146	A	2	15	17	0.882353	G	2	0	17	0	54853335:88960983:55468528:25230142:54961177	5	7	0.714286	0	10	0	34083837	3	15	25	0.6	2	0	17	0	0	0	NA	0	0	NA	0	0	NA	0	0	NA	0	1	0	2	4	0.5
2	55241711	55241711	A	2	14	16	0.875	T	5	15	41	0.365854	24704506:54994996:9270718:55314287:49961822:50263044:54253296	15	15	1	15	27	0.555556	45970993	2	14	16	0.875	5	15	41	0.365854	1	4	0.25	5	7	0.714286	1	4	0.25	5	7	0.714286	2	3	0.666667	0	0	NA
2	55630689	55630689	T	3	4	16	0.25	C	3	17	19	0.894737	55198891:54724596:130772514:70326376:55003881:30699706	0	7	0	20	21	0.952381	75141825	5	8	28	0.285714	5	26	28	0.928571	3	4	0.75	2	2	1	2	2	1	0	0	NA	2	4	0.5	2	2	1
2	55768337	55768337	C	3	17	29	0.586207	G	2	0	16	0	55538702:62034064:169136464:86242134:50492521	10	14	0.714286	0	9	0	113368127	3	17	29	0.586207	2	0	16	0	12	14	0.857143	6	7	0.857143	12	14	0.857143	6	7	0.857143	0	0	NA	0	1	0
2	57023051	57023051	C	2	0	11	0	A	2	8	8	1	213931138:72385843:70377131:57218103	2	10	0.2	10	10	1	156908087	2	0	11	0	2	8	8	1	0	1	0	0	0	NA	0	1	0	0	0	NA	1	1	1	2	2	1
2	60617571	60617571	C	2	1	16	0.0625	T	1	9	10	0.9	61110038:59281317:60688611	0	7	0	8	8	1	1336254	2	1	16	0.0625	2	18	19	0.947368	0	1	0	0	2	0	0	1	0	0	1	0	2	2	1	0	4	0
2	60617761	60617761	A	2	14	17	0.823529	G	9	29	71	0.408451	62760461:144085766:60001602:60379019:115708118:86547646:60776420:55990986:35503665:41461573:2011616	9	10	0.9	11	33	0.333333	83468005	3	22	26	0.846154	9	29	71	0.408451	4	6	0.666667	2	14	0.142857	2	4	0.5	2	14	0.142857	1	2	0.5	1	7	0.142857
2	62153717	62153717	T	1	0	3	0	C	3	12	12	1	125021813:186467973:62614279:62110237	0	5	0	7	7	1	124314256	2	0	7	0	3	12	12	1	4	6	0.666667	6	6	1	2	3	0.666667	6	6	1	2	2	1	0	3	0
2	62685797	62685797	G	4	27	37	0.72973	A	1	0	8	0	48831736:114666679:17919380:44029496:42910146	8	11	0.727273	0	8	0	51980882	6	34	54	0.62963	2	0	16	0	13	14	0.928571	2	3	0.666667	10	11	0.909091	1	2	0.5	0	0	NA	1	1	1
2	62819915	62819915	G	4	26	32	0.8125	C	6	15	46	0.326087	56355929:19170326:3683711:236366574:64728595:44051513:62917162:62252041:14592640:63961376	14	21	0.666667	4	40	0.1	173546659	4	26	32	0.8125	7	23	54	0.425926	8	12	0.666667	10	21	0.47619	8	12	0.666667	7	18	0.388889	1	3	0.333333	5	9	0.555556
2	66307459	66307459	A	3	21	26	0.807692	C	1	2	10	0.2	174407884:5182785:127744355:54138468	13	16	0.8125	0	5	0	108100425	4	26	35	0.742857	2	2	18	0.111111	0	1	0	0	1	0	0	1	0	0	1	0	0	0	NA	0	0	NA
2	67011738	67011738	A	2	10	10	1	C	2	3	10	0.3	30196349:66631258:66397878:66910513	0	5	0	8	9	0.888889	36815389	3	16	16	1	2	3	10	0.3	0	2	0	0	0	NA	0	1	0	0	0	NA	1	1	1	0	0	NA
2	67673823	67673823	A	2	0	13	0	T	4	18	20	0.9	40730095:217629163:55053517:203187721:91929933:67370015	0	11	0	15	21	0.714286	149955340	2	0	13	0	5	21	23	0.913043	0	2	0	0	5	0	0	2	0	0	4	0	1	1	1	0	0	NA
2	67999876	67999876	A	7	39	51	0.764706	C	2	2	17	0.117647	63860732:68137228:67952280:153941065:67380289:66318436:54340405:6589726:61274140:206510611	26	28	0.928571	0	7	0	138510735	7	39	51	0.764706	2	2	17	0.117647	5	15	0.333333	0	5	0	5	15	0.333333	0	5	0	0	2	0	1	1	1
2	69325816	69325816	T	5	23	27	0.851852	C	4	9	22	0.409091	34249338:69419057:69263363:69505024:68341563:68714802:68987842:100226742:62991710	12	15	0.8	3	18	0.166667	35076478	5	23	27	0.851852	5	9	29	0.310345	0	7	0	1	5	0.2	0	7	0	1	4	0.25	3	3	1	1	2	0.5
2	70931339	70931339	G	1	4	16	0.25	A	2	23	26	0.884615	70799595:95948741:70771560	0	3	0	11	11	1	25017402	2	12	30	0.4	2	23	26	0.884615	0	0	NA	0	1	0	0	0	NA	0	1	0	0	2	0	0	3	0
2	75074932	75074932	A	3	22	22	1	C	6	16	39	0.410256	112663607:75012250:37601252:68286570:107620561:75216631:75219190:96281811:96363681	11	11	1	7	18	0.388889	37588675	3	22	22	1	7	22	45	0.488889	6	11	0.545455	11	19	0.578947	6	11	0.545455	9	16	0.5625	0	0	NA	1	1	1
2	75399893	75399893	A	7	26	31	0.83871	T	10	25	51	0.490196	31244478:5848667:75329022:77554042:75369304:64968822:80918907:38063502:101604003:81462932:76047416:75316488:75438854:75352996:75496293:185340407:107641717	34	38	0.894737	29	52	0.557692	109940514	8	32	38	0.842105	13	33	69	0.478261	1	4	0.25	0	11	0	1	3	0.333333	0	7	0	5	9	0.555556	4	5	0.8
2	77123866	77123866	A	3	0	9	0	C	2	9	9	1	128076819:76644469:41073295:82004285:77021240	0	10	0	4	4	1	50952953	3	0	9	0	3	13	13	1	0	0	NA	0	0	NA	0	0	NA	0	0	NA	0	1	0	1	3	0.333333
2	77123883	77123883	A	2	0	8	0	T	2	9	9	1	128076819:76644469:41073295:82004285	0	7	0	4	4	1	50952936	2	0	8	0	3	13	13	1	0	0	NA	0	0	NA	0	0	NA	0	0	NA	0	1	0	1	3	0.333333
2	77228320	77228320	A	2	3	19	0.157895	G	3	21	22	0.954545	77566462:15183492:74908111:89195341:9533711	2	11	0.181818	17	22	0.772727	67694609	2	3	19	0.157895	5	23	36	0.638889	0	0	NA	0	0	NA	0	0	NA	0	0	NA	0	0	NA	3	5	0.6
2	77717113	77717113	T	2	12	12	1	C	2	1	12	0.0833333	55313757:77766694:155941607:74559692	7	8	0.875	0	10	0	78224494	2	12	12	1	2	1	12	0.0833333	0	3	0	1	3	0.333333	0	3	0	1	3	0.333333	1	1	1	0	0	NA
2	78383160	78383160	G	3	17	30	0.566667	C	2	1	20	0.05	76862342:78039458:167368543:81333934:126853939	11	14	0.785714	1	11	0.0909091	88985383	3	17	30	0.566667	2	1	20	0.05	3	9	0.333333	3	8	0.375	3	9	0.333333	3	8	0.375	0	1	0	0	3	0
2	84309778	84309778	C	2	2	11	0.181818	T	2	10	11	0.909091	84807210:52104774:41927713:25267455	1	6	0.166667	8	8	1	59042323	2	2	11	0.181818	2	10	11	0.909091	2	3	0.666667	2	4	0.5	2	3	0.666667	2	4	0.5	0	0	NA	2	3	0.666667
2	85702020	85702020	G	2	4	11	0.363636	A	2	12	12	1	32593250:104493133:15316997	1	9	0.111111	7	7	1	70385023	2	4	11	0.363636	2	12	12	1	4	5	0.8	4	6	0.666667	4	5	0.8	4	6	0.666667	1	3	0.333333	0	0	NA
2	99522754	99522754	T	1	7	11	0.636364	C	2	0	15	0	99553711:98606753:208767277	8	8	1	0	7	0	109244523	2	10	19	0.526316	2	0	15	0	2	2	1	2	2	1	1	1	1	2	2	1	0	7	0	1	1	1
2	99522771	99522771	C	1	7	11	0.636364	G	2	0	15	0	99553711:98606753:208767277	8	8	1	0	7	0	109244506	2	10	19	0.526316	3	0	25	0	2	2	1	4	4	1	1	1	1	2	2	1	0	7	0	1	1	1
2	100618037	100618037	T	3	3	26	0.115385	C	1	8	9	0.888889	100597814:100555655:143897448:127491842	1	12	0.0833333	5	5	1	43279411	4	3	35	0.0857143	2	10	18	0.555556	5	14	0.357143	7	7	1	3	10	0.3	4	4	1	0	0	NA	0	1	0
2	101290133	101290133	C	3	19	19	1	T	3	2	14	0.142857	100980438:74888709:101016294:75187512:109894520:241692336	26	28	0.928571	3	11	0.272727	140402203	4	23	25	0.92	3	2	14	0.142857	0	0	NA	0	0	NA	0	0	NA	0	0	NA	4	7	0.571429	2	3	0.666667
2	101296265	101296265	C	4	4	27	0.148148	G	2	9	11	0.818182	100813169:100927569:101232111:105440594:103042216:108257789	6	24	0.25	7	8	0.875	6961524	5	4	33	0.121212	4	12	25	0.48	0	0	NA	0	0	NA	0	0	NA	0	0	NA	1	3	0.333333	0	0	NA
2	102078653	102078653	G	2	3	17	0.176471	C	3	21	21	1	97403084:230873030:105705799:46407871:114819190	1	8	0.125	16	19	0.842105	128794377	2	3	17	0.176471	4	24	27	0.888889	2	2	1	2	3	0.666667	2	2	1	2	3	0.666667	4	4	1	1	2	0.5
2	102124665	102124665	A	2	12	16	0.75	G	2	1	12	0.0833333	102515400:103546417:14793871:39374295	9	9	1	1	17	0.0588235	87330794	2	12	16	0.75	3	3	19	0.157895	4	6	0.666667	4	7	0.571429	4	6	0.666667	2	4	0.5	3	3	1	1	1	1
2	103365948	103365948	G	3	8	11	0.727273	A	2	0	8	0	128434263:103454281:193538079:74619786:36999228:43782197	12	12	1	7	17	0.411765	90172131	3	8	11	0.727273	2	0	8	0	4	7	0.571429	2	4	0.5	4	7	0.571429	2	4	0.5	4	4	1	1	3	0.333333
2	107218200	107218200	C	2	16	20	0.8	T	3	8	32	0.25	151366020:170085994:107891703:226347622:15452837:54231044	8	8	1	3	11	0.272727	119129422	3	26	31	0.83871	5	21	46	0.456522	2	3	0.666667	0	5	0	2	2	1	0	3	0	1	2	0.5	1	1	1
2	108649624	108649624	A	4	11	21	0.52381	C	5	27	28	0.964286	68669462:12850290:162606039:110834899:131853250:108611328:99674667:150788002:108054350	10	19	0.526316	17	17	1	95799334	4	11	21	0.52381	6	33	34	0.970588	0	4	0	0	2	0	0	4	0	0	1	0	1	3	0.333333	1	5	0.2
2	109605767	109605767	G	2	11	24	0.458333	A	4	35	37	0.945946	109867612:108040019:110283671:188507819:217989891	0	14	0	13	24	0.541667	108384124	2	11	24	0.458333	4	35	37	0.945946	0	5	0	0	11	0	0	5	0	0	11	0	0	0	NA	2	3	0.666667
2	110083575	110083575	C	7	28	48	0.583333	T	2	0	12	0	105850751:32309087:204503876:227570872:109841733:111200697:128705602:109546430:110274472	22	45	0.488889	1	18	0.0555556	117487297	7	28	48	0.583333	2	0	12	0	0	0	NA	0	0	NA	0	0	NA	0	0	NA	6	10	0.6	1	4	0.25
2	110317787	110317787	C	2	0	16	0	G	2	12	15	0.8	55237498:171718731:16259956:181071239	0	17	0	5	6	0.833333	94057831	3	0	24	0	3	15	23	0.652174	0	3	0	6	6	1	0	2	0	4	4	1	0	0	NA	0	0	NA
2	112440878	112440878	C	7	24	71	0.338028	G	8	58	84	0.690476	87495509:112230642:87774046:88265668:87493562:111823685:112863146:235032720:112248836:87903401:112155994:107402928:87453345:221897281:113254494	9	34	0.264706	24	34	0.705882	122591842	11	36	112	0.321429	9	66	94	0.702128	12	18	0.666667	10	16	0.625	8	11	0.727273	9	14	0.642857	3	5	0.6	4	4	1
2	112930064	112930064	T	7	5	27	0.185185	C	2	7	8	0.875	141666880:127389382:98285801:113841610:113373732:60503357:73136418:216474588:112066131	16	36	0.444444	16	17	0.941176	103544524	7	5	27	0.185185	3	10	11	0.909091	0	0	NA	0	0	NA	0	0	NA	0	0	NA	3	6	0.5	2	2	1
2	114888742	114888742	A	2	7	7	1	G	2	0	9	0	212743967:1249938:165022021:148557900	9	9	1	0	5	0	113638804	2	7	7	1	2	0	9	0	0	2	0	2	2	1	0	2	0	2	2	1	4	5	0.8	0	0	NA
2	114891917	114891917	G	3	2	10	0.2	T	9	26	35	0.742857	114848136:44624489:50308649:87900730:195923034:114843087:130465087:109900133:76681176:115187815:236918561:100834781	1	22	0.0454545	36	56	0.642857	122026644	3	2	10	0.2	10	30	39	0.769231	0	0	NA	0	0	NA	0	0	NA	0	0	NA	2	3	0.666667	6	13	0.461538
2	117260177	117260177	A	2	5	13	0.384615	C	2	14	15	0.933333	214772143:190353932:221011384:178603369	3	9	0.333333	18	18	1	103751207	2	5	13	0.384615	5	28	32	0.875	0	0	NA	0	0	NA	0	0	NA	0	0	NA	0	1	0	0	1	0
2	117903127	117903127	T	4	13	31	0.419355	G	2	15	16	0.9375	115871615:116164667:116907119:187755385:59683266:116175539	14	20	0.7	1	14	0.0714286	69852258	6	21	45	0.466667	2	15	16	0.9375	0	0	NA	0	0	NA	0	0	NA	0	0	NA	0	2	0	0	3	0
2	119293318	119293318	C	6	61	70	0.871429	G	3	14	33	0.424242	3779195:116856885:119576275:117294046:126580189:162637286:168869914:119510130:103479796	32	34	0.941176	10	19	0.526316	115514123	7	71	80	0.8875	5	30	57	0.526316	1	6	0.166667	0	4	0	1	6	0.166667	0	2	0	2	8	0.25	0	2	0
2	121342434	121342434	G	1	11	12	0.916667	C	4	12	41	0.292683	111105711:84173284:187420218:122076259:121604611	4	4	1	4	26	0.153846	66077784	2	22	25	0.88	5	21	54	0.388889	2	4	0.5	4	9	0.444444	2	2	1	2	6	0.333333	1	1	1	7	14	0.5
2	121846334	121846334	A	5	20	65	0.307692	G	4	31	45	0.688889	121674577:121416088:110052487:159944753:82568722:136933861:106339067:121367604	1	27	0.037037	9	23	0.391304	39277612	6	33	78	0.423077	6	58	72	0.805556	11	28	0.392857	18	27	0.666667	10	23	0.434783	10	19	0.526316	2	5	0.4	0	1	0
2	124701984	124701984	C	5	17	37	0.459459	A	5	34	40	0.85	126657615:125120625:108859750:59749187:124545601:124738769:6884855:130316330:138876856	14	14	1	5	16	0.3125	117817129	5	17	37	0.459459	6	40	48	0.833333	0	0	NA	0	2	0	0	0	NA	0	2	0	0	4	0	0	1	0
2	124827023	124827023	T	4	26	27	0.962963	G	4	11	28	0.392857	124666543:126942531:124762281:124275375:89470396:233392531:125908911:126744386	20	20	1	8	15	0.533333	108565508	4	26	27	0.962963	5	18	35	0.514286	0	2	0	0	3	0	0	2	0	0	3	0	0	1	0	0	2	0
2	126820528	126820528	G	4	13	17	0.764706	C	2	0	8	0	5166394:126967801:231586033:35390240:114562586:128412424	9	16	0.5625	0	16	0	121654134	4	13	17	0.764706	2	0	8	0	0	1	0	0	0	NA	0	1	0	0	0	NA	3	4	0.75	3	6	0.5
2	127292072	127292072	T	3	5	20	0.25	G	2	15	16	0.9375	141942758:125327980:127137684:127530974:127188905	2	20	0.1	10	11	0.909091	14650686	3	5	20	0.25	3	23	25	0.92	0	4	0	1	5	0.2	0	4	0	0	3	0	0	0	NA	0	2	0
2	127738842	127738842	C	1	0	6	0	G	2	13	13	1	67409765:168127794:127571443	0	4	0	7	7	1	60329077	4	11	23	0.478261	2	13	13	1	0	5	0	0	2	0	0	2	0	0	2	0	0	0	NA	0	0	NA
2	127832864	127832864	G	6	22	63	0.349206	C	6	49	62	0.790323	164937924:133833834:87796586:170550697:127770680:169746009:126873288:128013656:144167469:121887064:126783824:61084187	8	37	0.216216	20	29	0.689655	66748677	9	34	94	0.361702	10	89	105	0.847619	0	0	NA	0	0	NA	0	0	NA	0	0	NA	2	7	0.285714	1	7	0.142857
2	127832884	127832884	G	4	1	41	0.0243902	T	5	45	51	0.882353	164937924:133833834:170550697:127770680:126873288:128013656:128021738:121887064:126783824:61084187	0	28	0	22	22	1	66748697	6	3	61	0.0491803	10	94	103	0.912621	0	0	NA	0	0	NA	0	0	NA	0	0	NA	1	5	0.2	1	7	0.142857
2	128388862	128388862	C	7	64	80	0.8	G	8	27	98	0.27551	121444793:158735411:27619821:208005967:175825360:128264687:113579946:128535065:67942141:131300000:164558805:150774209:162067927:128436472:128308250	39	45	0.866667	9	45	0.2	100769041	8	78	95	0.821053	11	46	138	0.333333	41	58	0.706897	64	72	0.888889	35	50	0.7	47	51	0.921569	5	8	0.625	4	6	0.666667
2	129007461	129007461	T	2	7	22	0.318182	C	3	30	31	0.967742	115194874:128891881:129709538:128967077	17	24	0.708333	3	19	0.157895	13812587	2	7	22	0.318182	4	39	41	0.95122	0	2	0	2	2	1	0	2	0	1	1	1	1	3	0.333333	2	4	0.5
2	129163372	129163372	A	1	0	9	0	G	2	16	17	0.941176	112796442:127745576:152635858	0	5	0	8	8	1	23472486	3	5	24	0.208333	2	16	17	0.941176	0	0	NA	0	0	NA	0	0	NA	0	0	NA	0	3	0	1	1	1
2	129201412	129201412	T	5	41	66	0.621212	G	2	25	27	0.925926	156702775:129035777:148627710:126754616:129228379:130178266:106957160:133152497	23	28	0.821429	1	7	0.142857	27501363	7	41	94	0.43617	2	25	27	0.925926	30	31	0.967742	8	9	0.888889	20	21	0.952381	8	9	0.888889	1	2	0.5	1	1	1
2	129423615	129423615	A	4	12	18	0.666667	T	3	0	22	0	129882765:120490159:156012776:62168657:131787394:168787351:212859317	9	11	0.818182	0	13	0	83435702	4	12	18	0.666667	3	0	22	0	0	0	NA	0	2	0	0	0	NA	0	2	0	2	4	0.5	1	2	0.5
2	129596390	129596390	G	4	14	34	0.411765	T	4	31	36	0.861111	130252386:128639390:129623583:133453874:131046889:130190043:135968151:125340981	2	24	0.0833333	13	18	0.722222	6371761	4	14	34	0.411765	4	31	36	0.861111	0	3	0	0	4	0	0	3	0	0	4	0	1	1	1	1	2	0.5
2	133588278	133588278	T	6	27	36	0.75	G	3	8	23	0.347826	135750496:133816529:120517287:133926849:133982071:130872128:115487663:133491001:6431373	37	41	0.902439	4	12	0.333333	127156905	8	39	51	0.764706	3	8	23	0.347826	1	3	0.333333	2	3	0.666667	1	2	0.5	2	3	0.666667	6	14	0.428571	0	0	NA
2	134609903	134609903	G	5	16	20	0.8	C	6	5	23	0.217391	134381730:233208007:134931372:134640833:134487667:133298201:134164182:129622787:109045315:137392974	20	22	0.909091	4	35	0.114286	98598104	8	27	31	0.870968	7	9	27	0.333333	0	8	0	0	6	0	0	5	0	0	5	0	3	5	0.6	1	1	1
2	134843294	134843294	A	3	3	15	0.2	C	4	17	18	0.944444	224943752:157032046:135501376:132204578:136134027:110675169:11848271	4	21	0.190476	20	28	0.714286	122995023	3	3	15	0.2	8	34	42	0.809524	0	0	NA	0	0	NA	0	0	NA	0	0	NA	3	8	0.375	0	5	0
2	138605471	138605471	T	4	8	23	0.347826	G	7	33	37	0.891892	138533137:139150728:227730294:138524454:180583547:137606217:167469072:138487194:86171726:138293088:163019944	3	11	0.272727	26	29	0.896552	89124823	8	13	45	0.288889	8	35	43	0.813953	0	3	0	3	3	1	0	1	0	3	3	1	2	2	1	1	2	0.5
2	139923296	139923296	A	2	15	16	0.9375	G	2	2	14	0.142857	147882065:139348681:173932042:138585453	11	12	0.916667	0	16	0	34008746	2	15	16	0.9375	2	2	14	0.142857	0	1	0	0	2	0	0	1	0	0	2	0	0	2	0	0	0	NA
2	141389558	141389558	G	4	2	9	0.222222	T	4	7	7	1	214546585:142133229:140185133:98999998:138549131:141432421:140264225:103717393	19	20	0.95	2	9	0.222222	73157027	4	2	9	0.222222	7	13	15	0.866667	0	1	0	0	0	NA	0	1	0	0	0	NA	1	2	0.5	1	4	0.25
2	148636993	148636993	T	3	3	13	0.230769	C	2	14	14	1	151199601:105760601:161914972:31043027:148429206	4	16	0.25	15	17	0.882353	117593966	4	7	20	0.35	4	23	23	1	0	0	NA	0	0	NA	0	0	NA	0	0	NA	0	1	0	3	13	0.230769
2	149112600	149112600	T	2	0	7	0	C	1	5	5	1	86099712:162033641:87545800	0	17	0	3	3	1	63012888	3	0	11	0	5	17	22	0.772727	0	0	NA	0	0	NA	0	0	NA	0	0	NA	4	5	0.8	1	1	1
2	149932430	149932430	C	1	10	10	1	A	4	13	28	0.464286	127616152:97283720:147662899:117498862:41838177	9	9	1	8	21	0.380952	108094253	2	18	19	0.947368	5	18	33	0.545455	1	7	0.142857	7	11	0.636364	1	4	0.25	6	10	0.6	0	1	0	0	2	0
2	151951041	151951041	A	2	15	16	0.9375	C	2	1	17	0.0588235	173956030:150765516:149195525:151587885:33816428	7	8	0.875	1	12	0.0833333	118134613	2	15	16	0.9375	2	1	17	0.0588235	0	0	NA	0	0	NA	0	0	NA	0	0	NA	0	2	0	3	3	1
2	152979978	152979978	G	5	4	16	0.25	C	6	22	28	0.785714	65139168:211944979:152932207:169545758:195162135:153435650:198163317:153157738:134899878:152625126:161620013	11	31	0.354839	30	31	0.967742	87840810	6	6	18	0.333333	7	25	31	0.806452	2	2	1	0	4	0	2	2	1	0	4	0	2	3	0.666667	4	7	0.571429
2	159589621	159589621	T	1	0	5	0	C	2	11	11	1	164687348:74997119:159230726	0	12	0	9	12	0.75	84592502	3	3	16	0.1875	2	11	11	1	0	0	NA	0	0	NA	0	0	NA	0	0	NA	1	1	1	1	2	0.5
2	160279554	160279554	C	1	1	7	0.142857	T	2	14	14	1	193618666:187194959:133608367	0	6	0	15	16	0.9375	33339112	3	7	20	0.35	4	25	28	0.892857	3	3	1	4	4	1	1	1	1	2	2	1	1	1	1	0	1	0
2	160663678	160663678	C	3	5	14	0.357143	T	4	18	19	0.947368	178301985:186547565:98292408:145415408:192400813:160523692:158412271:160630845	2	10	0.2	10	10	1	62371270	9	11	40	0.275	7	24	30	0.8	0	0	NA	0	0	NA	0	0	NA	0	0	NA	0	1	0	0	1	0
2	162956056	162956056	T	3	2	8	0.25	G	3	13	13	1	162664784:83960178:162486380:163022560:228953868:162370369	2	16	0.125	10	10	1	78995878	3	2	8	0.25	5	16	18	0.888889	4	4	1	5	7	0.714286	4	4	1	5	6	0.833333	0	2	0	0	0	NA
2	162995178	162995178	T	2	1	11	0.0909091	G	3	21	21	1	202030155:163044786:123823719:12939379:162855683	4	12	0.333333	13	14	0.928571	150055799	4	7	22	0.318182	4	21	27	0.777778	0	0	NA	0	0	NA	0	0	NA	0	0	NA	1	1	1	0	0	NA
2	164593148	164593148	G	2	1	29	0.0344828	C	5	46	47	0.978723	14848434:144490316:135986200:136761106:178218296:160770830:165362032	1	12	0.0833333	14	22	0.636364	149744714	2	1	29	0.0344828	5	46	47	0.978723	0	21	0	8	45	0.177778	0	21	0	8	45	0.177778	1	3	0.333333	1	3	0.333333
2	166743530	166743530	C	3	6	32	0.1875	A	3	17	30	0.566667	161911319:125451115:80670668:169651343:153624221:159388634	6	17	0.352941	16	16	1	86072862	3	6	32	0.1875	3	17	30	0.566667	0	0	NA	0	0	NA	0	0	NA	0	0	NA	0	1	0	3	4	0.75
2	169254831	169254831	T	4	17	19	0.894737	C	5	7	19	0.368421	180016826:217765518:165265788:196219092:169026853:127618700:140270374:181901144:169308040	15	17	0.882353	6	32	0.1875	48510687	4	17	19	0.894737	6	7	24	0.291667	0	3	0	0	2	0	0	3	0	0	2	0	1	1	1	2	5	0.4
2	171272742	171272742	T	2	1	17	0.0588235	C	3	24	27	0.888889	62478745:171380111:172025640:171204555:171071741	0	11	0	13	20	0.65	108793997	3	11	27	0.407407	3	24	27	0.888889	0	4	0	5	6	0.833333	0	2	0	5	6	0.833333	1	3	0.333333	2	3	0.666667
2	174049994	174049994	A	3	15	16	0.9375	C	2	0	8	0	173984618:48955758:178042779:139701547:135603336	11	13	0.846154	2	11	0.181818	125094236	3	15	16	0.9375	2	0	8	0	2	6	0.333333	2	2	1	2	6	0.333333	2	2	1	0	2	0	2	3	0.666667
2	183872797	183872797	G	4	1	27	0.037037	C	5	26	35	0.742857	229532347:183838467:163219852:231382253:48058842:184361754:184158146:181018291:187488855	1	15	0.0666667	10	16	0.625	135813955	4	1	27	0.037037	5	26	35	0.742857	0	7	0	2	8	0.25	0	7	0	2	8	0.25	1	1	1	1	1	1
2	183928068	183928068	G	5	25	35	0.714286	T	3	3	19	0.157895	183987110:187468526:183983684:183440442:158724882:23939354:192115806:184004857	28	28	1	5	12	0.416667	159988714	6	31	42	0.738095	3	3	19	0.157895	0	8	0	0	5	0	0	7	0	0	5	0	2	6	0.333333	2	4	0.5
2	190348656	190348656	C	1	0	10	0	G	2	19	22	0.863636	103279572:190189522:77182851	0	5	0	8	8	1	113165805	2	4	17	0.235294	6	56	66	0.848485	0	0	NA	2	3	0.666667	0	0	NA	0	1	0	0	1	0	0	2	0
2	193343003	193343003	C	2	0	11	0	T	1	5	6	0.833333	193958111:192372604:135695019:163397123	0	6	0	6	6	1	57647984	4	0	21	0	5	18	30	0.6	1	1	1	0	1	0	0	0	NA	0	1	0	1	1	1	0	0	NA
2	196966650	196966650	T	6	41	47	0.87234	A	2	0	15	0	192271749:222247791:156779833:196989935:45911669:197245976:202087666:197117764	11	28	0.392857	0	19	0	151054981	8	45	63	0.714286	7	26	58	0.448276	0	7	0	1	7	0.142857	0	5	0	0	2	0	0	0	NA	1	2	0.5
2	197545125	197545125	T	2	16	16	1	G	2	4	12	0.333333	106539865:48515297:165805431:192893752:197919234	12	12	1	0	8	0	149029828	3	23	25	0.92	2	4	12	0.333333	2	2	1	0	0	NA	0	0	NA	0	0	NA	0	0	NA	0	0	NA
2	201094151	201094151	G	3	13	16	0.8125	T	5	7	23	0.304348	200827034:193412948:201024045:181800574:201065030:200663593:56509666:201033413	17	22	0.772727	11	36	0.305556	144584485	3	13	16	0.8125	7	9	34	0.264706	1	2	0.5	0	0	NA	1	2	0.5	0	0	NA	1	2	0.5	4	7	0.571429
2	203731525	203731525	C	6	35	46	0.76087	G	3	5	18	0.277778	222679924:203460817:203643238:216993385:203463127:211393488:198441385:218823655:65195503	26	36	0.722222	2	18	0.111111	138536022	6	35	46	0.76087	3	5	18	0.277778	11	13	0.846154	7	8	0.875	11	13	0.846154	7	8	0.875	5	7	0.714286	0	1	0
2	204452858	204452858	T	2	5	15	0.333333	A	2	16	17	0.941176	204286728:120438395:117797235:204395830	2	10	0.2	10	11	0.909091	86655623	2	5	15	0.333333	3	20	23	0.869565	0	2	0	1	4	0.25	0	2	0	1	3	0.333333	1	2	0.5	2	3	0.666667
2	204921552	204921552	G	2	0	13	0	A	4	13	25	0.52	160734614:194675276:203451468:204898600:205465472:198102865	0	10	0	11	14	0.785714	44186938	3	1	20	0.05	4	13	25	0.52	0	4	0	2	7	0.285714	0	2	0	2	7	0.285714	0	0	NA	3	4	0.75
2	205096892	205096892	G	2	13	14	0.928571	C	7	21	57	0.368421	206698208:213260375:205150991:206880210:120225468:202988510:166147136:111204619:189334562:230240309:218552378:193115375	9	14	0.642857	3	29	0.103448	93892273	5	30	40	0.75	7	21	57	0.368421	2	7	0.285714	0	5	0	0	4	0	0	5	0	0	1	0	0	1	0
2	206401846	206401846	C	6	20	42	0.47619	A	4	21	22	0.954545	210089830:206811319:210186082:209954133:206828773:50350870:205119809:206255859:228209555:205610075	9	25	0.36	24	31	0.774194	156050976	9	30	65	0.461538	5	29	30	0.966667	0	0	NA	0	0	NA	0	0	NA	0	0	NA	1	6	0.166667	0	2	0
2	210938182	210938182	T	4	22	23	0.956522	G	3	8	20	0.4	210391241:6080680:208558472:190546706:44172494:210494487:210899437	18	23	0.782609	3	16	0.1875	204857502	7	30	36	0.833333	4	8	24	0.333333	0	0	NA	0	0	NA	0	0	NA	0	0	NA	2	4	0.5	0	0	NA
2	211583332	211583332	G	2	11	12	0.916667	A	2	4	15	0.266667	192960440:211561072:160014806:211613971	7	7	1	1	17	0.0588235	51568526	3	18	19	0.947368	2	4	15	0.266667	1	3	0.333333	0	2	0	1	2	0.5	0	2	0	0	0	NA	0	2	0
2	213325998	213325998	G	5	13	41	0.317073	T	4	37	43	0.860465	221641076:36210041:187585004:213139447:189206051:191577646:213408461:213269712:209469891	7	22	0.318182	20	23	0.869565	177115957	6	25	53	0.471698	4	37	43	0.860465	1	2	0.5	2	2	1	0	1	0	2	2	1	0	2	0	0	1	0
2	213332379	213332379	A	4	32	36	0.888889	G	4	19	36	0.527778	174457620:212523785:216800964:228953437:212254045:213259689:224905240:236158508	16	17	0.941176	2	10	0.2	38874759	5	40	44	0.909091	5	19	43	0.44186	1	3	0.333333	0	1	0	0	2	0	0	0	NA	2	2	1	0	1	0
2	213391506	213391506	C	4	17	17	1	G	3	3	10	0.3	214840554:212137297:162781402:230999325:213156600:17851436:213063215	17	17	1	5	10	0.5	195540070	4	17	17	1	4	6	13	0.461538	0	0	NA	0	1	0	0	0	NA	0	1	0	3	3	1	0	2	0
2	213597627	213597627	A	4	19	22	0.863636	G	2	1	11	0.0909091	213791884:218770393:213794253:155476256:129408864:143579424	17	17	1	0	8	0	84188763	7	28	32	0.875	3	2	12	0.166667	7	7	1	2	2	1	6	6	1	2	2	1	2	5	0.4	1	1	1
2	221188762	221188762	A	3	4	13	0.307692	T	5	20	21	0.952381	221135871:65441875:11716135:220948285:12586231:215507955:223259890:157221984	4	17	0.235294	24	33	0.727273	209472627	4	8	17	0.470588	6	22	24	0.916667	0	0	NA	0	0	NA	0	0	NA	0	0	NA	3	4	0.75	5	6	0.833333
2	222358292	222358292	C	2	9	9	1	G	2	1	8	0.125	222281279:7586612:60835501:221995252	14	14	1	1	11	0.0909091	214771680	2	9	9	1	3	1	15	0.0666667	3	9	0.333333	3	12	0.25	3	9	0.333333	3	7	0.428571	2	2	1	0	2	0
2	224371832	224371832	A	3	8	20	0.4	G	2	0	19	0	205025308:174238043:222783261:184059780:223936118	13	18	0.722222	0	9	0	50133789	5	16	40	0.4	2	0	19	0	0	0	NA	0	0	NA	0	0	NA	0	0	NA	0	2	0	1	2	0.5
2	226775988	226775988	C	3	2	20	0.1	G	1	7	8	0.875	228624274:226736244:147686266:225689389	15	15	1	0	3	0	79089722	4	2	27	0.0740741	2	10	13	0.769231	0	2	0	0	0	NA	0	2	0	0	0	NA	2	2	1	0	0	NA
2	229902479	229902479	T	3	2	15	0.133333	A	3	13	18	0.722222	151021606:229223327:223559396:145862488:71963536:230185239	1	15	0.0666667	11	12	0.916667	157938943	4	5	21	0.238095	5	20	25	0.8	0	6	0	0	5	0	0	4	0	0	4	0	1	3	0.333333	0	2	0
2	230214536	230214536	G	4	7	21	0.333333	T	2	9	9	1	229909908:232953858:205788823:226898258:230303020:230031472	2	14	0.142857	9	11	0.818182	24425713	4	7	21	0.333333	2	9	9	1	2	6	0.333333	1	2	0.5	2	6	0.333333	1	2	0.5	1	2	0.5	2	3	0.666667
2	230985558	230985558	T	2	1	13	0.0769231	A	2	8	11	0.727273	229804064:201693814:230774488:231711184	0	13	0	10	10	1	29291744	2	1	13	0.0769231	2	8	11	0.727273	0	1	0	0	0	NA	0	1	0	0	0	NA	2	2	1	0	0	NA
2	231036860	231036860	T	2	0	15	0	C	2	10	21	0.47619	169603004:220841842:1241705	0	20	0	5	8	0.625	229795155	3	0	21	0	2	10	21	0.47619	1	1	1	0	0	NA	0	0	NA	0	0	NA	0	12	0	0	0	NA
2	232138371	232138371	A	2	9	11	0.818182	G	2	1	11	0.0909091	232103813:231772804:232240419:232094898:232095709	8	9	0.888889	4	20	0.2	365567	2	9	11	0.818182	3	2	17	0.117647	6	8	0.75	10	11	0.909091	6	8	0.75	7	8	0.875	2	2	1	3	4	0.75
2	234071665	234071665	A	2	20	22	0.909091	C	3	14	33	0.424242	233989512:233720020:143349541:207026568:229523553	0	8	0	19	23	0.826087	90722124	2	20	22	0.909091	4	15	46	0.326087	7	8	0.875	14	14	1	7	8	0.875	10	10	1	1	2	0.5	1	8	0.125
2	235340908	235340908	C	2	8	9	0.888889	A	3	3	15	0.2	32135243:84418891:209513510:152645495	11	11	1	1	9	0.111111	203205665	2	8	9	0.888889	3	3	15	0.2	4	4	1	0	6	0	4	4	1	0	6	0	0	0	NA	0	0	NA
2	236424309	236424309	A	2	6	7	0.857143	G	2	0	10	0	189586789:235154942:239855824:143417219	8	8	1	0	4	0	93007090	3	10	12	0.833333	2	0	10	0	0	2	0	0	2	0	0	2	0	0	2	0	0	0	NA	0	4	0
2	236709123	236709123	A	2	0	25	0	G	3	26	32	0.8125	237691391:235040325:238200789:119915787	0	12	0	43	55	0.781818	116793336	3	11	38	0.289474	3	26	32	0.8125	0	1	0	2	4	0.5	0	1	0	2	4	0.5	0	2	0	6	29	0.206897
2	238773597	238773597	T	2	2	10	0.2	G	4	31	34	0.911765	208680096:234881796:238866904:238670014:227255090:208944427	2	12	0.166667	17	20	0.85	30093501	2	2	10	0.2	4	31	34	0.911765	2	2	1	4	6	0.666667	2	2	1	4	6	0.666667	2	3	0.666667	1	3	0.333333
2	238838089	238838089	C	2	2	20	0.1	T	3	19	24	0.791667	233334824:235362982:240221319:16269763:238739783	1	13	0.0769231	6	7	0.857143	222568326	2	2	20	0.1	3	19	24	0.791667	1	1	1	0	1	0	1	1	1	0	1	0	2	2	1	0	0	NA
2	239025315	239025315	A	4	25	53	0.471698	T	6	75	81	0.925926	238525655:114971304:238951771:223708464:239172649:218223273:39668357:237935063:233354449:241186154:237308280	12	32	0.375	24	29	0.827586	199356958	4	25	53	0.471698	6	75	81	0.925926	4	5	0.8	2	10	0.2	4	5	0.8	2	10	0.2	5	7	0.714286	0	4	0
2	239032305	239032305	A	3	33	37	0.891892	G	2	11	25	0.44	132591493:239079125:231908488:238957331:34662765:239459000	3	12	0.25	15	18	0.833333	204369540	3	33	37	0.891892	2	11	25	0.44	9	12	0.75	5	8	0.625	9	12	0.75	5	8	0.625	1	2	0.5	7	7	1
2	239833229	239833229	A	2	19	24	0.791667	G	2	1	21	0.047619	239909036:240845634:89928882:239477705	7	7	1	2	16	0.125	149904347	3	29	36	0.805556	2	1	21	0.047619	7	9	0.777778	4	5	0.8	4	6	0.666667	4	5	0.8	1	2	0.5	5	7	0.714286
2	239935135	239935135	T	2	18	19	0.947368	G	4	26	49	0.530612	239901356:206824033:235928665:198040068:212199081:239781989	14	15	0.933333	2	16	0.125	41895067	4	29	34	0.852941	4	26	49	0.530612	3	5	0.6	9	12	0.75	1	2	0.5	9	12	0.75	2	4	0.5	1	2	0.5
2	239935144	239935144	C	3	26	29	0.896552	A	4	26	49	0.530612	239901356:206824033:235928665:198040068:236368845:212199081:239781989	20	22	0.909091	2	16	0.125	41895076	5	37	44	0.840909	4	26	49	0.530612	6	8	0.75	9	12	0.75	4	5	0.8	9	12	0.75	2	4	0.5	1	2	0.5
2	240231126	240231126	C	2	14	18	0.777778	T	3	8	32	0.25	211656008:240839359:238476288:240595567:240728228	12	12	1	4	13	0.307692	28575118	2	14	18	0.777778	4	14	42	0.333333	4	5	0.8	7	9	0.777778	4	5	0.8	4	6	0.666667	1	3	0.333333	2	3	0.666667
2	240708096	240708096	C	4	24	35	0.685714	A	3	3	24	0.125	205172939:226029168:240820658:240214377:184592573:241280796:207892586	18	22	0.818182	1	14	0.0714286	56115523	5	35	46	0.76087	3	3	24	0.125	1	5	0.2	0	3	0	1	4	0.25	0	3	0	6	8	0.75	3	3	1
2	241115392	241115392	A	3	16	16	1	G	3	5	17	0.294118	239136037:218636190:239555552:194817254:103812463	6	17	0.352941	15	16	0.9375	137302929	5	25	27	0.925926	3	5	17	0.294118	0	0	NA	0	0	NA	0	0	NA	0	0	NA	1	1	1	1	1	1
2	241209423	241209423	G	3	25	40	0.625	C	3	8	45	0.177778	241528529:240364602:43594307:241294826:242224845:239620085	12	17	0.705882	2	16	0.125	197615116	4	39	54	0.722222	3	8	45	0.177778	0	0	NA	0	0	NA	0	0	NA	0	0	NA	1	4	0.25	1	4	0.25
2	241209430	241209430	T	2	17	29	0.586207	A	3	8	45	0.177778	241528529:240364602:43594307:241294826:242224845:239620085	10	14	0.714286	2	16	0.125	197615123	2	17	29	0.586207	3	8	45	0.177778	0	0	NA	0	0	NA	0	0	NA	0	0	NA	1	3	0.333333	1	4	0.25
2	241226291	241226291	A	1	9	9	1	C	3	5	33	0.151515	240878633:241348113:239354273:241393690	10	10	1	4	12	0.333333	1872018	3	17	27	0.62963	3	5	33	0.151515	0	2	0	0	2	0	0	1	0	0	2	0	0	2	0	0	1	0
2	242467336	242467336	G	3	23	28	0.821429	T	6	9	48	0.1875	59322856:242238147:241395255:87975992:239489361:241961563:171557409:203346932:242487688	21	31	0.677419	6	26	0.230769	183144480	3	23	28	0.821429	9	30	75	0.4	0	3	0	4	16	0.25	0	3	0	2	11	0.181818	3	9	0.333333	0	2	0
20	227967	227967	A	2	3	14	0.214286	G	1	9	9	1	1542406:48935865:269131	3	12	0.25	8	8	1	48707898	3	12	23	0.521739	2	17	18	0.944444	0	0	NA	0	0	NA	0	0	NA	0	0	NA	1	1	1	1	1	1
20	442323	442323	A	3	2	22	0.0909091	T	2	7	7	1	555851:1291616:38299726:7856364:408474	6	20	0.3	8	8	1	37857403	5	13	35	0.371429	7	36	42	0.857143	1	31	0.0322581	1	46	0.0217391	0	18	0	1	10	0.1	4	6	0.666667	0	1	0
20	3525701	3525701	A	6	10	25	0.4	G	4	16	18	0.888889	18835135:3346850:3598036:4390246:4832239:4218183:2270597:25397931:3492367:5840023	15	33	0.454545	12	12	1	21872230	7	11	31	0.354839	4	16	18	0.888889	8	15	0.533333	6	6	1	7	13	0.538462	6	6	1	0	1	0	6	7	0.857143
20	4498585	4498585	T	3	22	23	0.956522	G	2	8	16	0.5	4168015:5062092:22235329:4761787:2112341:58162911:4233258:4134709:2117147:4451480:35748717:3857860	17	19	0.894737	4	13	0.307692	53664326	3	22	23	0.956522	3	13	23	0.565217	0	11	0	2	10	0.2	0	11	0	2	7	0.285714	6	7	0.857143	5	5	1
20	6446162	6446162	G	5	36	50	0.72	C	5	13	56	0.232143	6597412:7322943:6781220:6419718:6203591:2545196:37398016:6158823:7882918:6912438	25	28	0.892857	3	22	0.136364	30951854	5	36	50	0.72	5	13	56	0.232143	0	3	0	0	4	0	0	3	0	0	4	0	1	4	0.25	0	1	0
20	8782363	8782363	G	9	20	25	0.8	C	5	5	22	0.227273	8807974:37727195:9103584:16138589:16907726:9241405:9431358:14206732:7894029:8052463:4181895:10842620:20100168:39858142	18	30	0.6	3	26	0.115385	31075779	9	20	25	0.8	5	5	22	0.227273	2	2	1	1	3	0.333333	2	2	1	1	3	0.333333	0	2	0	1	5	0.2
20	9520859	9520859	G	2	3	16	0.1875	T	4	22	33	0.666667	10759286:9567333:7707180:8806829:50042039:57571891:22019760	3	15	0.2	22	29	0.758621	48051032	2	3	16	0.1875	4	22	33	0.666667	0	0	NA	0	3	0	0	0	NA	0	3	0	2	3	0.666667	11	13	0.846154
20	10366009	10366009	A	2	4	17	0.235294	T	2	13	16	0.8125	1494308:10156960:14523602:2503113	0	7	0	8	9	0.888889	8871701	2	4	17	0.235294	2	13	16	0.8125	0	0	NA	2	2	1	0	0	NA	2	2	1	0	0	NA	3	4	0.75
20	10643850	10643850	A	2	2	12	0.166667	C	5	25	33	0.757576	11318428:11184031:40832886:10408148:10353943:11495234:29864809	1	16	0.0625	19	25	0.76	30189036	3	5	17	0.294118	5	25	33	0.757576	5	6	0.833333	15	15	1	5	5	1	15	15	1	1	1	1	1	2	0.5
20	15879451	15879451	G	2	3	10	0.3	C	4	20	20	1	5015661:15520331:5364506:60762848:15105977	0	3	0	30	30	1	44883397	2	3	10	0.3	4	20	20	1	2	2	1	4	4	1	2	2	1	4	4	1	0	2	0	3	3	1
20	16302999	16302999	C	3	0	9	0	A	2	4	4	1	16274232:16015574:15712663:16380453:16247769	1	15	0.0666667	15	18	0.833333	590336	3	0	9	0	2	4	4	1	1	1	1	0	0	NA	1	1	1	0	0	NA	0	0	NA	0	0	NA
20	18031455	18031455	A	2	0	10	0	T	3	15	16	0.9375	30562818:25273465:59642868:11184353:17995853	0	12	0	14	18	0.777778	41611413	3	0	14	0	4	15	21	0.714286	0	3	0	0	4	0	0	2	0	0	3	0	1	2	0.5	4	4	1
20	19291868	19291868	T	3	17	25	0.68	C	2	0	15	0	41430073:19182630:23848003:18011326:18789443	10	16	0.625	1	20	0.05	22138205	3	17	25	0.68	3	1	20	0.05	3	4	0.75	3	3	1	3	4	0.75	3	3	1	0	0	NA	0	4	0
20	20131128	20131128	C	3	23	30	0.766667	T	2	5	17	0.294118	20525867:20271248:60452975:20352305	23	24	0.958333	3	10	0.3	40321847	3	23	30	0.766667	2	5	17	0.294118	0	3	0	0	1	0	0	3	0	0	1	0	4	5	0.8	0	1	0
20	20403086	20403086	A	4	29	36	0.805556	G	2	2	14	0.142857	19908540:21301954:20141674:21271882:20339561:19996782	20	22	0.909091	4	15	0.266667	898868	5	33	44	0.75	2	2	14	0.142857	4	11	0.363636	3	5	0.6	3	9	0.333333	3	5	0.6	2	2	1	0	0	NA
20	21675514	21675514	A	3	12	33	0.363636	G	2	18	21	0.857143	23862685:20936205:16929910:54148307:26170069:607094	3	19	0.157895	7	8	0.875	32472793	3	12	33	0.363636	2	18	21	0.857143	2	9	0.222222	0	5	0	2	9	0.222222	0	5	0	0	2	0	0	2	0
20	30533883	30533883	G	2	0	17	0	T	2	19	20	0.95	30509859:32323502:30655707:13398673	1	9	0.111111	7	8	0.875	17135210	3	8	26	0.307692	2	19	20	0.95	3	3	1	1	2	0.5	2	2	1	1	2	0.5	2	2	1	2	3	0.666667
20	31315867	31315867	T	1	0	5	0	C	1	7	7	1	31716563:31269819	0	9	0	8	8	1	400696	2	0	10	0	2	11	11	1	1	3	0.333333	2	3	0.666667	0	1	0	1	2	0.5	0	1	0	5	6	0.833333
20	35036444	35036444	A	3	17	20	0.85	G	3	5	19	0.263158	34408028:35141312:35832622:35084520:36223511	19	19	1	5	14	0.357143	1187067	3	17	20	0.85	3	5	19	0.263158	6	8	0.75	7	10	0.7	6	8	0.75	7	10	0.7	0	4	0	2	3	0.666667
20	36243902	36243902	A	6	39	44	0.886364	T	2	3	12	0.25	35808163:61455071:36190930:36026558:47717220:33735806:36665090:35971353	45	51	0.882353	1	22	0.0454545	25211169	6	39	44	0.886364	3	10	19	0.526316	0	6	0	2	3	0.666667	0	6	0	2	2	1	6	13	0.461538	1	1	1
20	38121350	38121350	G	2	6	12	0.5	C	3	0	18	0	34992725:39973337:39016616:57811305:30864874	14	18	0.777778	0	12	0	19689955	2	6	12	0.5	3	0	18	0	0	3	0	0	5	0	0	3	0	0	5	0	1	2	0.5	1	2	0.5
20	38306644	38306644	A	2	0	12	0	G	2	9	17	0.529412	44987612:37640220:15162752:38362535	2	8	0.25	13	13	1	23143892	2	0	12	0	2	9	17	0.529412	2	2	1	0	2	0	2	2	1	0	2	0	0	0	NA	4	4	1
20	39255080	39255080	A	4	16	16	1	G	2	3	11	0.272727	39175077:39044417:37457896:37623848:39386304:60695030:23948356:38568737	3	16	0.1875	16	20	0.8	21439950	4	16	16	1	2	3	11	0.272727	0	5	0	0	4	0	0	5	0	0	4	0	1	2	0.5	0	0	NA
20	41786802	41786802	C	3	7	17	0.411765	G	3	17	17	1	41755725:53001676:41546437:38918156:41720257:41819328	3	11	0.272727	8	8	1	11214874	3	7	17	0.411765	4	21	22	0.954545	2	5	0.4	0	8	0	2	5	0.4	0	6	0	1	2	0.5	0	0	NA
20	42281914	42281914	A	2	12	17	0.705882	G	2	0	15	0	42440477:55123060:14368118	9	11	0.818182	0	22	0	27913796	2	12	17	0.705882	2	0	15	0	0	0	NA	0	0	NA	0	0	NA	0	0	NA	0	0	NA	3	3	1
20	42874509	42874509	A	10	8	43	0.186047	C	12	32	57	0.561404	42981615:42815372:43403316:46232293:29866785:2109126:42841610:33999949:42838081:55830271:42839329:42758945:37894860:45077536:43949967:43018881:43916045:43064901:44688380:43246184:42837139	18	53	0.339623	41	61	0.672131	40765383	11	8	47	0.170213	12	32	57	0.561404	0	0	NA	0	0	NA	0	0	NA	0	0	NA	6	8	0.75	5	18	0.277778
20	43035138	43035138	T	2	4	15	0.266667	C	1	8	8	1	42978491:38044723:42907430:2821573	0	11	0	9	12	0.75	40213565	2	4	15	0.266667	2	13	14	0.928571	2	2	1	2	2	1	2	2	1	1	1	1	0	1	0	0	5	0
20	43035160	43035160	C	2	5	14	0.357143	G	3	23	24	0.958333	43474213:42978491:42907430:43448812:42417898:2821573:42843875	2	14	0.142857	19	26	0.730769	40213587	2	5	14	0.357143	5	31	35	0.885714	1	2	0.5	4	6	0.666667	1	2	0.5	2	4	0.5	0	1	0	1	8	0.125
20	43604003	43604003	T	3	13	14	0.928571	C	1	0	7	0	43959629:35570994:35426048:43647348	7	7	1	0	9	0	8177955	3	13	14	0.928571	3	4	16	0.25	0	0	NA	0	0	NA	0	0	NA	0	0	NA	1	1	1	0	0	NA
20	46192865	46192865	T	2	0	7	0	G	2	7	9	0.777778	46129132:46264722:46134107:14846828	0	6	0	8	8	1	31346037	2	0	7	0	2	7	9	0.777778	3	4	0.75	3	4	0.75	3	4	0.75	3	4	0.75	0	1	0	0	0	NA
20	52348063	52348063	G	2	9	11	0.818182	T	2	1	11	0.0909091	52323432:44468268:51696427:52156724	12	12	1	2	11	0.181818	7879795	3	15	17	0.882353	2	1	11	0.0909091	1	1	1	2	2	1	1	1	1	2	2	1	1	4	0.25	0	2	0
20	52622817	52622817	T	2	10	11	0.909091	C	2	0	12	0	52232940:52971249:52551341:52877592	11	11	1	3	10	0.3	389877	2	10	11	0.909091	2	0	12	0	3	3	1	3	4	0.75	3	3	1	3	4	0.75	0	0	NA	1	2	0.5
20	55132868	55132868	G	3	14	18	0.777778	T	2	1	12	0.0833333	13946103:55566131:54828682:25804919:55393186	6	6	1	0	6	0	41186765	3	14	18	0.777778	4	6	21	0.285714	10	12	0.833333	11	13	0.846154	10	12	0.833333	5	6	0.833333	0	2	0	0	0	NA
20	55363882	55363882	T	2	2	19	0.105263	C	2	11	16	0.6875	58677996:55323786:55429482:36169872	20	21	0.952381	2	16	0.125	19194010	2	2	19	0.105263	2	11	16	0.6875	0	2	0	0	1	0	0	2	0	0	1	0	1	3	0.333333	1	1	1
20	56020865	56020865	C	3	26	28	0.928571	G	1	2	8	0.25	51768686:58003689:56820765:55928075	10	12	0.833333	0	6	0	4252179	3	26	28	0.928571	2	8	17	0.470588	5	5	1	1	3	0.333333	5	5	1	1	2	0.5	2	3	0.666667	2	2	1
20	56416705	56416705	C	4	49	56	0.875	G	3	4	23	0.173913	54604624:56382429:56077525:56442905:56946111:15267990:56391410	13	21	0.619048	2	19	0.105263	41148715	4	49	56	0.875	3	4	23	0.173913	0	3	0	0	1	0	0	3	0	0	1	0	4	7	0.571429	1	3	0.333333
20	56551108	56551108	A	2	0	12	0	T	2	12	14	0.857143	55759218:56652516:56609177:56722525	1	8	0.125	14	15	0.933333	791890	4	5	23	0.217391	2	12	14	0.857143	0	4	0	1	2	0.5	0	2	0	1	2	0.5	0	3	0	0	0	NA
20	60292817	60292817	G	3	29	29	1	T	3	20	29	0.689655	54498795:51570199:59914119:60094488:59653280:33916506	16	17	0.941176	2	11	0.181818	26376311	3	29	29	1	3	20	29	0.689655	3	11	0.272727	1	13	0.0769231	3	11	0.272727	1	13	0.0769231	1	2	0.5	0	0	NA
20	61853343	61853343	G	3	23	26	0.884615	T	7	31	56	0.553571	61692252:61560876:62624412:61304911:61901656:62799556:61814901:62137753	11	11	1	22	56	0.392857	946213	3	23	26	0.884615	7	31	56	0.553571	0	3	0	0	10	0	0	3	0	0	10	0	1	3	0.333333	8	15	0.533333
20	62336258	62336258	T	2	17	30	0.566667	C	2	20	20	1	53594789:58523703:62397924:61763235	4	14	0.285714	8	8	1	8741469	2	17	30	0.566667	2	20	20	1	0	2	0	0	2	0	0	2	0	0	2	0	1	6	0.166667	0	1	0
21	15790187	15790187	T	3	4	27	0.148148	C	2	15	17	0.882353	15818101:15656187:15859671:36252179:26137781:15715425:16967437	2	8	0.25	13	13	1	20461992	4	5	37	0.135135	2	15	17	0.882353	0	3	0	0	2	0	0	3	0	0	2	0	0	0	NA	4	4	1
21	20939833	20939833	G	4	35	35	1	T	3	7	14	0.5	40180423:22062835:22035031:21095720:20458884:27873252	13	18	0.722222	1	15	0.0666667	19240590	4	35	35	1	3	7	14	0.5	0	0	NA	0	0	NA	0	0	NA	0	0	NA	1	1	1	1	3	0.333333
21	25459734	25459734	T	2	0	6	0	C	2	6	6	1	19686541:24520318:25793155:25122195	0	6	0	9	9	1	5773193	2	0	6	0	2	6	6	1	0	0	NA	0	0	NA	0	0	NA	0	0	NA	0	0	NA	0	2	0
21	25459738	25459738	C	2	0	6	0	T	2	6	6	1	19686541:24520318:25793155:25122195	0	6	0	9	9	1	5773197	2	0	6	0	2	6	6	1	0	0	NA	0	0	NA	0	0	NA	0	0	NA	0	0	NA	0	2	0
21	25467799	25467799	T	1	0	7	0	A	3	18	20	0.9	25537364:40319343:25188250:25441675	0	7	0	10	13	0.769231	14851544	2	0	14	0	3	18	20	0.9	0	0	NA	0	0	NA	0	0	NA	0	0	NA	0	0	NA	0	1	0
21	26330787	26330787	C	4	23	30	0.766667	A	2	2	10	0.2	26051503:30105961:24795705:26246212:26148027:24716620	2	21	0.0952381	7	11	0.636364	3775174	4	23	30	0.766667	2	2	10	0.2	3	3	1	2	2	1	3	3	1	2	2	1	1	2	0.5	1	3	0.333333
21	28774259	28774259	C	5	15	21	0.714286	A	7	3	21	0.142857	37247273:28896651:29703270:29443753:27680895:31421270:33378999:34551332:28581480:28109313:23161708:28813881	12	15	0.8	12	40	0.3	8473014	7	19	27	0.703704	7	3	21	0.142857	0	0	NA	0	0	NA	0	0	NA	0	0	NA	0	0	NA	1	8	0.125
21	30463094	30463094	T	2	12	12	1	A	2	5	13	0.384615	27414640:31008091:32927413:30708912:30423957:41487902:32884809	5	5	1	1	14	0.0714286	11024808	2	12	12	1	2	5	13	0.384615	4	4	1	2	4	0.5	4	4	1	2	4	0.5	1	2	0.5	1	1	1
21	34398178	34398178	G	2	17	21	0.809524	C	2	5	25	0.2	32706674:33625428:34853688:37165081	15	18	0.833333	0	12	0	2766903	2	17	21	0.809524	2	5	25	0.2	1	15	0.0666667	1	15	0.0666667	1	15	0.0666667	1	15	0.0666667	3	3	1	1	1	1
21	36406917	36406917	C	4	24	29	0.827586	G	4	0	28	0	36477740:36227901:36517496:37195905:36301870:39342064:31961566:36667796	16	21	0.761905	0	26	0	4445351	4	24	29	0.827586	6	2	46	0.0434783	3	4	0.75	7	8	0.875	3	4	0.75	3	4	0.75	1	2	0.5	3	3	1
21	37835675	37835675	C	6	56	70	0.8	A	5	7	62	0.112903	38570685:38013990:30579889:38296397:38060962:15016348:38154572:42711111:37786541:37855919	17	23	0.73913	8	34	0.235294	22819327	6	56	70	0.8	5	7	62	0.112903	11	14	0.785714	3	7	0.428571	11	14	0.785714	3	7	0.428571	6	8	0.75	4	4	1
21	38717396	38717396	T	2	13	16	0.8125	C	2	1	16	0.0625	38748174:38682493:42778153:38761458	12	13	0.923077	4	16	0.25	4060757	2	13	16	0.8125	2	1	16	0.0625	0	0	NA	0	0	NA	0	0	NA	0	0	NA	0	0	NA	2	3	0.666667
21	39102421	39102421	C	2	16	18	0.888889	G	4	13	36	0.361111	39989074:40065156:33172402:40121132:42089352:22821138	13	13	1	5	13	0.384615	16281283	2	16	18	0.888889	4	13	36	0.361111	0	0	NA	0	0	NA	0	0	NA	0	0	NA	0	0	NA	1	1	1
21	40280522	40280522	C	3	21	21	1	A	4	17	32	0.53125	35787891:34862673:40249477:39406431:40576178:16181148	20	20	1	15	27	0.555556	24099374	3	21	21	1	4	17	32	0.53125	0	0	NA	0	2	0	0	0	NA	0	2	0	0	2	0	2	5	0.4
21	41111620	41111620	T	2	13	18	0.722222	C	2	0	15	0	26664725:40814411:39412700:41014982	6	8	0.75	0	16	0	14446895	2	13	18	0.722222	2	0	15	0	3	6	0.5	2	4	0.5	3	6	0.5	2	4	0.5	3	3	1	1	3	0.333333
21	43229270	43229270	T	4	9	30	0.3	A	3	14	16	0.875	43752415:43510115:42911897:43305628:43842068:43336540:43981536	16	36	0.444444	26	31	0.83871	752266	4	9	30	0.3	3	14	16	0.875	20	20	1	9	9	1	20	20	1	9	9	1	11	14	0.785714	6	12	0.5
21	44283983	44283983	A	3	10	24	0.416667	G	2	13	14	0.928571	44244035:44791916:44542272:37557089:44015075	3	15	0.2	11	11	1	6726894	3	10	24	0.416667	2	13	14	0.928571	6	12	0.5	7	7	1	6	12	0.5	7	7	1	2	4	0.5	2	2	1
21	46253507	46253507	C	3	12	19	0.631579	A	2	0	12	0	46314243:46428583:46214123:46277209:45771735	16	24	0.666667	0	15	0	481772	3	12	19	0.631579	3	1	17	0.0588235	10	12	0.833333	9	9	1	10	12	0.833333	6	6	1	3	5	0.6	1	2	0.5
21	46677037	46677037	A	2	19	21	0.904762	C	2	5	21	0.238095	41321831:46454978:45665905:46594217	11	12	0.916667	2	15	0.133333	5355206	2	19	21	0.904762	2	5	21	0.238095	0	4	0	2	4	0.5	0	4	0	2	4	0.5	0	2	0	1	3	0.333333
22	17633785	17633785	T	1	0	9	0	C	2	16	17	0.941176	18218816:17573142:27162163	0	4	0	14	14	1	9528378	2	7	18	0.388889	2	16	17	0.941176	1	1	1	1	2	0.5	1	1	1	1	2	0.5	0	0	NA	1	1	1
22	18393534	18393534	C	3	29	34	0.852941	A	2	9	26	0.346154	21109378:18332694:18452381:18529759:19029230	0	9	0	10	16	0.625	2715844	6	50	79	0.632911	4	15	51	0.294118	13	13	1	8	9	0.888889	7	7	1	4	4	1	5	5	1	4	5	0.8
22	18924956	18924956	T	1	0	6	0	G	5	18	26	0.692308	20059808:31743654:20109015:18884982:20281597:20300219	0	8	0	23	28	0.821429	12818698	4	4	24	0.166667	8	21	34	0.617647	9	15	0.6	24	39	0.615385	1	3	0.333333	15	24	0.625	0	0	NA	1	4	0.25
22	20163462	20163462	G	2	3	9	0.333333	C	3	15	15	1	19959632:39242263:20818956:21100820:20227833	5	14	0.357143	19	21	0.904762	19078801	2	3	9	0.333333	4	19	21	0.904762	2	3	0.666667	5	5	1	2	3	0.666667	4	4	1	1	4	0.25	0	0	NA
22	20169367	20169367	G	4	48	56	0.857143	T	1	0	14	0	20058693:24634814:20203550:20840629:19664787	19	24	0.791667	1	12	0.0833333	4465447	4	48	56	0.857143	2	0	28	0	6	17	0.352941	3	9	0.333333	6	17	0.352941	2	5	0.4	2	4	0.5	0	1	0
22	20190174	20190174	T	2	22	22	1	G	4	34	51	0.666667	20256932:20132290:20107360:21321987:20297404:29834410	25	25	1	21	32	0.65625	9644236	2	22	22	1	6	53	76	0.697368	2	2	1	11	21	0.52381	2	2	1	8	15	0.533333	3	6	0.5	4	6	0.666667
22	21449411	21449411	C	1	10	10	1	G	3	9	26	0.346154	21493411:22738254:21500177:21722615	5	6	0.833333	2	19	0.105263	1288843	3	25	29	0.862069	6	21	46	0.456522	0	5	0	1	8	0.125	0	2	0	0	5	0	0	0	NA	1	4	0.25
22	27433266	27433266	C	4	3	21	0.142857	T	2	16	16	1	28071548:31482674:28178009:27351927:27487722:28144179	6	20	0.3	18	18	1	4049408	5	3	25	0.12	3	22	22	1	0	12	0	0	4	0	0	9	0	0	3	0	1	7	0.142857	0	2	0
22	30739503	30739503	A	2	3	18	0.166667	C	2	14	16	0.875	30601186:30409429:36661253:30877787	8	18	0.444444	13	13	1	5921750	3	11	26	0.423077	3	22	24	0.916667	3	3	1	3	3	1	2	2	1	2	2	1	2	4	0.5	1	3	0.333333
22	36935372	36935372	G	4	21	25	0.84	T	3	6	17	0.352941	39828109:36658043:36907364:17848888:36035128:37029114:37092410	17	19	0.894737	5	14	0.357143	19086484	4	21	25	0.84	3	6	17	0.352941	2	6	0.333333	0	3	0	2	6	0.333333	0	3	0	0	1	0	1	2	0.5
22	38557513	38557513	T	7	18	22	0.818182	A	4	4	16	0.25	38581693:38525080:38519359:38669418:40786986:38665483:37921370:23753970:38985752:38523974:38928172	46	48	0.958333	15	27	0.555556	14803543	7	18	22	0.818182	4	4	16	0.25	12	15	0.8	8	8	1	12	15	0.8	8	8	1	5	8	0.625	2	4	0.5
22	39520396	39520396	A	2	0	7	0	G	2	12	12	1	39287013:39393653:39464951:39127658	0	11	0	4	4	1	392738	2	0	7	0	2	12	12	1	2	3	0.666667	2	7	0.285714	2	3	0.666667	2	7	0.285714	4	5	0.8	0	0	NA
22	43947103	43947103	G	2	0	15	0	A	1	8	8	1	44235686:45213771:44271341	2	9	0.222222	8	8	1	1266668	2	0	15	0	2	16	16	1	3	6	0.5	2	5	0.4	3	6	0.5	1	2	0.5	1	2	0.5	0	2	0
22	47138659	47138659	G	2	5	18	0.277778	A	2	21	22	0.954545	19420808:45062152:47374053:47220941	1	12	0.0833333	15	15	1	27717851	2	5	18	0.277778	3	27	33	0.818182	1	1	1	1	1	1	1	1	1	1	1	1	1	2	0.5	1	1	1
22	47147168	47147168	C	3	17	20	0.85	T	1	0	10	0	48888845:47024680:47283748:28552939	14	15	0.933333	0	7	0	18594229	4	23	26	0.884615	2	0	19	0	0	4	0	1	4	0.25	0	3	0	0	2	0	2	2	1	2	2	1
22	47647430	47647430	C	4	29	37	0.783784	A	2	0	16	0	46857322:46995052:48276611:48045937:47689641:48343822	16	30	0.533333	0	14	0	790108	4	29	37	0.783784	2	0	16	0	0	0	NA	0	0	NA	0	0	NA	0	0	NA	5	11	0.454545	1	4	0.25
22	47748510	47748510	C	2	3	13	0.230769	T	2	13	15	0.866667	47646551:48369905:48555000:48901252	1	12	0.0833333	14	17	0.823529	1152742	2	3	13	0.230769	2	13	15	0.866667	2	9	0.222222	5	9	0.555556	2	9	0.222222	5	9	0.555556	0	0	NA	0	1	0
22	48221984	48221984	C	2	16	16	1	G	2	3	18	0.166667	31033777:19166604:33329840:48751114	15	15	1	4	9	0.444444	29055380	2	16	16	1	2	3	18	0.166667	1	3	0.333333	0	2	0	1	3	0.333333	0	2	0	2	10	0.2	0	1	0
22	49207926	49207926	A	3	11	13	0.846154	G	2	0	14	0	49450146:49058294:49543983:48519339	9	14	0.642857	0	17	0	688587	3	11	13	0.846154	2	0	14	0	0	1	0	0	2	0	0	1	0	0	2	0	0	3	0	0	4	0
22	50609904	50609904	T	2	23	27	0.851852	G	2	2	29	0.0689655	49062989:50647173:50577436	13	13	1	2	28	0.0714286	1546915	2	23	27	0.851852	3	8	45	0.177778	6	6	1	7	10	0.7	6	6	1	4	6	0.666667	7	7	1	12	12	1
22	50609905	50609905	G	2	23	27	0.851852	A	2	2	29	0.0689655	49062989:50647173:50577436	13	13	1	2	28	0.0714286	1546916	2	23	27	0.851852	2	2	29	0.0689655	6	6	1	4	6	0.666667	6	6	1	4	6	0.666667	7	7	1	12	12	1
22	50609912	50609912	G	2	23	27	0.851852	A	2	2	29	0.0689655	49062989:50647173:50577436	13	13	1	2	28	0.0714286	1546923	2	23	27	0.851852	2	2	29	0.0689655	6	6	1	4	6	0.666667	6	6	1	4	6	0.666667	7	7	1	12	12	1
3	2727880	2727880	G	3	13	28	0.464286	C	2	0	20	0	4154895:5418067:3807896:3801128:17925653	6	11	0.545455	0	13	0	15197773	4	23	39	0.589744	3	2	31	0.0645161	0	0	NA	0	0	NA	0	0	NA	0	0	NA	1	2	0.5	0	0	NA
3	2851955	2851955	G	5	25	28	0.892857	T	3	2	13	0.153846	7787958:2915677:39898145:24568773:86163076:3201287:2768466:12584762	22	25	0.88	7	22	0.318182	83311121	7	29	42	0.690476	5	3	19	0.157895	0	5	0	0	9	0	0	5	0	0	5	0	2	2	1	0	4	0
3	3815164	3815164	G	1	1	9	0.111111	A	2	19	20	0.95	3013480:3020005:2777153	9	10	0.9	2	15	0.133333	1038011	2	10	18	0.555556	3	26	27	0.962963	3	7	0.428571	1	10	0.1	1	4	0.25	1	7	0.142857	0	1	0	1	1	1
3	4807310	4807310	A	2	8	8	1	G	2	0	8	0	4990877:6332615:6183767:89086742:28365418	8	10	0.8	0	11	0	84279432	2	8	8	1	2	0	8	0	1	1	1	0	0	NA	1	1	1	0	0	NA	1	1	1	1	2	0.5
3	6656173	6656173	A	2	8	24	0.333333	G	2	17	21	0.809524	7557248:6870063:6001970:7081968:102564385	0	4	0	11	11	1	95908212	2	8	24	0.333333	2	17	21	0.809524	0	2	0	0	0	NA	0	2	0	0	0	NA	0	0	NA	3	4	0.75
3	6755080	6755080	G	6	13	53	0.245283	C	5	28	40	0.7	155418017:6840555:5749123:6185626:19833002:6707248:170529356:6452104:29642537:23172607:6618651	16	26	0.615385	1	17	0.0588235	163774276	6	13	53	0.245283	7	32	53	0.603774	0	6	0	5	6	0.833333	0	6	0	4	5	0.8	0	2	0	0	2	0
3	7353870	7353870	A	4	13	34	0.382353	C	3	23	24	0.958333	115896201:7157468:41180422:10280212:70551679:7513820:151353594	6	19	0.315789	18	20	0.9	143999724	4	13	34	0.382353	5	43	44	0.977273	1	5	0.2	6	8	0.75	1	5	0.2	2	2	1	1	2	0.5	1	2	0.5
3	10542223	10542223	A	3	15	17	0.882353	C	4	8	23	0.347826	117522053:10592809:11118416:12044188:8309507:10438689:99043080	16	17	0.941176	2	14	0.142857	106979830	3	15	17	0.882353	5	12	27	0.444444	5	6	0.833333	4	7	0.571429	5	6	0.833333	3	6	0.5	0	0	NA	2	3	0.666667
3	11178165	11178165	T	4	15	36	0.416667	C	2	14	14	1	8481504:11252767:86973881:49134369:87993152	4	18	0.222222	9	10	0.9	76814987	4	15	36	0.416667	3	18	18	1	1	4	0.25	0	1	0	1	4	0.25	0	1	0	2	3	0.666667	4	4	1
3	11632542	11632542	G	5	30	33	0.909091	C	3	1	24	0.0416667	413798:11834486:13015781:96767778:134497714:11722809:1439230:9151701	17	19	0.894737	4	13	0.307692	122865172	5	30	33	0.909091	4	8	33	0.242424	10	10	1	11	11	1	10	10	1	8	8	1	3	6	0.5	1	2	0.5
3	11716871	11716871	T	1	8	8	1	A	2	4	16	0.25	13625582:8700908:28657003	7	7	1	2	10	0.2	16940132	2	15	15	1	2	4	16	0.25	2	2	1	1	1	1	1	1	1	1	1	1	0	0	NA	0	3	0
3	13947504	13947504	T	3	9	10	0.9	C	2	1	10	0.1	13925284:27063561:13858789:14095641:10508959	21	21	1	2	8	0.25	13116057	3	9	10	0.9	3	1	17	0.0588235	0	0	NA	0	0	NA	0	0	NA	0	0	NA	1	2	0.5	4	7	0.571429
3	14388583	14388583	G	4	8	32	0.25	C	2	19	19	1	14510735:51469491:15352648:14819636:14286751:48748441	9	31	0.290323	11	11	1	37080908	5	8	42	0.190476	5	39	44	0.886364	2	12	0.166667	2	12	0.166667	2	10	0.2	2	4	0.5	5	9	0.555556	1	3	0.333333
3	14468767	14468767	T	2	3	12	0.25	C	2	19	20	0.95	21171232:14686905:5912502:12361393	6	6	1	0	7	0	8556265	3	5	15	0.333333	2	19	20	0.95	3	3	1	1	1	1	2	2	1	1	1	1	1	4	0.25	2	4	0.5
3	14561098	14561098	C	3	5	23	0.217391	T	3	30	33	0.909091	77595655:14509108:13559443:124692195:57454865:14877804	5	24	0.208333	14	21	0.666667	110131097	5	19	46	0.413043	4	37	40	0.925	0	2	0	0	0	NA	0	0	NA	0	0	NA	1	1	1	1	3	0.333333
3	14887029	14887029	A	1	1	10	0.1	G	2	8	9	0.888889	72372741:14811113:14321605	1	9	0.111111	13	15	0.866667	57485712	3	5	26	0.192308	3	10	11	0.909091	0	6	0	0	6	0	0	2	0	0	4	0	0	1	0	0	2	0
3	16280683	16280683	C	3	22	23	0.956522	A	5	23	46	0.5	429894:16211317:14208894:13370731:16212880:16319959:16073211:16049445:9870753:15789129:15539252:52146855:16611808	3	14	0.214286	21	27	0.777778	35866172	4	33	34	0.970588	6	32	58	0.551724	0	0	NA	0	0	NA	0	0	NA	0	0	NA	0	0	NA	3	4	0.75
3	20048111	20048111	A	3	11	32	0.34375	G	3	18	24	0.75	19206599:20168231:20499150:20193107:19649523:8289558	1	13	0.0769231	14	17	0.823529	11758553	3	11	32	0.34375	4	27	33	0.818182	0	3	0	3	4	0.75	0	3	0	2	3	0.666667	1	5	0.2	0	2	0
3	21027150	21027150	A	2	7	14	0.5	G	4	31	31	1	83433244:75958082:20167317:20440496:21143054:37157579	1	9	0.111111	15	16	0.9375	62406094	2	7	14	0.5	4	31	31	1	2	2	1	2	3	0.666667	2	2	1	2	3	0.666667	0	2	0	0	1	0
3	21696139	21696139	A	4	7	9	0.777778	C	2	0	9	0	22005371:22342995:21339394:24142168:168624372:21147656	10	11	0.909091	0	7	0	146928233	5	8	12	0.666667	2	0	9	0	0	0	NA	0	0	NA	0	0	NA	0	0	NA	0	4	0	0	0	NA
3	27251742	27251742	G	3	34	34	1	A	6	43	57	0.754386	27186718:20615695:149200049:35481460:94401769:28705452:38357109:29172339:28715656	11	11	1	11	27	0.407407	121948307	3	34	34	1	7	48	66	0.727273	3	6	0.5	8	13	0.615385	3	6	0.5	6	11	0.545455	1	2	0.5	6	8	0.75
3	28081442	28081442	A	3	2	16	0.125	G	2	11	11	1	66273765:57580185:28236918:28143828:28229794	2	11	0.181818	13	13	1	38192323	3	2	16	0.125	2	11	11	1	0	3	0	0	2	0	0	3	0	0	2	0	0	0	NA	0	0	NA
3	30597971	30597971	A	3	12	13	0.923077	T	2	0	7	0	38223988:30549189:79306850:54088739:40057384	7	9	0.777778	0	13	0	48708879	6	16	18	0.888889	2	0	7	0	3	4	0.75	2	2	1	3	3	1	2	2	1	1	1	1	0	0	NA
3	31861793	31861793	A	1	0	6	0	G	1	8	9	0.888889	187676245:42939652	0	8	0	6	6	1	155814452	2	0	13	0	3	21	23	0.913043	3	4	0.75	6	6	1	2	2	1	2	2	1	0	0	NA	0	0	NA
3	33263385	33263385	G	2	3	20	0.15	C	6	29	50	0.58	33199528:81743596:191565837:84014635:1246249	2	15	0.133333	11	16	0.6875	158302452	2	3	20	0.15	8	47	70	0.671429	2	2	1	16	17	0.941176	2	2	1	9	10	0.9	1	1	1	0	0	NA
3	34590507	34590507	T	2	10	10	1	A	7	17	36	0.472222	34624337:38500841:34639559:26195304:34758024:87654723:34651099:4041153:35134196	9	21	0.428571	25	26	0.961538	53064216	2	10	10	1	8	19	40	0.475	0	0	NA	0	1	0	0	0	NA	0	1	0	2	2	1	1	1	1
3	36314167	36314167	A	3	11	24	0.458333	C	3	26	27	0.962963	39814621:55807556:7571444:29991422:55690269:65979921	1	15	0.0666667	9	14	0.642857	29665754	4	18	31	0.580645	4	32	35	0.914286	0	0	NA	0	1	0	0	0	NA	0	1	0	0	3	0	0	0	NA
3	36740339	36740339	C	3	15	17	0.882353	T	2	0	10	0	142070262:36795795:45118003:151821815:33769038	9	9	1	0	7	0	115081476	4	19	21	0.904762	2	0	10	0	0	0	NA	0	0	NA	0	0	NA	0	0	NA	1	3	0.333333	1	1	1
3	38524742	38524742	C	1	0	5	0	T	1	10	12	0.833333	39226564:23510258	0	4	0	7	7	1	15014484	2	2	11	0.181818	2	16	18	0.888889	12	12	1	10	12	0.833333	6	6	1	5	6	0.833333	0	1	0	2	2	1
3	39253563	39253563	C	2	10	20	0.5	T	2	0	14	0	119128830:11690101:39331537:39376226	4	4	1	1	15	0.0666667	79875267	3	17	27	0.62963	2	0	14	0	1	4	0.25	3	4	0.75	1	2	0.5	3	4	0.75	0	0	NA	2	4	0.5
3	39650607	39650607	T	5	34	39	0.871795	A	3	2	23	0.0869565	39723230:40709737:54690917:39860636:32279762:39671106:36780654	23	37	0.621622	4	35	0.114286	15040310	6	41	47	0.87234	3	2	23	0.0869565	1	3	0.333333	0	1	0	1	2	0.5	0	1	0	3	9	0.333333	3	6	0.5
3	41497747	41497747	C	4	25	29	0.862069	G	2	7	17	0.411765	133604609:33613194:40449778:24153405:158258064:54569727	20	20	1	1	10	0.1	116760317	8	56	61	0.918033	4	21	32	0.65625	1	1	1	1	1	1	1	1	1	1	1	1	3	4	0.75	0	0	NA
3	43104848	43104848	A	2	10	25	0.4	C	2	20	23	0.869565	16297982:44202949:111921154:98303046	1	11	0.0909091	9	10	0.9	68816306	3	10	38	0.263158	3	34	37	0.918919	0	1	0	1	2	0.5	0	1	0	1	1	1	3	4	0.75	0	0	NA
3	43549914	43549914	T	1	0	8	0	G	2	12	16	0.75	85199687:164933626:62751490	1	7	0.142857	14	14	1	121383712	2	0	15	0	4	28	32	0.875	0	0	NA	3	4	0.75	0	0	NA	2	2	1	1	2	0.5	0	0	NA
3	43549970	43549970	T	1	0	8	0	C	2	12	16	0.75	85199687:164933626:62751490	1	7	0.142857	14	14	1	121383656	2	1	14	0.0714286	4	28	32	0.875	0	0	NA	3	4	0.75	0	0	NA	2	2	1	1	2	0.5	0	0	NA
3	45145061	45145061	T	2	0	5	0	C	4	12	15	0.8	9457424:45913007:119713752:45819600:44535611:4532891	2	15	0.133333	18	24	0.75	74568691	5	4	17	0.235294	6	18	24	0.75	0	5	0	4	5	0.8	0	2	0	3	3	1	0	0	NA	4	4	1
3	45260856	45260856	C	3	19	28	0.678571	T	3	6	34	0.176471	44459271:45708472:46081160:45031301:36812079	9	14	0.642857	0	31	0	8448777	3	19	28	0.678571	3	6	34	0.176471	0	3	0	0	1	0	0	3	0	0	1	0	2	4	0.5	1	1	1
3	45775628	45775628	G	5	0	31	0	T	2	7	11	0.636364	47369574:45698671:45819827:45749872	5	45	0.111111	6	7	0.857143	1593946	6	6	38	0.157895	2	7	11	0.636364	9	11	0.818182	1	6	0.166667	8	10	0.8	1	6	0.166667	4	4	1	0	0	NA
3	45970842	45970842	C	2	15	15	1	G	10	47	92	0.51087	45551431:45905020:45157778:46385477:75014639:47023943:46369465:45935159:46322526:46092530:45831429:45715126	19	19	1	20	39	0.512821	29043797	3	24	25	0.96	11	57	102	0.558824	0	3	0	0	11	0	0	2	0	0	10	0	0	2	0	5	6	0.833333
3	46627120	46627120	C	1	10	10	1	G	2	1	16	0.0625	127412751:118246256:23202060	3	4	0.75	0	17	0	80785631	2	15	20	0.75	2	1	16	0.0625	0	2	0	0	2	0	0	1	0	0	2	0	0	0	NA	2	2	1
3	46646222	46646222	G	4	27	34	0.794118	C	2	4	16	0.25	46961231:57787926:46053588:46672642:53455395:49236592	22	29	0.758621	0	14	0	11141704	4	27	34	0.794118	2	4	16	0.25	2	2	1	1	1	1	2	2	1	1	1	1	4	5	0.8	3	4	0.75
3	53926110	53926110	G	2	0	15	0	C	1	8	10	0.8	49329920:56559277:53875906:129982458	0	24	0	7	7	1	76056348	2	0	15	0	3	19	22	0.863636	0	9	0	0	23	0	0	9	0	0	12	0	0	2	0	0	1	0
3	54327385	54327385	C	1	0	3	0	A	6	17	17	1	54141066:55619905:47885291:40137029:76513740:58488216:54218557	0	9	0	18	25	0.72	22186355	5	7	16	0.4375	6	17	17	1	3	6	0.5	5	8	0.625	0	0	NA	5	8	0.625	2	2	1	1	3	0.333333
3	54337781	54337781	A	4	15	31	0.483871	T	4	24	25	0.96	72645108:53519379:68488274:54377973:54086531:54392951:54391158:137779565	6	26	0.230769	8	9	0.888889	83441784	4	15	31	0.483871	4	24	25	0.96	1	12	0.0833333	3	9	0.333333	1	12	0.0833333	3	9	0.333333	2	3	0.666667	0	0	NA
3	54376948	54376948	G	2	17	34	0.5	A	2	29	29	1	8607990:38304431:122479717:53953341	3	12	0.25	10	10	1	68102769	2	17	34	0.5	2	29	29	1	0	7	0	0	9	0	0	7	0	0	9	0	0	1	0	1	1	1
3	58434791	58434791	C	2	0	21	0	T	2	14	18	0.777778	73015530:61617260:56684001:59459352:76926512	0	8	0	12	12	1	18491721	2	0	21	0	3	18	27	0.666667	0	2	0	0	3	0	0	2	0	0	2	0	0	1	0	0	1	0
3	58445757	58445757	C	3	10	18	0.555556	A	2	0	15	0	58385774:11784007:59242881:98469800:58494471	9	16	0.5625	0	12	0	46661750	3	10	18	0.555556	2	0	15	0	0	0	NA	0	0	NA	0	0	NA	0	0	NA	0	0	NA	2	3	0.666667
3	61499123	61499123	A	3	15	27	0.555556	T	2	0	22	0	19112615:40625261:67977620:169525699:87298939	16	17	0.941176	0	4	0	108026576	3	15	27	0.555556	2	0	22	0	5	7	0.714286	4	4	1	5	7	0.714286	4	4	1	1	1	1	0	1	0
3	63445672	63445672	C	6	15	16	0.9375	G	7	4	26	0.153846	62829598:53620049:63816581:37785068:64521910:70303584:46447793:63478228:50572351:63341976:66385706:34747340:64837986	18	18	1	14	36	0.388889	28698332	7	15	18	0.833333	8	5	28	0.178571	2	8	0.25	2	7	0.285714	2	7	0.285714	2	6	0.333333	1	5	0.2	1	3	0.333333
3	63916620	63916620	C	2	10	12	0.833333	T	2	0	13	0	194755033:37531998:64231200:175638206	7	7	1	2	14	0.142857	130838413	3	10	17	0.588235	3	1	19	0.0526316	3	4	0.75	3	3	1	2	2	1	2	2	1	0	1	0	1	3	0.333333
3	64251390	64251390	T	3	15	17	0.882353	C	3	0	22	0	64279825:119802850:88439954:159422745:64231097:22611398	12	15	0.8	1	10	0.1	95171355	3	15	17	0.882353	5	13	35	0.371429	1	2	0.5	0	5	0	1	2	0.5	0	3	0	0	2	0	1	2	0.5
3	64274183	64274183	T	5	6	19	0.315789	G	5	11	12	0.916667	140696851:33296271:52818465:64387139:77010191:64315261:66354333:125681190:25383374:99627039	14	40	0.35	13	13	1	76422668	6	6	22	0.272727	6	15	16	0.9375	0	0	NA	0	0	NA	0	0	NA	0	0	NA	4	7	0.571429	1	1	1
3	64404991	64404991	T	10	32	37	0.864865	A	7	13	29	0.448276	64372406:72015370:64229653:61768012:56455066:53524028:38890301:142450483:64196579:74812580:21714521:64662959:64880106:18002056:64608867:64821347	43	51	0.843137	10	30	0.333333	78045492	11	33	43	0.767442	10	15	37	0.405405	0	0	NA	0	0	NA	0	0	NA	0	0	NA	3	5	0.6	1	6	0.166667
3	64467869	64467869	C	3	26	26	1	A	2	5	14	0.357143	65655128:142225051:79873280:102335666:19906497	15	17	0.882353	1	7	0.142857	77757182	3	26	26	1	2	5	14	0.357143	2	7	0.285714	0	3	0	2	7	0.285714	0	3	0	0	5	0	1	2	0.5
3	65361203	65361203	G	2	8	13	0.615385	C	3	0	20	0	74353871:35295720:65415779:65386242:96703182	12	14	0.857143	5	19	0.263158	31341979	5	22	35	0.628571	4	0	28	0	9	15	0.6	5	10	0.5	2	6	0.333333	5	8	0.625	1	1	1	0	2	0
3	65921985	65921985	C	2	7	10	0.7	T	3	2	19	0.105263	66130997:65180823:64378589:67632059:16460485	10	10	1	5	15	0.333333	49461500	2	7	10	0.7	3	2	19	0.105263	3	5	0.6	0	4	0	3	5	0.6	0	4	0	2	2	1	0	1	0
3	66752561	66752561	C	3	22	24	0.916667	G	5	20	39	0.512821	65912703:65054115:69377009:65901547:84025813:68920067:61036398:83312377	12	14	0.857143	4	20	0.2	17273252	4	30	32	0.9375	6	20	48	0.416667	3	6	0.5	7	10	0.7	2	4	0.5	7	9	0.777778	1	1	1	0	2	0
3	67164591	67164591	T	1	9	9	1	C	2	1	22	0.0454545	66415636:128996598:101995453	11	11	1	0	12	0	61832007	2	16	16	1	2	1	22	0.0454545	0	0	NA	0	0	NA	0	0	NA	0	0	NA	0	0	NA	0	1	0
3	69691954	69691954	C	2	13	13	1	T	1	1	6	0.166667	36738627:71111640:135445258	13	13	1	0	5	0	65753304	2	13	13	1	2	5	11	0.454545	0	5	0	0	5	0	0	5	0	0	2	0	0	2	0	0	0	NA
3	71522382	71522382	C	6	14	31	0.451613	A	4	20	22	0.909091	70811401:72816708:67523666:59191745:74252545:71499599:71764089:126903550:70251169:112702280	12	24	0.5	15	15	1	55381168	11	26	55	0.472727	12	49	58	0.844828	0	4	0	0	2	0	0	1	0	0	1	0	0	5	0	4	6	0.666667
3	71612148	71612148	C	2	0	14	0	T	2	11	15	0.733333	71250137:34211235:71641326:71452652	0	16	0	5	5	1	37400913	2	0	14	0	3	11	22	0.5	0	1	0	0	0	NA	0	1	0	0	0	NA	2	2	1	0	0	NA
3	71612149	71612149	T	2	0	14	0	C	2	11	15	0.733333	71250137:34211235:71641326:71452652	0	16	0	5	5	1	37400914	3	0	21	0	2	11	15	0.733333	0	1	0	0	0	NA	0	1	0	0	0	NA	2	2	1	0	0	NA
3	73625532	73625532	T	5	13	28	0.464286	A	4	18	20	0.9	116004187:72488545:82697902:117890754:71671632:74001087:118980513:75608280:75059379	5	24	0.208333	16	21	0.761905	45354981	7	15	39	0.384615	7	27	36	0.75	2	17	0.117647	0	10	0	2	13	0.153846	0	6	0	2	5	0.4	0	2	0
3	74616253	74616253	G	2	5	19	0.263158	T	2	20	21	0.952381	74116987:74944847:55918573:74595725	0	8	0	8	8	1	18697680	3	6	25	0.24	2	20	21	0.952381	0	2	0	0	4	0	0	2	0	0	4	0	0	1	0	0	1	0
3	79478596	79478596	G	2	0	10	0	A	2	8	10	0.8	79508665:126925781:77381257:79616824:77670278:75887976	0	9	0	5	6	0.833333	47447185	2	0	10	0	2	8	10	0.8	0	4	0	1	4	0.25	0	4	0	1	4	0.25	0	4	0	0	1	0
3	82702689	82702689	A	2	0	11	0	C	3	15	18	0.833333	82551481:105351684:24357945:84926900:35752636:81470068	2	10	0.2	15	18	0.833333	58344744	2	0	11	0	3	15	18	0.833333	0	0	NA	0	0	NA	0	0	NA	0	0	NA	0	0	NA	1	1	1
3	83169304	83169304	C	2	12	14	0.857143	T	4	11	43	0.255814	83110149:17420908:12365301:130049530:669221	8	9	0.888889	0	9	0	82500083	2	12	14	0.857143	5	19	52	0.365385	1	3	0.333333	3	9	0.333333	1	3	0.333333	2	7	0.285714	0	0	NA	3	5	0.6
3	85035920	85035920	A	9	15	34	0.441176	T	15	47	53	0.886792	84595050:84865132:85226896:85625503:118579191:86242852:108371314:84883463:101031693:84423200:84604518:81974767:84945634:85098912:85419523:75015342:77281100:73290729:83370831:73841215:86248605:83381443:115359228:106896800	12	29	0.413793	49	64	0.765625	33543271	9	15	34	0.441176	17	51	57	0.894737	3	4	0.75	4	9	0.444444	3	4	0.75	4	9	0.444444	4	10	0.4	3	11	0.272727
3	97802958	97802958	T	3	1	13	0.0769231	G	5	14	21	0.666667	72852662:97833377:135528186:96939084:143599396:4493017:97408929:98381266	2	9	0.222222	22	27	0.814815	93309941	3	1	13	0.0769231	5	14	21	0.666667	0	0	NA	0	0	NA	0	0	NA	0	0	NA	0	2	0	1	3	0.333333
3	98749778	98749778	G	3	28	28	1	T	2	3	15	0.2	41397143:98489470:98843094:185822089:96049366	12	15	0.8	1	13	0.0769231	87072311	3	28	28	1	2	3	15	0.2	0	3	0	1	3	0.333333	0	3	0	1	3	0.333333	0	0	NA	0	1	0
3	99796409	99796409	A	3	6	8	0.75	T	3	0	12	0	154919054:101043842:101149711:99864953:101929080:80966413	7	8	0.875	2	15	0.133333	55122645	5	9	12	0.75	3	0	12	0	0	0	NA	0	0	NA	0	0	NA	0	0	NA	0	0	NA	1	3	0.333333
3	100472311	100472311	T	3	10	28	0.357143	A	7	48	57	0.842105	100544239:101723713:147351625:181883073:76145198:105960199:95157184:73288417:138174547	1	14	0.0714286	16	24	0.666667	81410762	3	10	28	0.357143	8	50	66	0.757576	2	2	1	4	4	1	2	2	1	3	3	1	0	0	NA	1	2	0.5
3	102177690	102177690	G	5	34	42	0.809524	T	4	15	32	0.46875	102006497:118233673:101297231:101840503:70173095:130605141:134181681:102521731:163986489	18	24	0.75	3	21	0.142857	61808799	6	40	50	0.8	4	15	32	0.46875	13	27	0.481481	5	17	0.294118	11	22	0.5	5	17	0.294118	0	1	0	0	1	0
3	102177697	102177697	T	5	34	42	0.809524	G	4	9	33	0.272727	137148056:102006497:118233673:101297231:101840503:70173095:134181681:102521731:163986489	18	24	0.75	6	22	0.272727	61808792	6	40	50	0.8	4	9	33	0.272727	13	27	0.481481	8	18	0.444444	11	22	0.5	8	18	0.444444	0	1	0	0	1	0
3	105048134	105048134	C	2	16	21	0.761905	A	3	9	32	0.28125	153440178:106354478:117257062:104314955:106875155	8	8	1	1	16	0.0625	48392044	2	16	21	0.761905	3	9	32	0.28125	0	0	NA	1	1	1	0	0	NA	1	1	1	0	0	NA	1	1	1
3	107771578	107771578	A	2	0	26	0	G	3	24	35	0.685714	172966142:107304391:107824808:108061452:116366145	0	8	0	11	13	0.846154	65194564	2	0	26	0	4	34	47	0.723404	2	2	1	2	2	1	2	2	1	2	2	1	1	1	1	1	1	1
3	108568910	108568910	G	2	14	14	1	T	7	16	42	0.380952	108069376:136960827:63015765:108533180:108362115:143647561:108125594:79968873	6	7	0.857143	4	25	0.16	45553145	2	14	14	1	8	19	47	0.404255	0	2	0	0	8	0	0	2	0	0	7	0	0	2	0	1	2	0.5
3	108608195	108608195	C	3	0	22	0	A	4	14	28	0.5	123952320:84634776:107305010:108550623:156182068:87020227:108342632	2	18	0.111111	11	17	0.647059	47573873	3	0	22	0	4	14	28	0.5	0	0	NA	0	0	NA	0	0	NA	0	0	NA	0	2	0	1	1	1
3	111271121	111271121	T	3	9	19	0.473684	G	2	19	19	1	113232030:111302064:116117391:111296293:163629449	3	23	0.130435	7	8	0.875	52358328	3	9	19	0.473684	2	19	19	1	1	2	0.5	2	2	1	1	2	0.5	2	2	1	1	2	0.5	1	1	1
3	111513720	111513720	G	3	21	34	0.617647	T	1	0	11	0	131075411:110588689:111057218:135464687	13	15	0.866667	0	9	0	23950967	4	29	47	0.617021	3	8	38	0.210526	0	0	NA	0	0	NA	0	0	NA	0	0	NA	1	1	1	0	0	NA
3	112693753	112693753	T	5	13	25	0.52	A	2	0	11	0	112420419:177550822:112006249:187943861:114856623:108816998:79050395	23	29	0.793103	0	8	0	75250108	8	19	37	0.513514	2	0	11	0	1	1	1	0	0	NA	1	1	1	0	0	NA	1	4	0.25	0	0	NA
3	112788912	112788912	C	3	1	22	0.0454545	G	2	11	14	0.785714	112976891:170270535:122245746:135109894:113910007	2	13	0.153846	5	5	1	57481623	3	1	22	0.0454545	7	42	53	0.792453	0	0	NA	3	3	1	0	0	NA	0	0	NA	2	3	0.666667	0	2	0
3	113209375	113209375	C	2	3	21	0.142857	G	3	29	33	0.878788	113582599:113298851:16136570:126117353	5	16	0.3125	17	18	0.944444	97072805	2	3	21	0.142857	4	29	45	0.644444	5	6	0.833333	1	1	1	5	6	0.833333	0	0	NA	0	2	0	0	0	NA
3	113232879	113232879	G	4	19	26	0.730769	C	2	1	13	0.0769231	118077082:113370709:189572384:165813279:112306175:112479130	21	28	0.75	0	6	0	76339505	5	21	33	0.636364	3	1	18	0.0555556	2	5	0.4	2	5	0.4	1	4	0.25	1	3	0.333333	0	0	NA	1	2	0.5
3	113319462	113319462	G	2	23	25	0.92	A	2	3	24	0.125	53875180:143503441:113377148:108101118	8	10	0.8	0	9	0	59444282	2	23	25	0.92	2	3	24	0.125	1	1	1	0	0	NA	1	1	1	0	0	NA	1	1	1	2	2	1
3	117369137	117369137	G	3	14	18	0.777778	T	2	3	15	0.2	137650644:114528866:107788598:44032372:96995191	15	17	0.882353	4	13	0.307692	73336765	3	14	18	0.777778	3	3	20	0.15	3	3	1	3	4	0.75	3	3	1	2	3	0.666667	2	6	0.333333	0	2	0
3	120503468	120503468	G	8	11	31	0.354839	C	9	24	28	0.857143	105545384:121254514:120708601:117226455:120317959:120289798:63018863:118696541:60981101:38687935:116941728:120541428:119115237:120533427:103923119	13	38	0.342105	26	34	0.764706	81815533	10	12	37	0.324324	13	45	49	0.918367	7	7	1	9	9	1	6	6	1	4	4	1	0	4	0	6	8	0.75
3	123102924	123102924	C	2	8	8	1	A	1	0	5	0	47469952:127480623:125582538:123492554:22640704	10	11	0.909091	0	9	0	100462220	2	8	8	1	2	0	10	0	0	2	0	0	2	0	0	2	0	0	1	0	0	3	0	0	2	0
3	123234604	123234604	T	1	0	8	0	G	4	27	29	0.931034	123005348:16966673:122951756:122982588:123282279	0	6	0	25	31	0.806452	106267931	2	2	12	0.166667	5	34	37	0.918919	1	1	1	6	6	1	0	0	NA	5	5	1	0	1	0	4	4	1
3	124941047	124941047	T	3	11	14	0.785714	C	1	0	6	0	112358146:121398763:124877958:125323797	10	13	0.769231	0	8	0	12582901	3	11	14	0.785714	2	0	12	0	3	5	0.6	4	4	1	3	5	0.6	2	2	1	2	3	0.666667	1	1	1
3	126187965	126187965	C	4	19	20	0.95	G	6	12	32	0.375	125503018:85690169:126892659:124431004:108661283:126276621:125918538:56468177:61676048:116299264	23	29	0.793103	11	33	0.333333	69719788	5	24	25	0.96	8	22	43	0.511628	10	12	0.833333	24	24	1	9	11	0.818182	18	18	1	1	3	0.333333	3	6	0.5
3	126219627	126219627	A	3	23	30	0.766667	G	2	0	23	0	127654987:127325472:124643207:184626299:98321367	24	26	0.923077	3	9	0.333333	58406672	4	25	43	0.581395	2	0	23	0	4	12	0.333333	3	5	0.6	3	9	0.333333	3	5	0.6	5	5	1	0	1	0
3	126794330	126794330	C	5	10	26	0.384615	T	2	10	10	1	126816173:123580215:127021352:125737251:126762099:126890383	11	35	0.314286	8	8	1	3214115	5	10	26	0.384615	2	10	10	1	0	10	0	0	4	0	0	10	0	0	4	0	3	7	0.428571	0	0	NA
3	127045556	127045556	T	2	13	18	0.722222	C	3	0	25	0	126355353:126464604:127166131:17370049:127286010	11	13	0.846154	0	28	0	109675507	3	18	29	0.62069	3	0	25	0	0	0	NA	0	0	NA	0	0	NA	0	0	NA	3	3	1	0	2	0
3	130080241	130080241	G	7	26	35	0.742857	C	1	0	5	0	20588715:78045043:120255837:118660330:135530799:129591717:111383199:57480979	17	24	0.708333	0	7	0	109491526	8	27	40	0.675	4	2	17	0.117647	0	0	NA	0	0	NA	0	0	NA	0	0	NA	2	6	0.333333	3	3	1
3	130931992	130931992	A	3	3	19	0.157895	G	2	12	13	0.923077	131618144:154740612:130883507:127537956	0	8	0	12	16	0.75	23808620	3	3	19	0.157895	2	12	13	0.923077	0	5	0	0	0	NA	0	5	0	0	0	NA	0	0	NA	0	3	0
3	131587338	131587338	A	1	0	7	0	C	2	13	13	1	61456925:131280709:181538249	0	8	0	15	15	1	70130413	3	11	21	0.52381	3	19	20	0.95	0	2	0	0	3	0	0	2	0	0	1	0	0	0	NA	2	3	0.666667
3	133410648	133410648	G	2	0	10	0	A	3	14	20	0.7	133432337:132379722:58450690:133356840:133510761:146639859	0	10	0	12	18	0.666667	74959958	3	4	18	0.222222	4	19	26	0.730769	0	3	0	0	4	0	0	2	0	0	3	0	0	3	0	3	7	0.428571
3	133410661	133410661	A	2	1	12	0.0833333	G	4	21	26	0.807692	133432337:132379722:58450690:133356840:133510761:146639859	1	14	0.0714286	12	16	0.75	74959971	3	5	20	0.25	5	26	32	0.8125	0	3	0	0	5	0	0	2	0	0	4	0	3	6	0.5	0	4	0
3	133725820	133725820	A	2	10	10	1	G	3	3	9	0.333333	130597649:135300860:133821606:134089281	11	13	0.846154	1	10	0.1	3128171	2	10	10	1	3	3	9	0.333333	0	0	NA	0	0	NA	0	0	NA	0	0	NA	0	0	NA	0	2	0
3	134485793	134485793	G	2	0	10	0	T	1	6	6	1	177232962:135277659:134633513	2	12	0.166667	6	6	1	42747169	3	2	17	0.117647	4	18	24	0.75	0	0	NA	0	0	NA	0	0	NA	0	0	NA	0	1	0	0	0	NA
3	135063260	135063260	C	5	16	18	0.888889	G	5	6	21	0.285714	137969051:134386673:163439305:14086510:135177606:160033474:124192747:138852362:135456316:133823542	25	31	0.806452	12	29	0.413793	120976750	6	19	21	0.904762	9	17	37	0.459459	1	5	0.2	0	8	0	0	4	0	0	4	0	1	2	0.5	1	2	0.5
3	135177277	135177277	A	4	6	16	0.375	C	2	10	10	1	126946578:135266692:135100792:135082807:97864366:124527281	2	15	0.133333	12	15	0.8	37312911	4	6	16	0.375	2	10	10	1	0	0	NA	0	0	NA	0	0	NA	0	0	NA	0	1	0	0	2	0
3	136063434	136063434	T	3	12	12	1	C	2	2	8	0.25	135960240:134361945:89172669:110232316:150007151	11	11	1	0	11	0	46890765	7	20	23	0.869565	3	4	13	0.307692	10	10	1	5	5	1	4	4	1	5	5	1	0	0	NA	0	0	NA
3	136592187	136592187	A	6	26	40	0.65	C	2	2	14	0.142857	172069059:140332831:136633303:135772387:25761199:136334792:109908148:133578171:183949832	25	30	0.833333	0	9	0	110830988	7	32	47	0.680851	2	2	14	0.142857	0	0	NA	0	0	NA	0	0	NA	0	0	NA	2	5	0.4	0	1	0
3	137065862	137065862	G	3	2	9	0.222222	A	2	9	9	1	120729267:59297595:163358632:40412748:137016749	0	14	0	8	10	0.8	96653114	3	2	9	0.222222	2	9	9	1	0	0	NA	0	0	NA	0	0	NA	0	0	NA	1	3	0.333333	0	1	0
3	137160587	137160587	A	2	5	16	0.3125	G	2	13	15	0.866667	135957599:137663084:137128482:161789258	2	12	0.166667	10	11	0.909091	24628671	3	5	22	0.227273	2	13	15	0.866667	0	2	0	4	4	1	0	0	NA	4	4	1	0	1	0	2	3	0.666667
3	137160614	137160614	A	2	5	16	0.3125	G	3	18	20	0.9	135957599:163092285:137663084:137128482:161789258	2	12	0.166667	11	12	0.916667	25931671	3	5	22	0.227273	4	20	25	0.8	0	2	0	4	5	0.8	0	0	NA	4	4	1	0	1	0	2	3	0.666667
3	139107130	139107130	G	2	0	16	0	A	2	11	18	0.611111	133350890:115220486:139070624:139247814	0	12	0	13	13	1	23886644	3	0	24	0	2	11	18	0.611111	11	11	1	4	8	0.5	8	8	1	4	8	0.5	2	2	1	0	3	0
3	139212730	139212730	C	3	7	34	0.205882	T	2	15	20	0.75	170324551:137967387:83167566	0	9	0	13	15	0.866667	56045164	3	7	34	0.205882	3	25	32	0.78125	3	3	1	2	5	0.4	3	3	1	2	4	0.5	0	0	NA	0	2	0
3	139368606	139368606	C	2	0	9	0	T	2	9	9	1	172431444:139235627:139141271:138656012	5	14	0.357143	10	10	1	33062838	2	0	9	0	2	9	9	1	0	1	0	0	0	NA	0	1	0	0	0	NA	1	3	0.333333	2	4	0.5
3	139420835	139420835	C	4	13	14	0.928571	A	2	0	7	0	140592803:139553701:136494294:140790686:140444789:140172375	13	18	0.722222	1	17	0.0588235	2926541	4	13	14	0.928571	2	0	7	0	1	1	1	0	3	0	1	1	1	0	3	0	0	2	0	0	1	0
3	140179453	140179453	A	8	19	20	0.95	C	6	5	14	0.357143	108771227:129986974:62462268:139105474:197531471:150461593:187720254:140472753:140582065:63416243:186164206:139735470:196130091:103128185	32	39	0.820513	11	29	0.37931	77717185	8	19	20	0.95	7	7	18	0.388889	0	0	NA	0	0	NA	0	0	NA	0	0	NA	3	6	0.5	2	4	0.5
3	143043084	143043084	C	4	16	20	0.8	T	2	1	12	0.0833333	130431015:183958334:142860265:159367954	12	12	1	4	14	0.285714	40915250	4	16	20	0.8	2	1	12	0.0833333	0	0	NA	0	0	NA	0	0	NA	0	0	NA	3	3	1	0	0	NA
3	144646951	144646951	A	2	0	5	0	C	3	6	6	1	144599839:156240465:144518873:145081884:144470226	1	4	0.25	17	17	1	11593514	2	0	5	0	4	8	8	1	1	3	0.333333	1	5	0.2	1	3	0.333333	1	4	0.25	2	2	1	1	1	1
3	146416642	146416642	C	3	19	20	0.95	A	3	13	25	0.52	93915612:137570516:68766513:52158323:177648188:110798992:168127835	12	13	0.923077	2	14	0.142857	94258319	3	19	20	0.95	6	29	48	0.604167	0	1	0	3	11	0.272727	0	1	0	2	6	0.333333	1	2	0.5	1	2	0.5
3	147442368	147442368	G	2	5	15	0.333333	A	2	14	16	0.875	39744493:175207861:152022112:147601139	3	15	0.2	7	7	1	107697875	2	5	15	0.333333	2	14	16	0.875	0	0	NA	0	0	NA	0	0	NA	0	0	NA	0	1	0	1	1	1
3	152319302	152319302	G	2	1	10	0.1	T	4	18	22	0.818182	151522874:34924784:113197381:51265698:14656627:150929425	1	16	0.0625	7	11	0.636364	137662675	2	1	10	0.1	5	18	26	0.692308	0	1	0	3	6	0.5	0	1	0	3	5	0.6	0	1	0	0	1	0
3	152401686	152401686	T	5	71	78	0.910256	C	2	22	33	0.666667	152687643:109681421:152366560:155759374:152673678:152368620:153421097	10	21	0.47619	16	16	1	42720265	5	71	78	0.910256	2	22	33	0.666667	4	7	0.571429	4	4	1	4	7	0.571429	4	4	1	0	0	NA	3	7	0.428571
3	153431080	153431080	C	1	4	4	1	T	4	0	10	0	123089602:106949642:153347909:167495878:9204737	6	6	1	4	22	0.181818	144226343	2	6	6	1	4	0	10	0	0	0	NA	0	0	NA	0	0	NA	0	0	NA	0	0	NA	0	2	0
3	153461787	153461787	A	6	21	25	0.84	T	4	1	20	0.05	188412267:63523880:153538391:179378899:153299477:152913035:20010774:153179994:142910920:154933554	24	26	0.923077	15	30	0.5	133451013	10	37	42	0.880952	5	4	24	0.166667	0	0	NA	0	0	NA	0	0	NA	0	0	NA	5	6	0.833333	2	4	0.5
3	153711076	153711076	G	5	12	25	0.48	C	2	11	11	1	190924993:135524816:153453632:153883147:180892480:152539023:99503442:166649475	5	19	0.263158	11	11	1	54207634	5	12	25	0.48	5	26	27	0.962963	0	10	0	0	10	0	0	10	0	0	3	0	0	3	0	0	0	NA
3	156111221	156111221	C	6	43	49	0.877551	T	4	6	29	0.206897	156741191:153471653:155544791:4142070:69235305:139999394:152475098:155854631:167967580:155955909	15	29	0.517241	4	33	0.121212	151969151	9	55	73	0.753425	4	6	29	0.206897	0	0	NA	0	2	0	0	0	NA	0	2	0	3	9	0.333333	1	12	0.0833333
3	158034089	158034089	T	3	0	24	0	C	2	7	16	0.4375	172980024:160562172:149891922	0	12	0	4	5	0.8	14945935	3	0	24	0	2	7	16	0.4375	5	5	1	1	3	0.333333	5	5	1	1	3	0.333333	0	0	NA	1	1	1
3	166641120	166641120	T	3	26	26	1	C	5	8	20	0.4	172954813:167172164:166577534:166378078:161262148:101629351:167505095:109615382	8	12	0.666667	2	21	0.0952381	65011769	5	38	38	1	9	22	52	0.423077	0	10	0	1	18	0.0555556	0	6	0	0	10	0	1	2	0.5	1	2	0.5
3	167057794	167057794	C	3	3	14	0.214286	T	3	12	14	0.857143	167586655:168219780:166804917:166667895:167640148:163036248	0	9	0	7	7	1	4021546	4	3	19	0.157895	3	12	14	0.857143	0	5	0	3	5	0.6	0	3	0	3	5	0.6	0	2	0	0	2	0
3	167114155	167114155	A	2	13	14	0.928571	T	1	1	7	0.142857	167575516:166233946:159211012	5	6	0.833333	0	8	0	7903143	2	13	14	0.928571	2	1	12	0.0833333	0	0	NA	0	2	0	0	0	NA	0	1	0	0	0	NA	1	1	1
3	167175247	167175247	C	7	20	21	0.952381	G	3	3	9	0.333333	164490671:166500815:167936929:140956901:165717591:190562882:172559522:165203540:166781391:164816365	29	35	0.828571	4	16	0.25	26218346	7	20	21	0.952381	3	3	9	0.333333	0	4	0	1	3	0.333333	0	4	0	1	3	0.333333	0	2	0	1	1	1
3	167199681	167199681	T	2	7	7	1	C	2	0	5	0	160320206:167067219:167104104:167086027	7	10	0.7	0	11	0	6879475	2	7	7	1	2	0	5	0	1	4	0.25	1	1	1	1	4	0.25	1	1	1	0	1	0	0	0	NA
3	168924383	168924383	C	3	23	25	0.92	G	2	2	16	0.125	172627679:136433526:176467308:45295999:168698802	9	9	1	0	13	0	123628384	3	23	25	0.92	4	12	32	0.375	4	7	0.571429	4	9	0.444444	4	7	0.571429	2	3	0.666667	1	2	0.5	1	1	1
3	170831072	170831072	A	3	1	12	0.0833333	G	4	20	28	0.714286	190666009:146126013:170757367:86541923:182620521:192086540	1	11	0.0909091	19	23	0.826087	84289149	3	1	12	0.0833333	5	21	33	0.636364	4	7	0.571429	19	19	1	4	7	0.571429	17	17	1	0	3	0	0	4	0
3	172015532	172015532	G	2	2	10	0.2	C	4	19	19	1	171717444:74181859:195522911:40181084:102828781:180030037:156699305	0	14	0	17	29	0.586207	131834448	3	7	15	0.466667	6	30	30	1	6	9	0.666667	18	19	0.947368	4	6	0.666667	13	13	1	1	1	1	2	2	1
3	172686047	172686047	C	2	0	24	0	A	1	10	10	1	136717564:149745714:178231425	0	11	0	8	11	0.727273	35968483	2	0	24	0	3	30	31	0.967742	0	3	0	0	3	0	0	3	0	0	1	0	0	0	NA	0	1	0
3	172832705	172832705	T	4	17	22	0.772727	A	1	0	5	0	168942512:173316965:149171109:103345594:196804800	15	18	0.833333	0	9	0	69487111	5	23	29	0.793103	3	4	14	0.285714	0	1	0	0	2	0	0	1	0	0	0	NA	0	0	NA	0	2	0
3	183935258	183935258	T	2	0	16	0	C	1	9	9	1	4719742:183700650:19038013	0	8	0	5	6	0.833333	179215516	2	0	16	0	2	11	20	0.55	2	4	0.5	4	5	0.8	2	4	0.5	2	2	1	4	4	1	0	0	NA
3	185175326	185175326	C	2	0	13	0	A	2	12	12	1	185384245:184624763:170867395:185492835	2	13	0.153846	12	14	0.857143	14307931	2	0	13	0	2	12	12	1	0	2	0	0	2	0	0	2	0	0	2	0	1	5	0.2	3	4	0.75
3	186574183	186574183	T	6	12	18	0.666667	C	3	0	16	0	190225494:88911263:187311983:176352839:192521596:114341547:186546786:197304527	27	31	0.870968	0	10	0	97662920	7	16	22	0.727273	3	0	16	0	0	0	NA	0	0	NA	0	0	NA	0	0	NA	3	6	0.5	0	0	NA
3	189765607	189765607	T	3	3	12	0.25	G	7	24	28	0.857143	190369609:106327460:190039121:148907986:163274152:34819943:100348972:158483979:188814078:37384277:187479587	2	10	0.2	31	34	0.911765	154945664	3	3	12	0.25	7	24	28	0.857143	0	0	NA	0	0	NA	0	0	NA	0	0	NA	1	1	1	0	4	0
3	189765641	189765641	C	3	3	12	0.25	A	7	24	28	0.857143	190369609:190039121:148907986:163274152:34819943:100348972:158483979:188814078:37384277:187479587	2	10	0.2	31	34	0.911765	154945698	3	3	12	0.25	7	24	28	0.857143	0	0	NA	0	0	NA	0	0	NA	0	0	NA	1	1	1	0	4	0
3	190036971	190036971	T	2	17	22	0.772727	C	2	0	20	0	190058615:189799563:189722037:190640882	14	15	0.933333	0	14	0	603911	2	17	22	0.772727	4	8	36	0.222222	0	2	0	3	6	0.5	0	2	0	1	2	0.5	0	1	0	1	2	0.5
3	190066750	190066750	C	2	1	10	0.1	T	3	15	16	0.9375	189881409:159901780:189798036:176623489:3718350	8	9	0.888889	1	9	0.111111	186348400	2	1	10	0.1	3	15	16	0.9375	0	0	NA	3	5	0.6	0	0	NA	3	5	0.6	1	2	0.5	0	0	NA
3	190066751	190066751	C	3	4	14	0.285714	T	3	15	16	0.9375	189881409:159901780:189798036:189983222:176623489:3718350	12	13	0.923077	1	9	0.111111	186348401	3	4	14	0.285714	3	15	16	0.9375	0	0	NA	3	5	0.6	0	0	NA	3	5	0.6	1	2	0.5	0	0	NA
3	194615573	194615573	A	3	1	16	0.0625	G	2	14	14	1	178308336:194835672:194082838:194779575:195132318	3	14	0.214286	16	19	0.842105	16307237	3	1	16	0.0625	2	14	14	1	0	0	NA	0	0	NA	0	0	NA	0	0	NA	5	5	1	5	6	0.833333
3	194630376	194630376	G	2	0	15	0	C	1	5	5	1	165500460:197640691:186900712	0	9	0	4	4	1	29129916	2	0	15	0	2	13	16	0.8125	1	4	0.25	1	3	0.333333	1	4	0.25	0	1	0	0	1	0	0	0	NA
3	195576333	195576333	C	3	13	33	0.393939	G	3	28	35	0.8	37573757:195444369:195599551:195475998:194808230:196897267	3	24	0.125	13	16	0.8125	158002576	6	30	63	0.47619	5	48	56	0.857143	21	27	0.777778	18	28	0.642857	11	14	0.785714	13	18	0.722222	7	7	1	3	5	0.6
3	197173110	197173110	G	5	32	36	0.888889	A	5	17	35	0.485714	33241583:197217332:197411666:35260493:119164349:197088980:186742988:196774500:191094525:196962675	18	19	0.947368	15	30	0.5	163931527	7	39	51	0.764706	7	23	48	0.479167	5	16	0.3125	10	16	0.625	3	11	0.272727	7	10	0.7	4	5	0.8	1	6	0.166667
4	2230232	2230232	T	2	19	19	1	G	6	19	45	0.422222	147923712:45503408:25911548:2717201:1991158	14	14	1	4	27	0.148148	145693480	3	26	26	1	9	38	71	0.535211	5	5	1	3	3	1	3	3	1	3	3	1	3	3	1	5	9	0.555556
4	2230266	2230266	G	2	19	19	1	T	4	7	27	0.259259	147923712:25911548:1991158	14	14	1	3	20	0.15	145693446	3	26	26	1	4	7	27	0.259259	5	5	1	3	3	1	3	3	1	3	3	1	3	3	1	4	7	0.571429
4	3269926	3269926	A	2	21	23	0.913043	C	3	12	28	0.428571	3334530:3217073:3296982:37606011:11730218:3159133	14	15	0.933333	3	14	0.214286	34336085	3	28	31	0.903226	6	21	57	0.368421	1	2	0.5	0	2	0	1	2	0.5	0	1	0	3	3	1	2	3	0.666667
4	3805868	3805868	T	2	2	15	0.133333	G	2	13	15	0.866667	3681083:6361654:3402731:19551415	0	10	0	9	9	1	15745547	4	9	29	0.310345	4	25	29	0.862069	1	8	0.125	0	8	0	0	4	0	0	4	0	3	5	0.6	0	1	0
4	4258179	4258179	G	4	39	40	0.975	T	4	15	26	0.576923	4431378:53539603:3815310:3984441:39914937:4284458:86556870:74116933	21	25	0.84	3	19	0.157895	82298691	7	59	65	0.907692	7	30	54	0.555556	12	18	0.666667	7	17	0.411765	7	11	0.636364	3	8	0.375	3	5	0.6	2	6	0.333333
4	4399996	4399996	T	2	14	15	0.933333	C	2	2	16	0.125	29643268:6107245:2894406:4652557	13	13	1	1	20	0.05	25243272	3	20	22	0.909091	3	9	23	0.391304	1	5	0.2	4	7	0.571429	0	3	0	3	5	0.6	0	0	NA	3	3	1
4	4860138	4860138	A	2	6	20	0.3	G	1	16	16	1	22799224:24902512:4782741	1	15	0.0666667	6	8	0.75	20042374	2	6	20	0.3	2	22	30	0.733333	2	7	0.285714	7	13	0.538462	2	7	0.285714	4	7	0.571429	0	1	0	0	3	0
4	5742595	5742595	G	5	14	16	0.875	C	3	2	10	0.2	8004122:5807610:18286932:6974159:160597127:59899494:5954530:56157573	16	21	0.761905	1	14	0.0714286	154854532	6	16	20	0.8	3	2	10	0.2	0	3	0	0	1	0	0	3	0	0	1	0	3	9	0.333333	4	5	0.8
4	6090042	6090042	G	1	0	6	0	A	2	13	13	1	6002938:125305873:23691382	0	12	0	10	13	0.769231	119215831	2	0	16	0	2	13	13	1	3	6	0.5	1	4	0.25	0	2	0	1	4	0.25	0	0	NA	0	1	0
4	6459482	6459482	C	2	1	8	0.125	G	4	16	17	0.941176	127495131:6412373:6424084:6624108:6310203:6575867	0	12	0	24	25	0.96	121035649	2	1	8	0.125	4	16	17	0.941176	0	2	0	4	5	0.8	0	2	0	4	5	0.8	0	3	0	6	10	0.6
4	6541326	6541326	A	2	0	10	0	G	3	10	15	0.666667	7564551:6618128:6070585:6565170:5048245	0	10	0	15	17	0.882353	1493081	2	0	10	0	3	10	15	0.666667	1	3	0.333333	1	4	0.25	1	3	0.333333	1	4	0.25	1	7	0.142857	4	4	1
4	7549231	7549231	G	4	31	40	0.775	A	4	9	47	0.191489	43341332:7643169:8680945:7859774:48092064:3813524	21	22	0.954545	4	19	0.210526	40542833	4	31	40	0.775	4	9	47	0.191489	1	6	0.166667	3	8	0.375	1	6	0.166667	3	8	0.375	1	2	0.5	0	1	0
4	7819964	7819964	A	2	1	20	0.05	C	3	14	23	0.608696	7157340:6624471:7684252:8908094:31210726	0	15	0	9	18	0.5	23390762	2	1	20	0.05	3	14	23	0.608696	1	4	0.25	1	7	0.142857	1	4	0.25	1	7	0.142857	1	5	0.2	1	2	0.5
4	8144012	8144012	G	2	20	22	0.909091	T	6	38	73	0.520548	8120313:77951479:7734401:8268873:8657260:10661210:8072193:33580621	10	10	1	16	33	0.484848	69807467	4	36	43	0.837209	8	52	95	0.547368	1	7	0.142857	7	19	0.368421	0	4	0	7	15	0.466667	0	4	0	6	14	0.428571
4	8215316	8215316	T	3	25	26	0.961538	A	2	3	11	0.272727	8184316:8876901:6905035:8335321:7289474	19	21	0.904762	5	13	0.384615	1310281	5	35	36	0.972222	2	3	11	0.272727	16	16	1	3	3	1	10	10	1	3	3	1	2	3	0.666667	2	3	0.666667
4	8582217	8582217	G	6	54	62	0.870968	C	2	1	17	0.0588235	5807320:7147003:47110777:9000064:8921365:8117317:8031413	32	39	0.820513	6	19	0.315789	38528560	7	66	74	0.891892	2	1	17	0.0588235	11	29	0.37931	3	5	0.6	8	25	0.32	3	5	0.6	6	11	0.545455	2	4	0.5
4	10403451	10403451	C	1	4	4	1	G	2	0	8	0	169800381:122318269:9154304	6	6	1	0	12	0	159396930	4	14	15	0.933333	2	0	8	0	0	0	NA	0	0	NA	0	0	NA	0	0	NA	1	2	0.5	0	7	0
4	10447640	10447640	A	3	18	20	0.9	G	4	11	30	0.366667	9924118:10124536:11424904:10802307:11116752:10193953	10	11	0.909091	1	14	0.0714286	977264	3	18	20	0.9	4	11	30	0.366667	7	7	1	9	9	1	7	7	1	9	9	1	1	2	0.5	4	5	0.8
4	11498424	11498424	C	2	9	17	0.529412	T	2	0	16	0	12078572:11444280:72834591:43198028	6	6	1	1	11	0.0909091	61336167	3	15	25	0.6	2	0	16	0	3	4	0.75	0	5	0	2	2	1	0	5	0	0	0	NA	0	1	0
4	12713526	12713526	A	7	32	42	0.761905	T	4	9	25	0.36	12673601:24604341:7905723:13555194:27837502:17806376:12761722:17857547:12420480:88868739	35	45	0.777778	3	12	0.25	76155213	7	32	42	0.761905	4	9	25	0.36	9	12	0.75	4	6	0.666667	9	12	0.75	4	6	0.666667	1	4	0.25	1	1	1
4	17039677	17039677	G	3	3	24	0.125	A	2	10	15	0.666667	16473277:3703631:180133237:19718176:17133019:22742948	2	11	0.181818	12	13	0.923077	163093560	3	3	24	0.125	2	10	15	0.666667	2	3	0.666667	0	2	0	2	3	0.666667	0	2	0	0	2	0	0	2	0
4	35123780	35123780	A	2	1	12	0.0833333	G	3	10	12	0.833333	36392107:33262504:35192545:87300360:35454592	0	7	0	9	11	0.818182	52176580	2	1	12	0.0833333	3	10	12	0.833333	0	2	0	3	5	0.6	0	2	0	3	5	0.6	0	3	0	1	3	0.333333
4	38592819	38592819	T	2	5	20	0.25	G	2	17	22	0.772727	36738688:179489300:37322318:38625130:58691959	0	10	0	6	6	1	140896481	2	5	20	0.25	2	17	22	0.772727	0	0	NA	0	0	NA	0	0	NA	0	0	NA	0	3	0	0	1	0
4	38877085	38877085	G	3	10	13	0.769231	C	2	0	11	0	39064896:38980804:39624378:38497149:71474877	21	23	0.913043	2	13	0.153846	32597792	4	11	19	0.578947	2	0	11	0	4	5	0.8	0	3	0	4	5	0.8	0	3	0	1	3	0.333333	0	0	NA
4	40391623	40391623	T	2	1	16	0.0625	G	3	15	22	0.681818	39819501:41159110:123738581:34197696:41183049	10	14	0.714286	0	18	0	83346958	2	1	16	0.0625	3	15	22	0.681818	7	7	1	2	4	0.5	7	7	1	2	4	0.5	0	3	0	2	2	1
4	48483322	48483322	C	2	1	13	0.0769231	G	2	11	11	1	48517681:16635376:108980467:48909365	1	12	0.0833333	6	7	0.857143	60497145	4	10	29	0.344828	2	11	11	1	0	3	0	2	3	0.666667	0	2	0	2	3	0.666667	4	4	1	2	2	1
4	48848519	48848519	C	4	13	32	0.40625	A	7	44	55	0.8	48916123:47777832:52942133:48808348:48095608:99605813:86487037:137146464:28176720:150138575:48583371	6	24	0.25	18	20	0.9	101290056	8	31	64	0.484375	8	53	64	0.828125	31	31	1	31	31	1	16	16	1	26	26	1	1	2	0.5	6	7	0.857143
4	53420920	53420920	T	3	4	24	0.166667	C	2	17	17	1	136381249:53228335:53566041:53643663:9125542	0	8	0	9	9	1	82960329	5	15	41	0.365854	3	26	26	1	6	7	0.857143	1	6	0.166667	4	4	1	0	4	0	0	4	0	0	0	NA
4	53594766	53594766	C	3	16	18	0.888889	G	2	2	11	0.181818	53662212:85978216:10598953:53419058	8	8	1	0	8	0	42995813	5	24	32	0.75	3	4	17	0.235294	4	4	1	0	2	0	3	3	1	0	1	0	0	1	0	2	2	1
4	55134394	55134394	A	3	15	16	0.9375	G	2	2	12	0.166667	53537169:54897590:43412722:26508641:53032609	13	16	0.8125	0	8	0	28625753	3	15	16	0.9375	3	8	18	0.444444	0	0	NA	0	3	0	0	0	NA	0	2	0	1	6	0.166667	0	0	NA
4	56387392	56387392	T	6	15	21	0.714286	G	2	0	9	0	57204217:56327721:138874382:57222688:55438631:19635894:57489859:103922943	23	32	0.71875	0	10	0	82486990	7	18	24	0.75	3	1	13	0.0769231	1	1	1	0	0	NA	1	1	1	0	0	NA	1	2	0.5	0	0	NA
4	57950881	57950881	G	2	17	17	1	C	2	7	16	0.4375	119401437:55466988:57845414:58238628	8	10	0.8	1	11	0.0909091	61450556	2	17	17	1	2	7	16	0.4375	0	1	0	0	0	NA	0	1	0	0	0	NA	0	5	0	0	2	0
4	58309017	58309017	C	2	16	17	0.941176	G	2	2	16	0.125	58513100:60142294:70265350:57362829:10854428	10	10	1	1	11	0.0909091	47454589	2	16	17	0.941176	3	3	24	0.125	0	1	0	0	0	NA	0	1	0	0	0	NA	2	2	1	0	2	0
4	58531386	58531386	C	2	12	15	0.8	A	5	7	29	0.241379	58472620:58507327:81276748:58231326:59818857:58554177:103878415	16	16	1	8	22	0.363636	45347029	3	19	22	0.863636	6	11	33	0.333333	0	3	0	0	5	0	0	2	0	0	4	0	2	2	1	1	2	0.5
4	59789930	59789930	T	3	6	16	0.375	C	2	12	12	1	124361886:59813064:61269437:64823062:66528795	10	12	0.833333	0	5	0	64571956	3	6	16	0.375	2	12	12	1	1	7	0.142857	1	4	0.25	1	7	0.142857	1	4	0.25	1	3	0.333333	0	0	NA
4	61238609	61238609	G	2	1	13	0.0769231	A	2	12	12	1	58966627:37301930:33655282:126036809	14	14	1	2	7	0.285714	64798200	2	1	13	0.0769231	2	12	12	1	0	2	0	0	3	0	0	2	0	0	3	0	0	0	NA	0	2	0
4	63349970	63349970	G	3	7	23	0.304348	A	2	6	6	1	62512616:100073967:63397129:63683940	6	20	0.3	8	8	1	36723997	3	7	23	0.304348	3	10	10	1	0	0	NA	0	0	NA	0	0	NA	0	0	NA	4	6	0.666667	0	0	NA
4	74883061	74883061	T	3	0	17	0	A	3	13	19	0.684211	17554906:76202632:78039792:87425025:164857081:76166517	0	11	0	12	13	0.923077	89974020	3	0	17	0	3	13	19	0.684211	0	1	0	1	3	0.333333	0	1	0	1	3	0.333333	1	3	0.333333	0	2	0
4	85469258	85469258	T	6	14	33	0.424242	C	6	25	27	0.925926	84866814:87105824:64064208:95221310:83550233:56111101:126915398:85442304:71388518:85303679:86820546	18	20	0.9	10	28	0.357143	41446140	8	19	41	0.463415	8	31	38	0.815789	0	0	NA	0	0	NA	0	0	NA	0	0	NA	0	5	0	4	8	0.5
4	90076857	90076857	T	3	2	13	0.153846	A	5	18	21	0.857143	89933420:39363833:63745214:23746670:80202658:89444700:90425800:92019330	7	20	0.35	14	16	0.875	66330187	5	8	21	0.380952	10	33	42	0.785714	0	0	NA	0	0	NA	0	0	NA	0	0	NA	0	16	0	1	4	0.25
4	90969583	90969583	C	1	1	7	0.142857	T	2	14	15	0.933333	79509244:68266962:89438124	0	7	0	10	13	0.769231	22702621	4	1	29	0.0344828	5	24	31	0.774194	0	1	0	1	6	0.166667	0	0	NA	0	2	0	0	0	NA	2	3	0.666667
4	92147245	92147245	T	6	19	23	0.826087	G	10	14	42	0.333333	157811498:88412007:93192426:124326702:91346361:91844179:124855771:125789941:87071131:159317493:105481158:92117106:91894063:82338078:93289045:161039301	13	18	0.722222	14	49	0.285714	68892056	7	22	27	0.814815	10	14	42	0.333333	1	7	0.142857	6	16	0.375	1	7	0.142857	6	16	0.375	4	5	0.8	2	8	0.25
4	95423597	95423597	C	3	15	21	0.714286	T	6	3	44	0.0681818	96083705:136784403:119981630:156497177:147155049:48535675	9	18	0.5	0	26	0	61073580	3	15	21	0.714286	7	4	53	0.0754717	3	3	1	7	7	1	3	3	1	6	6	1	3	3	1	0	2	0
4	102541111	102541111	C	2	13	13	1	T	3	8	21	0.380952	107927748:103055630:102682597:115713161:100884380	12	12	1	4	10	0.4	13172050	2	13	13	1	3	8	21	0.380952	1	2	0.5	1	3	0.333333	1	2	0.5	1	3	0.333333	1	2	0.5	0	0	NA
4	106641524	106641524	T	3	15	15	1	C	3	0	14	0	14260428:148061706:106405597:111664540:170799426	14	14	1	4	11	0.363636	92381096	4	20	20	1	4	4	18	0.222222	0	0	NA	0	0	NA	0	0	NA	0	0	NA	0	1	0	1	1	1
4	106914002	106914002	C	2	6	6	1	T	2	0	8	0	133449653:101077777:152522494:105910558	9	9	1	0	11	0	45608492	5	16	18	0.888889	2	0	8	0	0	3	0	2	2	1	0	1	0	2	2	1	0	0	NA	0	4	0
4	109058718	109058718	G	3	16	17	0.941176	T	3	1	13	0.0769231	109491334:109095604:107265186:108979552	1	9	0.111111	9	9	1	1793532	5	24	26	0.923077	4	5	19	0.263158	3	3	1	1	1	1	3	3	1	1	1	1	2	3	0.666667	0	0	NA
4	110805513	110805513	C	4	8	9	0.888889	G	3	1	9	0.111111	108274757:110850089:111122055:103973480:152241695:110701396:113699049	13	15	0.866667	3	16	0.1875	41436182	5	8	12	0.666667	5	1	13	0.0769231	0	0	NA	0	0	NA	0	0	NA	0	0	NA	2	4	0.5	2	3	0.666667
4	111290296	111290296	A	3	14	33	0.424242	T	3	32	34	0.941176	176303939:148386042:31459331:31858693:82663673:111380057:125236907:111664617	2	12	0.166667	6	6	1	79830965	5	22	56	0.392857	4	33	46	0.717391	4	5	0.8	2	4	0.5	3	3	1	1	3	0.333333	0	1	0	0	1	0
4	113422875	113422875	C	1	4	4	1	T	2	0	8	0	116945177:113379040:112988520	10	10	1	1	8	0.125	3522302	2	8	8	1	6	7	23	0.304348	0	0	NA	0	0	NA	0	0	NA	0	0	NA	0	0	NA	1	1	1
4	114318689	114318689	A	3	4	17	0.235294	G	2	12	14	0.857143	113586259:107556144:114589023:135813731	2	12	0.166667	10	10	1	21495042	7	12	48	0.25	3	15	21	0.714286	0	0	NA	1	1	1	0	0	NA	0	0	NA	0	0	NA	0	0	NA
4	115134768	115134768	T	2	10	10	1	C	4	2	10	0.2	115103374:100920695:110058922:113037494:115042278:109323690	7	9	0.777778	2	16	0.125	14214073	4	18	20	0.9	5	2	11	0.181818	0	10	0	4	7	0.571429	0	5	0	3	6	0.5	1	2	0.5	0	3	0
4	115158968	115158968	C	4	12	14	0.857143	T	2	0	8	0	154697198:109250085:63177795:141443879:92473214:120525586	17	20	0.85	0	7	0	51981173	4	12	14	0.857143	3	2	12	0.166667	0	0	NA	0	0	NA	0	0	NA	0	0	NA	1	2	0.5	0	0	NA
4	115886112	115886112	T	3	7	10	0.7	G	2	0	12	0	103107041:110148758:122560055:87503725:83864800	12	13	0.923077	1	8	0.125	32021312	4	7	12	0.583333	2	0	12	0	0	4	0	0	2	0	0	3	0	0	2	0	1	1	1	0	2	0
4	122088141	122088141	A	2	10	10	1	G	2	1	14	0.0714286	57089124:142001939:122266179:121803710:74469565	5	6	0.833333	0	8	0	64999017	3	11	12	0.916667	2	1	14	0.0714286	0	0	NA	0	0	NA	0	0	NA	0	0	NA	1	2	0.5	0	1	0
4	127827869	127827869	G	4	28	31	0.903226	T	3	13	33	0.393939	185142857:126194871:60496937:128058949:129408273:128134878:133684201	15	19	0.789474	3	16	0.1875	67330932	6	36	46	0.782609	3	13	33	0.393939	2	6	0.333333	0	3	0	2	5	0.4	0	3	0	1	2	0.5	0	2	0
4	128140385	128140385	T	5	3	21	0.142857	G	8	20	29	0.689655	127483677:125460735:128525984:127435572:141001962:113714409:151484392:128328373:82849891:128027700:178589363:86070583:128008183	4	17	0.235294	16	21	0.761905	50448978	6	5	24	0.208333	11	26	36	0.722222	0	0	NA	0	0	NA	0	0	NA	0	0	NA	0	2	0	0	2	0
4	131123474	131123474	G	2	25	26	0.961538	A	2	9	17	0.529412	163687319:130515680:130136780:92746873	4	4	1	0	8	0	38376601	2	25	26	0.961538	2	9	17	0.529412	0	2	0	0	1	0	0	2	0	0	1	0	1	1	1	0	0	NA
4	132555075	132555075	A	2	14	16	0.875	G	2	3	14	0.214286	188250841:131967769:132445697:136719793	8	8	1	0	5	0	55695766	2	14	16	0.875	2	3	14	0.214286	4	5	0.8	0	4	0	4	5	0.8	0	4	0	1	4	0.25	0	0	NA
4	139566781	139566781	C	3	24	27	0.888889	T	2	0	19	0	163571103:180252861:147519430:140045940:119315858	15	16	0.9375	0	10	0	40686080	4	31	36	0.861111	4	16	36	0.444444	3	3	1	2	3	0.666667	2	2	1	1	2	0.5	1	1	1	0	0	NA
4	139717664	139717664	G	3	1	21	0.047619	C	1	8	8	1	139873446:88438325:140860964:139861440	1	15	0.0666667	12	13	0.923077	51279339	5	12	37	0.324324	3	16	22	0.727273	0	3	0	0	5	0	0	2	0	0	0	NA	1	2	0.5	4	5	0.8
4	146748876	146748876	T	5	49	54	0.907407	G	4	1	37	0.027027	189214342:146611577:152690958:148428735:147965053:113106320:146259609:144574177:146680913	22	29	0.758621	2	14	0.142857	42465466	6	53	59	0.898305	7	19	60	0.316667	2	3	0.666667	1	3	0.333333	2	2	1	1	2	0.5	4	8	0.5	0	0	NA
4	146910675	146910675	C	2	0	13	0	T	4	25	28	0.892857	123110038:152995466:146811014:115012498:167668257	0	22	0	15	20	0.75	31898177	2	0	13	0	4	25	28	0.892857	0	0	NA	0	0	NA	0	0	NA	0	0	NA	5	5	1	2	2	1
4	147466990	147466990	G	2	5	21	0.238095	C	3	31	34	0.911765	32803956:147063253:174434516:186148058:146297169	1	9	0.111111	20	21	0.952381	114663034	2	5	21	0.238095	4	34	43	0.790698	1	1	1	3	4	0.75	1	1	1	2	3	0.666667	0	2	0	4	5	0.8
4	149960317	149960317	T	3	8	8	1	G	3	1	6	0.166667	149450538:147819048:149840311:146264845:150161981:157493564	2	9	0.222222	17	19	0.894737	7533247	3	8	8	1	5	3	12	0.25	0	0	NA	0	0	NA	0	0	NA	0	0	NA	0	0	NA	0	1	0
4	151327971	151327971	C	3	16	21	0.761905	A	2	1	16	0.0625	65858559:151190423:74084018:92479535:149975918	13	17	0.764706	0	7	0	85469412	4	22	29	0.758621	3	5	21	0.238095	5	5	1	3	4	0.75	3	3	1	2	3	0.666667	3	3	1	0	1	0
4	152162093	152162093	A	5	4	26	0.153846	C	5	16	22	0.727273	129643451:171315156:151462947:73964108:152057604:83839193:152750976:154976342:135497085:152878243	6	25	0.24	19	28	0.678571	78197985	5	4	26	0.153846	6	19	25	0.76	2	7	0.285714	0	10	0	2	7	0.285714	0	8	0	1	3	0.333333	0	1	0
4	152350750	152350750	C	5	7	23	0.304348	T	3	14	14	1	154713768:107873406:152303043:152062724:152158507:152057659:152229359:188412069	4	22	0.181818	11	16	0.6875	44477344	6	12	28	0.428571	4	20	20	1	4	6	0.666667	1	4	0.25	4	5	0.8	0	3	0	1	5	0.2	0	4	0
4	152603655	152603655	T	3	3	27	0.111111	C	2	10	14	0.714286	155308817:153990908:137170901:153080981	0	16	0	12	12	1	15432754	3	3	27	0.111111	2	10	14	0.714286	8	9	0.888889	6	7	0.857143	8	9	0.888889	6	7	0.857143	1	3	0.333333	0	0	NA
4	157480074	157480074	T	4	14	33	0.424242	C	7	47	59	0.79661	158341058:157509799:87265510:136727630:156681007:156271433:157607534:127382508:153955521:114668168:93879238	3	21	0.142857	15	18	0.833333	70214564	4	14	33	0.424242	8	57	70	0.814286	0	4	0	2	8	0.25	0	4	0	1	7	0.142857	1	4	0.25	0	3	0
4	164547492	164547492	C	3	20	21	0.952381	T	2	4	14	0.285714	171913118:171651017:164227067:164522811:164452161	13	13	1	3	8	0.375	7365626	5	33	34	0.970588	2	4	14	0.285714	2	4	0.5	0	1	0	2	2	1	0	1	0	0	1	0	1	2	0.5
4	165002090	165002090	G	2	10	10	1	A	1	0	6	0	104041765:158007181:165057390	7	7	1	0	4	0	60960325	2	10	10	1	2	2	13	0.153846	0	6	0	4	5	0.8	0	6	0	2	2	1	1	2	0.5	0	0	NA
4	168534413	168534413	T	5	6	6	1	C	3	0	6	0	151466258:168034914:189328208:174994471:150690769:130206670:168457396:168612435	14	20	0.7	1	18	0.0555556	38327743	5	6	6	1	4	1	8	0.125	0	0	NA	0	0	NA	0	0	NA	0	0	NA	1	4	0.25	0	1	0
4	169218952	169218952	T	2	2	20	0.1	G	4	25	32	0.78125	169376424:145902307:135542799:177696348:130131821:131163308	0	10	0	10	12	0.833333	39087131	2	2	20	0.1	4	25	32	0.78125	0	6	0	1	2	0.5	0	6	0	1	2	0.5	0	0	NA	0	1	0
4	176995692	176995692	T	2	1	16	0.0625	C	2	18	18	1	172250374:85610984:187011286:176840880:177091392	1	21	0.047619	4	4	1	91384708	2	1	16	0.0625	2	18	18	1	3	6	0.5	1	6	0.166667	3	6	0.5	1	6	0.166667	0	3	0	0	0	NA
4	178701614	178701614	T	2	9	14	0.642857	A	3	3	23	0.130435	138061982:180263798:178127831:61612790:179801561	8	8	1	1	7	0.142857	117088824	2	9	14	0.642857	4	4	30	0.133333	0	1	0	0	2	0	0	1	0	0	2	0	1	4	0.25	0	2	0
4	181682943	181682943	A	2	1	14	0.0714286	G	3	14	21	0.666667	182439339:180316343:181408473:106227054:181778174	2	15	0.133333	7	8	0.875	75455889	2	1	14	0.0714286	3	14	21	0.666667	0	0	NA	0	0	NA	0	0	NA	0	0	NA	0	0	NA	0	1	0
4	184051094	184051094	T	3	12	23	0.521739	G	3	1	25	0.04	77936855:187055570:184140669:129178997:184179872	11	14	0.785714	1	18	0.0555556	106114239	4	22	34	0.647059	3	1	25	0.04	0	0	NA	0	1	0	0	0	NA	0	1	0	2	2	1	0	1	0
4	184293215	184293215	G	4	4	31	0.129032	T	5	23	33	0.69697	68103325:184117803:159502179:182578338:184127601:165525958:183977900:190551200:171398283	0	14	0	19	24	0.791667	116189890	7	16	60	0.266667	6	32	42	0.761905	0	0	NA	0	0	NA	0	0	NA	0	0	NA	0	0	NA	0	1	0
4	184714067	184714067	C	2	1	8	0.125	G	2	10	11	0.909091	182437374:188672605:185101955:185534482	1	12	0.0833333	8	10	0.8	3958538	2	1	8	0.125	2	10	11	0.909091	0	2	0	0	2	0	0	2	0	0	2	0	1	2	0.5	1	2	0.5
4	185626605	185626605	C	2	6	8	0.75	G	2	0	9	0	185709664:185692864:183859537:186179541	15	18	0.833333	0	11	0	1767068	2	6	8	0.75	2	0	9	0	4	5	0.8	1	5	0.2	4	5	0.8	1	5	0.2	4	4	1	1	3	0.333333
4	186412840	186412840	G	2	0	11	0	T	5	15	20	0.75	62636538:185071781:141058379:185931488:113326456:184396231:186518245:188651187	0	11	0	11	19	0.578947	123776302	2	0	11	0	7	21	30	0.7	0	0	NA	0	0	NA	0	0	NA	0	0	NA	0	2	0	2	3	0.666667
4	187107456	187107456	C	3	7	27	0.259259	A	3	18	25	0.72	176818142:113376693:186454202:187596453:163962648:73566829	1	13	0.0769231	13	15	0.866667	113540627	3	7	27	0.259259	3	18	25	0.72	2	4	0.5	0	3	0	2	4	0.5	0	3	0	1	3	0.333333	1	3	0.333333
4	187370558	187370558	A	2	4	12	0.333333	G	2	12	13	0.923077	189630716:188419752:190575190:28296256:188181144	2	12	0.166667	12	15	0.8	159074302	3	6	17	0.352941	2	12	13	0.923077	0	1	0	0	0	NA	0	0	NA	0	0	NA	0	2	0	1	1	1
4	190376059	190376059	T	2	13	13	1	A	3	1	19	0.0526316	180748981:190119664:190318450:141912568:80081384	10	10	1	3	11	0.272727	110294675	2	13	13	1	3	1	19	0.0526316	0	0	NA	0	0	NA	0	0	NA	0	0	NA	0	3	0	0	3	0
5	1750282	1750282	A	2	0	14	0	G	2	7	10	0.7	31408655:1719939:88913141:35460497	0	10	0	6	7	0.857143	87162859	2	0	14	0	3	10	13	0.769231	0	0	NA	0	3	0	0	0	NA	0	2	0	0	1	0	1	2	0.5
5	3060017	3060017	C	2	0	25	0	T	2	19	21	0.904762	2894557:3671060:8647982:1036114	0	9	0	13	14	0.928571	5587965	2	0	25	0	4	26	45	0.577778	1	3	0.333333	1	9	0.111111	1	3	0.333333	0	4	0	1	2	0.5	2	5	0.4
5	3124796	3124796	A	1	0	9	0	C	3	23	32	0.71875	2778862:11928972:17112443:6461773	0	5	0	15	19	0.789474	13987647	2	6	20	0.3	6	45	60	0.75	1	3	0.333333	1	5	0.2	0	1	0	1	3	0.333333	1	1	1	0	5	0
5	3127951	3127951	G	7	42	62	0.677419	T	3	0	24	0	9618352:2749567:75296874:4740319:3648335:3401290:2620605:2713412:3008994	21	60	0.35	0	21	0	72168923	7	42	62	0.677419	4	0	34	0	7	9	0.777778	2	10	0.2	7	9	0.777778	1	7	0.142857	4	12	0.333333	0	1	0
5	3345295	3345295	T	2	7	10	0.7	C	4	2	22	0.0909091	7019657:4069306:4836943:102180351:3303390:4262093	11	13	0.846154	4	23	0.173913	98835056	2	7	10	0.7	4	2	22	0.0909091	2	3	0.666667	0	4	0	2	3	0.666667	0	4	0	1	1	1	2	7	0.285714
5	3745728	3745728	C	3	18	22	0.818182	T	1	0	9	0	2656413:153522316:3778658:15972109	12	15	0.8	0	9	0	149776588	4	23	28	0.821429	2	0	17	0	0	8	0	0	4	0	0	6	0	0	2	0	0	5	0	1	6	0.166667
5	3746405	3746405	G	2	2	11	0.181818	A	2	12	12	1	9758789:18515432:3702429:45460143	0	8	0	7	9	0.777778	41713738	3	8	17	0.470588	2	12	12	1	2	7	0.285714	0	5	0	1	6	0.166667	0	5	0	0	1	0	0	1	0
5	4034606	4034606	T	2	3	8	0.375	A	5	23	24	0.958333	5039869:3998846:30740049:131767021:4485580:5014708:3215304:2440425	4	12	0.333333	26	30	0.866667	127732415	4	7	17	0.411765	7	34	35	0.971429	0	0	NA	0	0	NA	0	0	NA	0	0	NA	0	2	0	0	5	0
5	4987135	4987135	T	2	9	11	0.818182	A	2	0	9	0	29463239:4847397:2356926:5118753	12	13	0.923077	0	12	0	24476104	2	9	11	0.818182	2	0	9	0	0	0	NA	0	0	NA	0	0	NA	0	0	NA	0	1	0	0	1	0
5	5896019	5896019	C	2	13	16	0.8125	T	3	3	22	0.136364	5216526:5537206:26924765:4080313:6163399	14	14	1	3	9	0.333333	21028746	2	13	16	0.8125	3	3	22	0.136364	0	3	0	4	5	0.8	0	3	0	4	5	0.8	1	2	0.5	1	1	1
5	7020414	7020414	C	7	42	53	0.792453	G	4	15	33	0.454545	8016891:52841157:7052142:7091177:11286794:8678834:103195324:4204732:148418772:6591162:6930214	22	28	0.785714	4	15	0.266667	141398358	8	51	62	0.822581	5	15	42	0.357143	0	4	0	0	1	0	0	4	0	0	1	0	0	6	0	2	4	0.5
5	7767907	7767907	T	4	28	33	0.848485	G	4	17	35	0.485714	114599957:111292529:31078988:23839005:84481182:35563671:6053584:9045189	16	18	0.888889	6	23	0.26087	106832050	5	38	43	0.883721	5	17	45	0.377778	4	7	0.571429	4	8	0.5	3	5	0.6	4	6	0.666667	1	2	0.5	0	1	0
5	8062672	8062672	C	4	13	21	0.619048	T	4	1	19	0.0526316	7994491:8907667:7621196:42242829:11244929:6737021:36113563:51277168	14	16	0.875	0	17	0	43214496	4	13	21	0.619048	5	1	24	0.0416667	0	0	NA	0	0	NA	0	0	NA	0	0	NA	2	7	0.285714	0	4	0
5	8229529	8229529	C	6	18	38	0.473684	G	3	13	14	0.928571	9567219:24946520:2541472:9622938:13789064:7903938:11251057:8064647:8359024	12	23	0.521739	17	17	1	16716991	6	18	38	0.473684	3	13	14	0.928571	0	0	NA	0	0	NA	0	0	NA	0	0	NA	1	3	0.333333	3	3	1
5	8295429	8295429	G	5	17	50	0.34	C	4	30	37	0.810811	11555458:4614309:8761600:157002131:3909554:45574525:9099703:8177923	12	28	0.428571	20	21	0.952381	148706702	6	21	59	0.355932	4	30	37	0.810811	0	6	0	0	3	0	0	5	0	0	3	0	2	7	0.285714	0	4	0
5	8295533	8295533	C	5	6	36	0.166667	T	5	34	47	0.723404	9185709:8761600:3766847:8165685:3909554:45574525:30116327:19207608:9099701	6	19	0.315789	28	29	0.965517	37278992	6	10	45	0.222222	5	34	47	0.723404	0	5	0	0	5	0	0	4	0	0	5	0	0	3	0	0	4	0
5	8836055	8836055	C	1	4	4	1	A	2	0	8	0	17275203:14247858	6	12	0.5	0	16	0	8439148	4	16	16	1	3	1	11	0.0909091	3	3	1	2	4	0.5	2	2	1	2	4	0.5	1	2	0.5	4	4	1
5	9624355	9624355	C	4	13	19	0.684211	G	2	0	12	0	3879658:7967105:7351243:8257473:11102692:8918134	14	18	0.777778	0	6	0	5744697	4	13	19	0.684211	2	0	12	0	0	0	NA	0	1	0	0	0	NA	0	1	0	1	3	0.333333	0	0	NA
5	10664427	10664427	C	4	10	29	0.344828	A	5	31	34	0.911765	73962346:10247582:9805763:12686726:11157794:94309238:10480166:9940205:10494973	11	31	0.354839	25	28	0.892857	83644811	4	10	29	0.344828	5	31	34	0.911765	0	0	NA	0	0	NA	0	0	NA	0	0	NA	1	1	1	0	2	0
5	10757342	10757342	T	6	40	43	0.930233	A	2	7	19	0.368421	10268169:54969264:15055987:10916975:157233730:10675869:33229828:6914086	28	37	0.756757	1	8	0.125	146476388	6	40	43	0.930233	2	7	19	0.368421	15	16	0.9375	3	7	0.428571	15	16	0.9375	3	7	0.428571	4	9	0.444444	0	0	NA
5	10855731	10855731	T	2	12	13	0.923077	C	2	3	13	0.230769	10818597:16216895:14098491:106779987	11	13	0.846154	2	10	0.2	95924256	2	12	13	0.923077	2	3	13	0.230769	0	2	0	0	2	0	0	2	0	0	2	0	1	1	1	0	0	NA
5	10957048	10957048	G	2	5	10	0.5	C	2	0	17	0	10803428:10806403:51347568:10397841	10	13	0.769231	0	6	0	40390520	3	11	18	0.611111	2	0	17	0	3	5	0.6	2	4	0.5	2	2	1	2	4	0.5	0	0	NA	0	1	0
5	10987455	10987455	C	1	6	6	1	T	4	3	33	0.0909091	87596360:6401984:53587891:19264492:32044630	6	7	0.857143	2	14	0.142857	76608905	3	19	21	0.904762	5	12	42	0.285714	0	1	0	0	3	0	0	1	0	0	3	0	0	2	0	1	2	0.5
5	11147575	11147575	G	2	21	21	1	T	3	12	24	0.5	3218578:101658523:28501739:9790014:12115478	7	8	0.875	3	28	0.107143	90510948	2	21	21	1	4	12	26	0.461538	1	4	0.25	6	10	0.6	1	4	0.25	4	8	0.5	0	1	0	0	1	0
5	12789356	12789356	T	4	18	27	0.666667	G	1	0	8	0	12433885:13343464:12659225:19036762:12003583	10	12	0.833333	0	8	0	6247406	4	18	27	0.666667	4	2	27	0.0740741	0	0	NA	0	0	NA	0	0	NA	0	0	NA	0	1	0	0	3	0
5	13859743	13859743	G	4	10	14	0.714286	T	3	0	12	0	14337998:42206433:111783868:7338598:14361863:99274534:51248498	3	17	0.176471	12	13	0.923077	97924125	4	10	14	0.714286	3	0	12	0	1	3	0.333333	0	1	0	1	3	0.333333	0	1	0	3	3	1	2	3	0.666667
5	14971659	14971659	T	3	3	30	0.1	G	2	17	17	1	25186033:14947680:23819822:60324575:10396921	0	11	0	8	8	1	45352916	3	3	30	0.1	3	20	27	0.740741	0	2	0	1	3	0.333333	0	2	0	1	2	0.5	3	4	0.75	1	4	0.25
5	16933234	16933234	A	3	10	25	0.4	G	5	35	43	0.813953	14751043:16540350:154231589:17260801:16717415:26205191:16855816:16911325	1	18	0.0555556	16	26	0.615385	137298355	3	10	25	0.4	5	35	43	0.813953	2	5	0.4	8	9	0.888889	2	5	0.4	8	9	0.888889	2	4	0.5	3	4	0.75
5	16933238	16933238	G	3	10	25	0.4	A	5	35	43	0.813953	14751043:16540350:154231589:17260801:16717415:26205191:16855816:16911325	1	18	0.0555556	16	26	0.615385	137298351	3	10	25	0.4	5	35	43	0.813953	2	5	0.4	8	9	0.888889	2	5	0.4	8	9	0.888889	2	4	0.5	3	4	0.75
5	17228934	17228934	C	2	11	16	0.6875	T	2	1	14	0.0714286	17066916:8071407:89423298:18180655:98170454	5	5	1	0	12	0	80941520	2	11	16	0.6875	2	1	14	0.0714286	0	4	0	0	5	0	0	4	0	0	5	0	1	1	1	0	1	0
5	17721587	17721587	G	2	6	7	0.857143	A	2	1	11	0.0909091	16000724:18057938:20296272:18748982:17769462:17694384:17138506	12	12	1	5	13	0.384615	2574685	2	6	7	0.857143	2	1	11	0.0909091	0	4	0	0	4	0	0	4	0	0	4	0	0	1	0	1	1	1
5	20532304	20532304	G	2	0	6	0	C	5	10	13	0.769231	55933812:21786429:3763819:25246823:20556480:7023072:41412841	10	12	0.833333	0	17	0	35401508	2	0	6	0	6	14	17	0.823529	0	1	0	1	5	0.2	0	1	0	0	4	0	0	3	0	0	1	0
5	20967185	20967185	T	4	13	14	0.928571	C	3	2	13	0.153846	20932906:8128859:163730283:21371468:27989910:113512041:152813860	14	14	1	2	9	0.222222	142763098	4	13	14	0.928571	3	2	13	0.153846	5	9	0.555556	0	8	0	5	9	0.555556	0	8	0	0	3	0	1	1	1
5	20983967	20983967	G	5	8	27	0.296296	T	2	14	14	1	34276223:42836906:17416291:67972854:90869526:21132990:34296695	7	25	0.28	11	11	1	69885559	6	11	33	0.333333	2	14	14	1	1	3	0.333333	0	3	0	0	2	0	0	3	0	3	4	0.75	1	3	0.333333
5	24252483	24252483	T	3	7	7	1	C	3	2	9	0.222222	44776461:25512883:24026807:24734259:17061321:39261002	16	17	0.941176	5	12	0.416667	20523978	3	7	7	1	3	2	9	0.222222	0	3	0	0	1	0	0	3	0	0	1	0	0	2	0	1	2	0.5
5	25670758	25670758	A	10	59	66	0.893939	T	9	29	60	0.483333	25918894:38692900:30565529:85259352:24638265:1171902:12662451:22294470:25643635:22487683:25739133:9986286:85920421:41252431:25425214:26928548:4770646:25408509:25648472	9	41	0.219512	31	42	0.738095	60249663	11	60	72	0.833333	9	29	60	0.483333	2	3	0.666667	0	1	0	2	2	1	0	1	0	4	10	0.4	2	4	0.5
5	27690237	27690237	T	6	9	25	0.36	A	3	11	12	0.916667	28590017:28582353:28246104:45938283:27217831:27093492:27107703:36020174:27096131	6	24	0.25	18	20	0.9	18248046	8	17	33	0.515152	5	17	18	0.944444	0	0	NA	0	0	NA	0	0	NA	0	0	NA	2	5	0.4	3	7	0.428571
5	33772641	33772641	G	4	4	25	0.16	T	3	21	26	0.807692	29824806:79577503:97301022:32721765:33975020:37698370:33803982	0	17	0	13	15	0.866667	63528381	4	4	25	0.16	6	37	48	0.770833	0	0	NA	0	0	NA	0	0	NA	0	0	NA	2	3	0.666667	0	3	0
5	34519550	34519550	G	2	12	12	1	A	1	0	8	0	85434639:13734828:34558881	9	9	1	0	4	0	50915089	2	12	12	1	2	6	14	0.428571	0	2	0	0	2	0	0	2	0	0	1	0	1	2	0.5	0	0	NA
5	36041898	36041898	C	2	9	12	0.75	A	2	0	10	0	16179169:30720349:97596618:21458523	4	4	1	1	15	0.0666667	61554720	2	9	12	0.75	2	0	10	0	0	0	NA	0	1	0	0	0	NA	0	1	0	1	2	0.5	1	3	0.333333
5	36442008	36442008	C	5	19	22	0.863636	A	2	2	10	0.2	52426143:36394584:38953367:36571896:44424031:36231922:33400753	15	16	0.9375	0	4	0	15984135	5	19	22	0.863636	6	10	30	0.333333	0	1	0	2	3	0.666667	0	1	0	2	2	1	0	5	0	1	3	0.333333
5	42156674	42156674	C	1	0	7	0	A	5	22	34	0.647059	53661168:108903050:41719606:40885333:62452947:42576791:43268811	0	3	0	19	20	0.95	66746376	2	1	15	0.0666667	5	22	34	0.647059	0	2	0	3	5	0.6	0	1	0	3	5	0.6	0	0	NA	1	2	0.5
5	42911198	42911198	G	4	37	42	0.880952	C	6	30	67	0.447761	35352201:26068264:20915610:43043638:42492399:43146026:42948679:43452319:12287057:57690044:42609765	2	10	0.2	21	26	0.807692	30624141	4	37	42	0.880952	6	30	67	0.447761	0	4	0	4	6	0.666667	0	4	0	4	6	0.666667	1	5	0.2	2	4	0.5
5	44397067	44397067	A	2	13	14	0.928571	T	2	3	15	0.2	96246558:43832890:58515291:44804316:42586384	8	8	1	1	8	0.125	51849491	2	13	14	0.928571	2	3	15	0.2	0	1	0	1	1	1	0	1	0	1	1	1	1	2	0.5	0	1	0
5	50674494	50674494	T	3	15	15	1	G	4	11	25	0.44	7874602:51948685:64325491:14913380:85545838:15460944:50934070	9	14	0.642857	2	18	0.111111	42799892	3	15	15	1	5	11	31	0.354839	1	7	0.142857	2	16	0.125	1	7	0.142857	2	13	0.153846	0	3	0	4	6	0.666667
5	52306044	52306044	T	4	16	31	0.516129	A	3	1	15	0.0666667	40567801:54174920:54421034:155230598:58178128:43760288	13	14	0.928571	0	19	0	102924554	4	16	31	0.516129	4	2	21	0.0952381	0	1	0	0	0	NA	0	1	0	0	0	NA	0	2	0	1	2	0.5
5	53260679	53260679	C	2	7	7	1	T	1	0	6	0	53444845:52810145:35662446	11	13	0.846154	0	11	0	17598233	3	11	11	1	2	1	12	0.0833333	1	2	0.5	0	2	0	1	2	0.5	0	1	0	0	1	0	2	2	1
5	54055274	54055274	T	2	0	14	0	A	1	7	7	1	55691706:30318453:54534959	0	8	0	4	4	1	23736821	2	0	14	0	2	11	11	1	0	2	0	3	3	1	0	2	0	2	2	1	1	2	0.5	0	0	NA
5	56706863	56706863	A	5	3	20	0.15	G	5	15	20	0.75	75249340:82355882:24152004:56972529:151339392:65839274:56742646:57930697:51069681	20	21	0.952381	7	15	0.466667	94632529	5	3	20	0.15	6	17	22	0.772727	0	0	NA	0	0	NA	0	0	NA	0	0	NA	1	3	0.333333	2	3	0.666667
5	56926143	56926143	C	4	17	28	0.607143	G	4	4	24	0.166667	72861349:73053001:39692552:56891217:56903827:94827713:71848627:55843631	16	20	0.8	6	21	0.285714	37901570	6	28	39	0.717949	5	4	27	0.148148	0	0	NA	0	0	NA	0	0	NA	0	0	NA	3	3	1	0	6	0
5	57385045	57385045	T	6	11	30	0.366667	A	4	18	22	0.818182	26007405:90877871:56719588:52594533:57073358:112844880:58091868:58354849:56572019:23106239	4	17	0.235294	11	12	0.916667	55459835	9	25	50	0.5	6	27	32	0.84375	1	16	0.0625	1	10	0.1	0	11	0	1	7	0.142857	0	2	0	0	1	0
5	57821692	57821692	T	2	1	14	0.0714286	G	4	13	20	0.65	79262873:61207459:2515969:75762366:38855295:57734911	0	10	0	24	29	0.827586	55305723	2	1	14	0.0714286	4	13	20	0.65	0	4	0	7	8	0.875	0	4	0	7	8	0.875	2	3	0.666667	2	5	0.4
5	58522878	58522878	G	3	23	23	1	C	3	12	20	0.6	58412348:176954324:130095480:130834001:59804221:61202138	21	21	1	3	11	0.272727	118431446	3	23	23	1	6	16	40	0.4	0	0	NA	0	0	NA	0	0	NA	0	0	NA	2	2	1	0	3	0
5	59682424	59682424	G	2	24	26	0.923077	A	2	13	24	0.541667	87605466:59617192:32273172:56527969	11	11	1	5	13	0.384615	27923042	2	24	26	0.923077	2	13	24	0.541667	0	1	0	1	1	1	0	1	0	1	1	1	2	2	1	2	2	1
5	60940496	60940496	G	6	7	21	0.333333	C	3	16	16	1	60636635:13967682:60272879:61094269:61074857:62333899:30694120:74021764:60374980	5	41	0.121951	15	17	0.882353	46972814	10	15	37	0.405405	6	30	31	0.967742	1	3	0.333333	0	2	0	1	2	0.5	0	2	0	8	12	0.666667	1	1	1
5	61105357	61105357	T	2	18	19	0.947368	C	2	2	21	0.0952381	45827964:101987484:90963590:50281552	5	5	1	0	11	0	40882127	2	18	19	0.947368	2	2	21	0.0952381	0	0	NA	0	0	NA	0	0	NA	0	0	NA	0	0	NA	0	1	0
5	61202176	61202176	G	4	25	29	0.862069	C	1	0	8	0	55850439:61119731:76923804:58522837:60348722	21	22	0.954545	0	7	0	15721628	4	25	29	0.862069	6	18	35	0.514286	1	5	0.2	2	5	0.4	1	5	0.2	0	3	0	3	5	0.6	5	6	0.833333
5	62522574	62522574	C	4	5	17	0.294118	G	6	22	27	0.814815	63290807:23622715:62544446:62354625:25428162:33487912:62473265:66253342:82388485:46115408	2	21	0.0952381	18	27	0.666667	38899859	5	7	22	0.318182	6	22	27	0.814815	0	6	0	0	9	0	0	5	0	0	9	0	0	1	0	0	2	0
5	72434269	72434269	G	4	44	51	0.862745	C	3	9	33	0.272727	72363169:73944026:71853002:72456502:72297891:71833862	19	20	0.95	1	5	0.2	1509757	6	59	76	0.776316	4	14	44	0.318182	0	0	NA	0	0	NA	0	0	NA	0	0	NA	3	5	0.6	0	2	0
5	72434301	72434301	T	4	44	51	0.862745	G	2	3	25	0.12	72363169:73944026:71853002:72456502:72297891	19	20	0.95	1	5	0.2	1509725	6	59	76	0.776316	4	10	47	0.212766	0	0	NA	0	1	0	0	0	NA	0	0	NA	3	5	0.6	0	1	0
5	73082942	73082942	T	4	10	27	0.37037	G	4	16	18	0.888889	72856710:76356156:73159690:137699903:72919157:55642876:73124182:94509949	3	20	0.15	14	19	0.736842	64616961	5	15	33	0.454545	5	24	26	0.923077	1	1	1	1	1	1	1	1	1	0	0	NA	1	1	1	2	3	0.666667
5	75181748	75181748	G	2	10	20	0.5	A	4	36	41	0.878049	75118952:75742278:74560596:73914481:74351254:75253027	0	11	0	18	18	1	1267267	2	10	20	0.5	5	46	52	0.884615	1	2	0.5	3	5	0.6	1	2	0.5	3	4	0.75	2	3	0.666667	4	4	1
5	76094303	76094303	G	4	27	36	0.75	T	2	0	18	0	29565633:76307450:129316335:75816622:118570333:75900587	14	17	0.823529	0	14	0	53222032	4	27	36	0.75	2	0	18	0	6	6	1	2	2	1	6	6	1	2	2	1	1	2	0.5	5	5	1
5	76360122	76360122	G	2	14	14	1	A	2	6	15	0.4	25047212:76233289:53324454:76144871	15	17	0.882353	2	11	0.181818	51312910	2	14	14	1	2	6	15	0.4	0	0	NA	0	0	NA	0	0	NA	0	0	NA	0	1	0	0	1	0
5	79253031	79253031	T	2	0	18	0	C	2	15	18	0.833333	79366714:84293603:79171982:73226082	2	13	0.153846	9	11	0.818182	6026949	4	0	36	0	5	32	45	0.711111	0	4	0	0	5	0	0	2	0	0	2	0	0	0	NA	1	1	1
5	79258749	79258749	T	2	1	17	0.0588235	G	3	15	20	0.75	79523215:80205503:90165287:148375747:79977929	0	9	0	18	22	0.818182	69116998	3	3	26	0.115385	4	15	21	0.714286	2	2	1	0	0	NA	2	2	1	0	0	NA	0	1	0	4	5	0.8
5	81982286	81982286	G	3	5	7	0.714286	T	3	0	13	0	11195240:59092001:82018550:81847370:82963354:81832493	1	12	0.0833333	11	13	0.846154	70787046	3	5	7	0.714286	3	0	13	0	0	1	0	1	2	0.5	0	1	0	1	2	0.5	1	2	0.5	0	1	0
5	82287304	82287304	T	2	10	12	0.833333	C	3	0	18	0	82248534:82216080:57986586:81886655	4	4	1	2	16	0.125	24300718	2	10	12	0.833333	5	8	29	0.275862	0	0	NA	0	1	0	0	0	NA	0	1	0	0	0	NA	1	2	0.5
5	86425448	86425448	G	1	0	6	0	A	2	9	10	0.9	141885877:133989799:81498823	0	7	0	8	8	1	55460429	2	1	10	0.1	2	9	10	0.9	2	4	0.5	4	5	0.8	1	1	1	4	5	0.8	1	1	1	1	1	1
5	87682877	87682877	C	2	10	10	1	G	2	0	10	0	87186883:89236018:164331917:88882484:63052264:84850437	10	10	1	0	4	0	76649040	2	10	10	1	2	0	10	0	0	1	0	0	3	0	0	1	0	0	3	0	0	0	NA	0	2	0
5	92397526	92397526	C	5	13	29	0.448276	G	6	34	40	0.85	91128478:101124483:17957620:86324882:71381001:68402795:91285674:113115046:87726055:109336122	4	13	0.307692	18	21	0.857143	74439906	6	17	34	0.5	8	44	54	0.814815	5	9	0.555556	5	12	0.416667	4	8	0.5	4	9	0.444444	0	2	0	0	3	0
5	92515301	92515301	C	4	1	14	0.0714286	A	4	8	12	0.666667	34297786:92639751:104036881:91099085:158932639:81949402:114473865:92458777:92581993	2	17	0.117647	15	24	0.625	66417338	5	1	19	0.0526316	4	8	12	0.666667	0	2	0	0	1	0	0	2	0	0	1	0	2	3	0.666667	0	2	0
5	93459807	93459807	A	2	1	24	0.0416667	C	4	46	57	0.807018	111715432:2504836:93071556:175442255:93022358:126133114	0	12	0	17	18	0.944444	90954971	3	9	37	0.243243	5	55	70	0.785714	1	4	0.25	6	10	0.6	1	3	0.333333	6	9	0.666667	0	2	0	1	3	0.333333
5	103339527	103339527	C	4	16	17	0.941176	T	3	5	15	0.333333	28823062:103457355:143413304:103286158:114157579:66981488:94509980	19	21	0.904762	4	15	0.266667	74516465	5	17	18	0.944444	3	5	15	0.333333	0	0	NA	0	0	NA	0	0	NA	0	0	NA	1	3	0.333333	0	1	0
5	103602746	103602746	C	3	2	13	0.153846	T	4	13	18	0.722222	104224867:102004835:106299132:101253296:92542409:165650706:104648387	0	7	0	16	19	0.842105	62047960	3	2	13	0.153846	4	13	18	0.722222	0	0	NA	0	0	NA	0	0	NA	0	0	NA	0	1	0	0	0	NA
5	104274344	104274344	A	3	0	15	0	T	1	5	5	1	105439122:104127241:104234651:104165322	0	16	0	3	3	1	1164778	3	0	15	0	4	15	18	0.833333	0	0	NA	0	0	NA	0	0	NA	0	0	NA	0	1	0	0	0	NA
5	104946260	104946260	G	5	11	11	1	T	2	1	5	0.2	106788202:109295803:104966091:105045864:133326750:104466341:101524178	17	20	0.85	1	10	0.1	28380490	8	18	18	1	3	3	7	0.428571	0	0	NA	0	0	NA	0	0	NA	0	0	NA	3	6	0.5	0	1	0
5	106344494	106344494	C	1	0	11	0	T	5	29	47	0.617021	106420837:8955836:106908682:106199791:134463550:106649572	0	10	0	16	21	0.761905	97388658	3	8	30	0.266667	5	29	47	0.617021	1	3	0.333333	3	6	0.5	1	1	1	3	6	0.5	0	1	0	4	5	0.8
5	106839365	106839365	C	3	3	16	0.1875	T	1	6	6	1	106478344:107517096:154573406:88579836	2	11	0.181818	7	7	1	47734041	3	3	16	0.1875	2	11	11	1	2	3	0.666667	0	2	0	2	3	0.666667	0	1	0	1	1	1	0	2	0
5	109764417	109764417	T	2	7	8	0.875	C	2	0	12	0	62355777:110660494:103028835:108785836	10	12	0.833333	1	10	0.1	47408640	3	7	9	0.777778	3	2	16	0.125	0	0	NA	0	0	NA	0	0	NA	0	0	NA	0	0	NA	0	2	0
5	111131114	111131114	G	4	17	28	0.607143	C	2	1	15	0.0666667	110923628:107690075:156335009:76882637:111170523:164011576	14	16	0.875	2	9	0.222222	52880462	5	21	35	0.6	2	1	15	0.0666667	0	0	NA	0	0	NA	0	0	NA	0	0	NA	5	5	1	0	1	0
5	112058410	112058410	G	2	8	11	0.727273	C	2	1	17	0.0588235	115420642:112439991:121540388:112002838	16	18	0.888889	3	19	0.157895	9481978	2	8	11	0.727273	2	1	17	0.0588235	2	2	1	5	6	0.833333	2	2	1	5	6	0.833333	0	10	0	0	0	NA
5	112205207	112205207	C	3	12	12	1	G	2	0	8	0	88507908:112426965:107653846:128595110:112121648	10	13	0.769231	0	10	0	23697299	3	12	12	1	3	4	13	0.307692	0	0	NA	0	0	NA	0	0	NA	0	0	NA	0	1	0	1	1	1
5	114291006	114291006	C	4	28	31	0.903226	G	6	18	42	0.428571	114331138:114195287:114267301:113650765:106847138:117627022:6346270:114328463:107245531:148338744	13	14	0.928571	11	41	0.268293	107944736	4	28	31	0.903226	7	27	51	0.529412	0	5	0	0	4	0	0	5	0	0	2	0	0	0	NA	1	2	0.5
5	114974440	114974440	T	2	4	11	0.363636	C	3	19	21	0.904762	165618430:115432132:115362406:117888766:51871099	8	9	0.888889	0	17	0	63103341	3	5	18	0.277778	4	22	27	0.814815	0	0	NA	1	2	0.5	0	0	NA	1	2	0.5	0	1	0	1	2	0.5
5	115793533	115793533	G	2	9	9	1	A	3	3	13	0.230769	177303364:137135172:89442830:132833824:123402096	4	11	0.363636	20	22	0.909091	61509831	3	13	13	1	3	3	13	0.230769	1	1	1	0	0	NA	1	1	1	0	0	NA	1	1	1	1	5	0.2
5	117353851	117353851	A	1	4	4	1	G	2	0	9	0	143527471:117586337:113396776:118215152	9	9	1	0	7	0	26173620	4	14	20	0.7	2	0	9	0	0	5	0	0	2	0	0	1	0	0	2	0	0	1	0	0	0	NA
5	117867816	117867816	A	4	15	19	0.789474	G	3	4	16	0.25	123654671:117631123:117676465:117472037:118302789:119847896:17249162:150886945	14	17	0.823529	0	7	0	100618654	4	15	19	0.789474	3	4	16	0.25	0	0	NA	0	0	NA	0	0	NA	0	0	NA	0	2	0	2	3	0.666667
5	119272310	119272310	T	1	0	5	0	C	3	10	12	0.833333	53414267:99025041:120536038:177254939	11	11	1	0	8	0	65858043	3	3	15	0.2	5	19	21	0.904762	0	0	NA	0	6	0	0	0	NA	0	4	0	2	2	1	0	0	NA
5	121417687	121417687	G	3	4	15	0.266667	A	4	16	20	0.8	125079348:18236918:111430085:152288418:159607670:121263517:141438642:129428344	3	20	0.15	18	23	0.782609	103180769	3	4	15	0.266667	4	16	20	0.8	0	3	0	1	4	0.25	0	3	0	1	4	0.25	1	3	0.333333	0	1	0
5	122250754	122250754	T	3	0	13	0	G	1	5	5	1	122150918:122698533:122280145:58438039	0	13	0	5	5	1	63812715	3	0	13	0	2	8	9	0.888889	0	0	NA	0	0	NA	0	0	NA	0	0	NA	1	2	0.5	1	1	1
5	125855350	125855350	C	2	12	12	1	T	2	3	13	0.230769	125911219:125668879:98149722:125746728:149201394:128015414:85094894	8	10	0.8	1	13	0.0769231	40760456	3	17	17	1	2	3	13	0.230769	3	7	0.428571	0	4	0	2	5	0.4	0	4	0	2	2	1	0	0	NA
5	126428587	126428587	C	1	0	6	0	T	4	20	27	0.740741	139968486:125984595:157260173:15886629:126537430	0	10	0	11	17	0.647059	110541958	3	5	19	0.263158	10	52	63	0.825397	1	3	0.333333	7	9	0.777778	0	1	0	2	3	0.666667	3	4	0.75	2	2	1
5	126842903	126842903	G	9	13	44	0.295455	T	4	18	21	0.857143	145673579:126976116:126926427:126519974:51186976:61222152:126747999:126778427:126011799:127341708:126668080:127350923:126178651	12	52	0.230769	11	17	0.647059	75655927	12	17	58	0.293103	5	22	26	0.846154	0	0	NA	0	0	NA	0	0	NA	0	0	NA	4	4	1	0	2	0
5	126865295	126865295	G	2	0	12	0	A	4	20	24	0.833333	162986743:81353274:176165254:104373618:96445300:123613251	0	11	0	7	9	0.777778	49299959	4	0	22	0	4	20	24	0.833333	4	5	0.8	4	4	1	2	2	1	4	4	1	0	4	0	1	1	1
5	126865332	126865332	G	7	7	32	0.21875	C	10	34	46	0.73913	162986743:81353274:112853823:176165254:104373618:126428419:126886747:96445300:77826511:126811039:127686446:103485596:127365984:127017739:108290189:127543648:123613251	10	33	0.30303	22	32	0.6875	49299922	9	7	42	0.166667	10	34	46	0.73913	6	9	0.666667	10	10	1	4	6	0.666667	10	10	1	3	7	0.428571	3	4	0.75
5	128128654	128128654	G	3	14	19	0.736842	A	4	5	29	0.172414	128192726:128168036:137935392:126956778:130258062:122237191	11	14	0.785714	0	18	0	9806738	3	14	19	0.736842	4	5	29	0.172414	0	0	NA	0	0	NA	0	0	NA	0	0	NA	2	3	0.666667	0	2	0
5	133140013	133140013	C	2	13	26	0.5	G	4	46	50	0.92	168204838:122791569:132995961:132942665:132932314:134453609	4	14	0.285714	24	29	0.827586	35064825	4	33	48	0.6875	5	58	63	0.920635	0	5	0	0	4	0	0	3	0	0	3	0	1	2	0.5	2	3	0.666667
5	134475907	134475907	C	3	6	16	0.375	T	2	13	13	1	132047182:137486353:154059887:153598651:143367972	1	17	0.0588235	14	15	0.933333	19583980	3	6	16	0.375	3	18	18	1	0	3	0	0	3	0	0	3	0	0	2	0	2	2	1	2	2	1
5	134490535	134490535	C	1	6	6	1	T	1	0	7	0	142351384:134273327	7	7	1	0	8	0	7860849	2	12	12	1	4	13	27	0.481481	0	0	NA	0	2	0	0	0	NA	0	0	NA	2	4	0.5	1	1	1
5	135535961	135535961	T	1	0	10	0	C	3	28	29	0.965517	73467409:81154979:135605634:140911627	0	10	0	12	15	0.8	62068552	3	0	34	0	3	28	29	0.965517	0	1	0	1	2	0.5	0	1	0	1	2	0.5	0	0	NA	0	2	0
5	135909542	135909542	A	3	15	17	0.882353	G	2	2	10	0.2	104707996:135966952:135414137:18990799:166896973	10	11	0.909091	4	16	0.25	116918743	5	19	29	0.655172	3	2	16	0.125	0	10	0	0	6	0	0	6	0	0	4	0	0	2	0	0	0	NA
5	136606344	136606344	C	5	21	26	0.807692	T	4	3	21	0.142857	120637073:169566266:136411088:135637751:136706384:144033619:136263687:136523608:136856659:136648248	16	21	0.761905	4	27	0.148148	32959922	7	25	31	0.806452	5	3	24	0.125	0	0	NA	0	0	NA	0	0	NA	0	0	NA	1	2	0.5	1	3	0.333333
5	141678046	141678046	G	2	2	10	0.2	A	3	21	24	0.875	141185624:141710229:141803227:142251792:141464115	1	12	0.0833333	13	19	0.684211	573746	2	2	10	0.2	4	28	31	0.903226	0	0	NA	0	0	NA	0	0	NA	0	0	NA	0	2	0	1	1	1
5	141878374	141878374	C	2	16	17	0.941176	A	2	2	14	0.142857	142154781:139203243:132762309:141787661	9	12	0.75	0	14	0	9116065	2	16	17	0.941176	2	2	14	0.142857	1	1	1	1	2	0.5	1	1	1	1	2	0.5	0	2	0	0	1	0
5	144511385	144511385	G	3	2	15	0.133333	C	2	10	12	0.833333	143269082:168302286:14255873:94951761:115399546:45260143	10	11	0.909091	1	7	0.142857	130255512	4	6	21	0.285714	4	22	26	0.846154	3	4	0.75	1	2	0.5	2	3	0.666667	1	2	0.5	1	2	0.5	0	0	NA
5	145549763	145549763	G	4	23	30	0.766667	C	2	0	15	0	141417979:145651908:145904735:65350699:18986030:145586514	12	16	0.75	0	9	0	126563733	5	23	36	0.638889	2	0	15	0	1	2	0.5	0	0	NA	1	2	0.5	0	0	NA	1	1	1	2	3	0.666667
5	146813845	146813845	C	3	1	18	0.0555556	T	2	11	11	1	133851656:143195578:147242517:146855956:125814970	0	12	0	12	14	0.857143	20998875	3	1	18	0.0555556	3	17	17	1	1	3	0.333333	0	1	0	1	3	0.333333	0	1	0	0	1	0	2	2	1
5	149319902	149319902	G	2	10	10	1	C	1	0	8	0	111917496:149647025:104829778	9	9	1	0	8	0	44490124	3	18	19	0.947368	3	7	18	0.388889	7	10	0.7	4	9	0.444444	3	6	0.5	2	3	0.666667	0	0	NA	1	1	1
5	151055637	151055637	G	2	15	16	0.9375	C	4	12	27	0.444444	101500155:151175147:114487464:121603365:151448669:150792320	12	12	1	5	16	0.3125	49555482	6	32	39	0.820513	4	12	27	0.444444	8	8	1	3	4	0.75	3	3	1	3	4	0.75	0	2	0	3	6	0.5
5	153364140	153364140	G	4	12	24	0.5	A	4	24	26	0.923077	154969183:171863869:153646957:153390961:151143909:169635924:111590797:170612356	5	16	0.3125	19	22	0.863636	41773343	4	12	24	0.5	5	32	34	0.941176	6	7	0.857143	9	10	0.9	6	7	0.857143	7	8	0.875	0	1	0	2	3	0.666667
5	155103065	155103065	C	6	17	26	0.653846	G	2	0	11	0	58021473:177669666:156173432:156159892:144886782:154903525:156462493:68399932	14	17	0.823529	0	7	0	97081592	8	23	32	0.71875	4	1	21	0.047619	0	0	NA	0	0	NA	0	0	NA	0	0	NA	2	3	0.666667	2	3	0.666667
5	156647605	156647605	T	2	7	19	0.368421	C	3	32	33	0.969697	156768648:159937945:61232643:81142563:156804790	3	13	0.230769	21	21	1	95414962	2	7	19	0.368421	3	32	33	0.969697	1	1	1	3	3	1	1	1	1	3	3	1	1	2	0.5	3	4	0.75
5	157588271	157588271	T	4	5	19	0.263158	C	3	17	18	0.944444	157616465:172041559:157972621:157767519:159006499:136369531:138725897	0	9	0	14	19	0.736842	21218740	5	10	29	0.344828	3	17	18	0.944444	0	0	NA	0	0	NA	0	0	NA	0	0	NA	0	1	0	0	2	0
5	159630254	159630254	C	2	8	13	0.615385	G	2	0	16	0	159271358:160830981:155203879:106702997	9	10	0.9	0	8	0	52927257	2	8	13	0.615385	2	0	16	0	2	2	1	1	2	0.5	2	2	1	1	2	0.5	0	0	NA	0	1	0
5	161965179	161965179	T	2	0	7	0	C	4	21	24	0.875	165604125:161922499:115230027:180180565:163874987	7	18	0.388889	10	10	1	46735152	2	0	7	0	6	29	32	0.90625	0	3	0	4	4	1	0	3	0	3	3	1	0	1	0	0	3	0
5	163394735	163394735	G	6	39	43	0.906977	C	4	12	28	0.428571	163830530:163861094:146461144:164498252:157947417:164676868:41087700:163020303:166166540:168763696	29	30	0.966667	7	14	0.5	122307035	9	55	65	0.846154	6	24	43	0.55814	0	1	0	0	3	0	0	1	0	0	2	0	2	4	0.5	0	1	0
5	167710508	167710508	C	3	4	23	0.173913	G	2	13	18	0.722222	141041596:168063506:155732257:107690304:167823421	0	25	0	4	6	0.666667	60020204	5	4	36	0.111111	5	22	44	0.5	3	7	0.428571	5	9	0.555556	3	5	0.6	2	4	0.5	2	4	0.5	0	1	0
5	168080275	168080275	G	2	15	20	0.75	A	1	0	10	0	174536656:134311624:154381369	7	9	0.777778	0	7	0	33768651	3	24	30	0.8	3	6	28	0.214286	0	5	0	2	5	0.4	0	4	0	1	2	0.5	1	1	1	2	3	0.666667
5	168175040	168175040	G	2	17	17	1	T	2	3	22	0.136364	153372660:170931307:168009535:167090889	8	9	0.888889	3	16	0.1875	14802380	3	26	26	1	3	5	25	0.2	0	0	NA	1	1	1	0	0	NA	0	0	NA	0	0	NA	1	2	0.5
5	168644363	168644363	T	4	26	32	0.8125	G	3	5	23	0.217391	168602124:168607420:144688879:168693903:169240290:170462510:167697554	13	15	0.866667	0	12	0	23955484	5	33	39	0.846154	3	5	23	0.217391	0	7	0	0	5	0	0	5	0	0	5	0	1	3	0.333333	0	1	0
5	168893101	168893101	C	3	11	12	0.916667	A	3	3	15	0.2	180393057:168942019:168530113:158136263:168963950:168939229	13	16	0.8125	3	15	0.2	11499956	3	11	12	0.916667	3	3	15	0.2	1	1	1	0	1	0	1	1	1	0	1	0	1	2	0.5	3	4	0.75
5	169763975	169763975	A	4	22	34	0.647059	C	2	1	19	0.0526316	154262849:177211731:166312895:172810539:172824245:170226808	16	18	0.888889	0	8	0	15501126	4	22	34	0.647059	2	1	19	0.0526316	2	3	0.666667	1	1	1	2	3	0.666667	1	1	1	1	3	0.333333	3	3	1
5	169934120	169934120	G	3	14	14	1	A	1	2	6	0.333333	169847310:159863892:169851787:179796064	13	14	0.928571	0	9	0	10070228	3	14	14	1	2	5	11	0.454545	0	0	NA	0	1	0	0	0	NA	0	1	0	0	3	0	0	1	0
5	171574046	171574046	A	3	3	19	0.157895	C	4	25	28	0.892857	171805757:134346866:23765519:44821228:170875493:161724744:171304331	5	19	0.263158	28	31	0.903226	147808527	4	3	26	0.115385	6	36	39	0.923077	9	11	0.818182	16	16	1	6	8	0.75	12	12	1	1	4	0.25	3	3	1
5	172734482	172734482	T	2	6	19	0.315789	C	2	19	22	0.863636	171531403:118745189:173308178:173801668:172253065	2	14	0.142857	12	12	1	53989293	2	6	19	0.315789	3	29	34	0.852941	0	0	NA	0	0	NA	0	0	NA	0	0	NA	0	1	0	2	3	0.666667
5	173639104	173639104	C	1	1	6	0.166667	T	3	22	25	0.88	173661049:173335980:136968818:160696459	0	15	0	9	13	0.692308	36670286	2	1	11	0.0909091	3	22	25	0.88	0	3	0	0	2	0	0	1	0	0	2	0	4	6	0.666667	0	2	0
5	176792743	176792743	G	2	3	17	0.176471	A	2	18	20	0.9	175486582:177414151:179215433:176928592	1	10	0.1	13	13	1	2422690	3	10	27	0.37037	2	18	20	0.9	0	0	NA	0	0	NA	0	0	NA	0	0	NA	0	4	0	2	4	0.5
5	177809892	177809892	C	3	20	27	0.740741	G	4	8	34	0.235294	176236513:178748469:130271537:147397037:175187033:146566560:178022033	12	13	0.923077	3	17	0.176471	47538355	6	44	56	0.785714	6	25	51	0.490196	10	17	0.588235	10	14	0.714286	4	8	0.5	8	10	0.8	1	2	0.5	0	1	0
5	178821409	178821409	G	3	11	12	0.916667	A	2	2	11	0.181818	95302860:122880224:134324884:178895651:9318067	16	16	1	7	15	0.466667	169503342	3	11	12	0.916667	3	3	16	0.1875	0	0	NA	1	3	0.333333	0	0	NA	1	2	0.5	3	4	0.75	0	0	NA
5	179916747	179916747	C	1	12	12	1	G	2	1	13	0.0769231	179749540:177074200:178618816	12	13	0.923077	1	9	0.111111	2842547	3	24	28	0.857143	2	1	13	0.0769231	4	4	1	3	4	0.75	2	2	1	3	4	0.75	0	2	0	0	0	NA
6	1859201	1859201	C	1	0	10	0	G	2	15	15	1	3310626:818087:52820718	0	7	0	7	8	0.875	50961517	3	12	27	0.444444	3	25	26	0.961538	3	4	0.75	2	3	0.666667	2	2	1	2	3	0.666667	1	2	0.5	0	2	0
6	2530398	2530398	G	2	21	23	0.913043	A	2	0	30	0	1823675:6816274:1658450	12	13	0.923077	0	8	0	4285876	2	21	23	0.913043	4	12	42	0.285714	0	4	0	0	8	0	0	4	0	0	4	0	2	2	1	0	0	NA
6	2651987	2651987	A	2	10	10	1	G	1	1	5	0.2	51526966:9160350:20319452	10	11	0.909091	0	5	0	48874979	2	10	10	1	2	2	10	0.2	0	0	NA	0	2	0	0	0	NA	0	1	0	2	2	1	0	0	NA
6	2938049	2938049	T	1	6	7	0.857143	C	1	0	10	0	2916507:4544456	6	6	1	0	5	0	1606407	2	7	16	0.4375	2	0	20	0	0	0	NA	1	1	1	0	0	NA	0	0	NA	0	0	NA	0	0	NA
6	2997544	2997544	A	5	2	19	0.105263	C	1	4	4	1	2791594:2802890:28632624:2011786:31282390:13892990	3	22	0.136364	6	7	0.857143	28284846	6	2	22	0.0909091	3	7	11	0.636364	1	1	1	0	0	NA	1	1	1	0	0	NA	3	6	0.5	0	1	0
6	4430570	4430570	T	2	3	12	0.25	G	5	23	29	0.793103	4612950:3415719:4513168:5270868:58727750:3411743:4506650	5	21	0.238095	21	27	0.777778	54297180	4	12	23	0.521739	9	43	50	0.86	1	3	0.333333	0	0	NA	0	2	0	0	0	NA	0	2	0	1	3	0.333333
6	5175296	5175296	A	3	3	17	0.176471	C	2	12	12	1	108662058:2614594:37527355:12501457	4	11	0.363636	16	16	1	103486762	3	3	17	0.176471	4	22	22	1	0	0	NA	0	0	NA	0	0	NA	0	0	NA	2	3	0.666667	0	0	NA
6	6826292	6826292	C	4	21	33	0.636364	A	3	4	28	0.142857	45482886:11274780:7019226:16704333:6764190:31845900:6881314	20	23	0.869565	0	9	0	38656594	5	25	42	0.595238	3	4	28	0.142857	7	10	0.7	7	8	0.875	5	7	0.714286	7	8	0.875	1	2	0.5	3	3	1
6	6826296	6826296	C	4	21	33	0.636364	A	3	4	28	0.142857	45482886:11274780:7019226:16704333:6764190:31845900:6881314	20	23	0.869565	0	9	0	38656590	5	25	42	0.595238	3	4	28	0.142857	7	10	0.7	7	8	0.875	5	7	0.714286	7	8	0.875	1	2	0.5	3	3	1
6	8685335	8685335	A	4	15	15	1	T	3	6	12	0.5	147764478:13078535:78384473:96825663:10274897:8583437:18904015	9	10	0.9	0	8	0	139079143	4	15	15	1	3	6	12	0.5	1	1	1	0	2	0	1	1	1	0	2	0	0	0	NA	0	0	NA
6	9159326	9159326	A	3	8	13	0.615385	C	2	0	10	0	8901779:20038502:9629737:53445636:7601503	14	17	0.823529	1	9	0.111111	44286310	3	8	13	0.615385	4	0	17	0	0	1	0	0	1	0	0	1	0	0	0	NA	4	5	0.8	1	2	0.5
6	9587035	9587035	G	5	4	30	0.133333	T	5	23	32	0.71875	16171398:8599042:1672555:45210307:21861374:8603136:1176676:8568564:7946143:10589926:8661768:9803416	3	16	0.1875	16	16	1	35623272	5	4	30	0.133333	6	29	39	0.74359	0	2	0	0	2	0	0	2	0	0	2	0	3	5	0.6	2	4	0.5
6	12862978	12862978	T	2	9	9	1	A	2	0	8	0	56569325:14425032:23418464:21394654	10	10	1	0	7	0	43706347	3	13	13	1	3	2	13	0.153846	0	0	NA	0	1	0	0	0	NA	0	0	NA	1	2	0.5	4	4	1
6	15967886	15967886	T	3	13	24	0.541667	G	2	1	16	0.0625	153101249:110797913:15925664:16088806:14018547	29	31	0.935484	0	6	0	137133363	3	13	24	0.541667	2	1	16	0.0625	4	5	0.8	3	3	1	4	5	0.8	3	3	1	6	8	0.75	0	1	0
6	16684154	16684154	G	1	0	9	0	A	1	9	9	1	16303376:3139158	0	6	0	6	6	1	13544996	2	1	18	0.0555556	2	10	18	0.555556	1	2	0.5	1	1	1	0	1	0	1	1	1	2	2	1	2	2	1
6	17093015	17093015	T	2	21	21	1	A	2	7	19	0.368421	130877333:39248253:18088392:53807915	15	16	0.9375	1	10	0.1	113784318	4	38	41	0.926829	2	7	19	0.368421	0	0	NA	0	0	NA	0	0	NA	0	0	NA	2	3	0.666667	1	1	1
6	18019683	18019683	T	3	3	19	0.157895	C	2	10	14	0.714286	18515219:57276947:19090904:56890207:17962477	15	16	0.9375	2	13	0.153846	39257264	3	3	19	0.157895	3	15	19	0.789474	0	3	0	3	4	0.75	0	3	0	2	3	0.666667	0	0	NA	0	3	0
6	18447480	18447480	T	3	12	13	0.923077	C	2	2	13	0.153846	18408280:17470057:18423438:9103554	15	21	0.714286	1	10	0.1	9343926	3	12	13	0.923077	2	2	13	0.153846	0	3	0	0	2	0	0	3	0	0	2	0	2	2	1	0	2	0
6	20533162	20533162	T	2	9	16	0.5625	C	3	2	22	0.0909091	20789452:19773022:27293813:20560367:37310102	6	6	1	0	5	0	16776940	2	9	16	0.5625	3	2	22	0.0909091	0	0	NA	0	0	NA	0	0	NA	0	0	NA	0	0	NA	2	2	1
6	21953110	21953110	G	6	46	54	0.851852	T	6	25	53	0.471698	21586344:25530849:21768153:22099844:22972440:819467:22738813:135351690:16658114:21911795:17631200:22038255	18	25	0.72	5	28	0.178571	113398580	6	46	54	0.851852	6	25	53	0.471698	3	6	0.5	4	5	0.8	3	6	0.5	4	5	0.8	5	6	0.833333	1	5	0.2
6	28122345	28122345	G	2	2	8	0.25	A	5	23	23	1	58778560:57101077:28278105:27737521:73892673:44374447:28535550	2	12	0.166667	17	20	0.85	45770328	2	2	8	0.25	5	23	23	1	0	0	NA	0	0	NA	0	0	NA	0	0	NA	0	1	0	5	7	0.714286
6	28335903	28335903	G	3	14	14	1	C	2	2	8	0.25	2093501:30177950:28213997:28305129:28203941	16	17	0.941176	2	10	0.2	26242402	4	19	19	1	2	2	8	0.25	11	14	0.785714	4	4	1	8	10	0.8	4	4	1	1	3	0.333333	1	1	1
6	35099557	35099557	A	1	0	7	0	T	3	15	20	0.75	33916823:33857680:34865728:34909246	0	7	0	20	31	0.645161	1241877	2	3	13	0.230769	5	26	31	0.83871	1	1	1	4	6	0.666667	0	0	NA	2	4	0.5	1	1	1	1	4	0.25
6	39106945	39106945	G	7	32	43	0.744186	T	6	16	39	0.410256	39150197:43773755:39333113:69803533:49470420:166245443:58176485:38590616:38280189:26488899:39040324:41318735:39025103	36	41	0.878049	14	31	0.451613	127138498	9	45	56	0.803571	6	16	39	0.410256	0	5	0	0	5	0	0	5	0	0	5	0	1	3	0.333333	0	4	0
6	40366164	40366164	C	3	10	36	0.277778	G	6	52	76	0.684211	39917539:39826284:40674680:40388193:39795156:40207742:37689507:166646850:70020034	7	28	0.25	21	22	0.954545	126280686	5	21	62	0.33871	6	52	76	0.684211	8	14	0.571429	9	19	0.473684	4	8	0.5	9	19	0.473684	1	2	0.5	5	9	0.555556
6	44690740	44690740	G	2	0	12	0	T	4	17	27	0.62963	44711742:44214023:46025764:105026920:44928466:24776805	1	14	0.0714286	10	14	0.714286	60336180	4	0	14	0	6	27	41	0.658537	0	0	NA	3	3	1	0	0	NA	2	2	1	0	2	0	1	9	0.111111
6	47266252	47266252	G	4	19	19	1	T	2	1	8	0.125	20234660:46668137:55466943:46598705:47025492:17345302	17	19	0.894737	1	6	0.166667	29920950	4	19	19	1	2	1	8	0.125	0	0	NA	0	0	NA	0	0	NA	0	0	NA	2	3	0.666667	1	1	1
6	50920466	50920466	G	4	17	17	1	C	4	10	20	0.5	34741063:69923587:51181782:109041236:9164400:52473564:147239819:71044865	18	19	0.947368	6	17	0.352941	96319353	4	17	17	1	5	14	24	0.583333	0	8	0	0	10	0	0	8	0	0	8	0	0	2	0	3	3	1
6	52735179	52735179	T	3	15	18	0.833333	A	2	1	16	0.0625	52681943:52306122:51573880:135309979:28218533	14	16	0.875	1	7	0.142857	82574800	4	23	26	0.884615	3	5	20	0.25	0	1	0	0	0	NA	0	1	0	0	0	NA	1	2	0.5	0	0	NA
6	53402438	53402438	A	3	3	28	0.107143	C	2	9	10	0.9	53478144:66022671:52827089:16225753	1	18	0.0555556	8	8	1	37176685	6	13	41	0.317073	2	9	10	0.9	3	6	0.5	1	1	1	2	5	0.4	1	1	1	0	2	0	1	1	1
6	57281331	57281331	C	3	28	30	0.933333	G	5	23	46	0.5	86238144:72425125:57332397:92667773:56933405:57109341:58778411:55752461	11	15	0.733333	4	20	0.2	35386442	7	55	66	0.833333	8	37	72	0.513889	0	0	NA	0	0	NA	0	0	NA	0	0	NA	7	9	0.777778	0	2	0
6	64159064	64159064	C	3	13	14	0.928571	A	2	3	12	0.25	62514345:89243826:64494627:64261209:162156791	23	25	0.92	0	4	0	97997727	3	13	14	0.928571	2	3	12	0.25	1	1	1	2	2	1	1	1	1	2	2	1	1	4	0.25	0	0	NA
6	65833692	65833692	G	5	0	12	0	C	5	6	10	0.6	114360882:64329169:65742365:66792429:81908310:64511311:66128998:5293115:100346599:65962880	5	22	0.227273	17	19	0.894737	60540577	5	0	12	0	7	9	14	0.642857	2	6	0.333333	1	4	0.25	2	6	0.333333	1	3	0.333333	1	3	0.333333	0	3	0
6	72056910	72056910	G	3	12	14	0.857143	A	3	0	13	0	115109548:71890633:68873225:72203353:70024137:27274822	7	8	0.875	1	12	0.0833333	44782088	5	18	20	0.9	4	2	17	0.117647	0	4	0	0	3	0	0	2	0	0	2	0	0	0	NA	0	1	0
6	73149101	73149101	C	3	3	20	0.15	T	2	12	15	0.8	71802422:109035357:134094251:68390024:73179123	1	21	0.047619	8	9	0.888889	60945150	3	3	20	0.15	6	39	49	0.795918	0	0	NA	0	0	NA	0	0	NA	0	0	NA	2	4	0.5	0	1	0
6	73864203	73864203	C	2	4	4	1	T	3	0	9	0	133451558:62463467:70569970:2311460:72656143	7	10	0.7	0	12	0	71552743	2	4	4	1	5	1	13	0.0769231	0	0	NA	0	0	NA	0	0	NA	0	0	NA	0	0	NA	0	1	0
6	77803688	77803688	A	1	2	7	0.285714	G	2	13	13	1	38910258:77636389:64189596	1	10	0.1	8	9	0.888889	38893430	2	2	13	0.153846	2	13	13	1	0	0	NA	0	0	NA	0	0	NA	0	0	NA	0	0	NA	0	2	0
6	78537981	78537981	T	4	11	24	0.458333	C	2	13	13	1	64672809:74147244:80602186:78611558:80364720:71539007	5	20	0.25	9	10	0.9	13865172	4	11	24	0.458333	3	23	23	1	0	0	NA	0	0	NA	0	0	NA	0	0	NA	1	1	1	0	1	0
6	82071719	82071719	A	3	1	10	0.1	G	3	8	9	0.888889	81120227:55222386:95648363:101764873:82002238:82364215	1	6	0.166667	12	12	1	26849333	4	1	13	0.0769231	4	8	12	0.666667	0	0	NA	0	0	NA	0	0	NA	0	0	NA	3	7	0.428571	0	0	NA
6	83440417	83440417	A	2	3	12	0.25	C	3	14	15	0.933333	69688501:78478489:78597253:82956525:7868455	0	10	0	9	11	0.818182	75571962	3	3	18	0.166667	3	14	15	0.933333	0	0	NA	0	0	NA	0	0	NA	0	0	NA	0	2	0	1	2	0.5
6	85179828	85179828	A	4	18	18	1	T	2	4	10	0.4	157708261:85542369:85741844:129005243:109766289:85112446	16	18	0.888889	8	20	0.4	72528433	6	27	28	0.964286	3	9	15	0.6	3	5	0.6	0	1	0	2	3	0.666667	0	0	NA	4	5	0.8	1	2	0.5
6	93365011	93365011	A	5	9	37	0.243243	C	5	34	38	0.894737	91731878:108506244:99743381:124559460:136264837:122132060:93293074:118584175:105493398:11535567	1	15	0.0666667	17	22	0.772727	81829444	6	18	46	0.391304	6	40	45	0.888889	0	0	NA	0	0	NA	0	0	NA	0	0	NA	0	1	0	2	4	0.5
6	99733939	99733939	T	5	36	52	0.692308	G	8	25	72	0.347222	153070751:63467754:99942454:90014869:24405084:86435054:99793624:126741278:83021444:92542782:99781160:98180192:100819800	20	27	0.740741	14	39	0.358974	75328855	5	36	52	0.692308	8	25	72	0.347222	0	7	0	0	11	0	0	7	0	0	11	0	2	8	0.25	2	7	0.285714
6	104639372	104639372	T	5	13	42	0.309524	C	6	41	49	0.836735	105015874:104506395:99720979:100207626:104847881:105036165:104372416:153176651:103796144:88555768:37328854	6	20	0.3	24	26	0.923077	67310518	6	20	49	0.408163	6	41	49	0.836735	0	9	0	4	5	0.8	0	8	0	4	5	0.8	0	1	0	3	5	0.6
6	104639389	104639389	A	7	26	55	0.472727	C	5	40	43	0.930233	105015874:104506395:99720979:100207626:152325024:104847881:105036165:100728519:153176651:103796144:88555768:37328854	8	23	0.347826	23	25	0.92	67310535	10	46	77	0.597403	5	40	43	0.930233	0	9	0	4	5	0.8	0	8	0	4	5	0.8	1	3	0.333333	3	5	0.6
6	108831224	108831224	C	5	22	32	0.6875	T	3	4	21	0.190476	109345364:109102113:51556692:50790557:109069818:109079036:109566233:108495928	30	35	0.857143	8	19	0.421053	58040667	5	22	32	0.6875	3	4	21	0.190476	0	4	0	0	3	0	0	4	0	0	3	0	4	11	0.363636	0	2	0
6	109051652	109051652	C	3	17	19	0.894737	T	3	7	19	0.368421	108787723:164094935:1628268:154895367:109108509:123923932	12	16	0.75	5	24	0.208333	107423384	3	17	19	0.894737	3	7	19	0.368421	1	5	0.2	0	5	0	1	5	0.2	0	5	0	2	5	0.4	3	5	0.6
6	110353045	110353045	C	3	0	18	0	T	3	10	13	0.769231	71820454:124143765:101947124:96842157:101447266:109668677	5	18	0.277778	6	6	1	38532591	4	4	22	0.181818	5	18	23	0.782609	0	4	0	3	5	0.6	0	3	0	1	3	0.333333	3	3	1	0	0	NA
6	110960234	110960234	T	2	0	7	0	C	4	6	6	1	90547379:110552113:144129504:110514991:110939399:108781460	2	9	0.222222	13	14	0.928571	33169270	2	0	7	0	6	10	13	0.769231	0	0	NA	3	3	1	0	0	NA	3	3	1	1	2	0.5	4	5	0.8
6	112083899	112083899	C	2	1	14	0.0714286	T	1	7	8	0.875	118951814:12035800:111850373	1	6	0.166667	10	10	1	100048099	3	7	20	0.35	2	13	14	0.928571	0	0	NA	0	0	NA	0	0	NA	0	0	NA	1	1	1	1	1	1
6	117550401	117550401	G	5	13	22	0.590909	T	4	2	19	0.105263	94562130:149857566:113641460:117484834:163405961:117607435:115472795:115543470:117632463:119018182	13	16	0.8125	3	18	0.166667	45855560	5	13	22	0.590909	5	4	26	0.153846	0	0	NA	0	0	NA	0	0	NA	0	0	NA	1	1	1	0	2	0
6	117756149	117756149	A	5	13	17	0.764706	T	4	2	13	0.153846	153658120:165913091:141920644:116474903:117651723:166414369:65057354:112332792:128612839	16	30	0.533333	2	19	0.105263	52698795	6	16	20	0.8	4	2	13	0.153846	0	0	NA	0	0	NA	0	0	NA	0	0	NA	2	2	1	1	3	0.333333
6	119815120	119815120	G	5	17	17	1	C	2	2	6	0.333333	120695315:118965684:123928663:163987120:120248445:115061252:16886142	18	22	0.818182	1	10	0.1	102928978	5	17	17	1	4	2	11	0.181818	0	0	NA	0	0	NA	0	0	NA	0	0	NA	0	2	0	1	2	0.5
6	120022988	120022988	C	2	0	12	0	T	2	8	11	0.727273	77233434:120496527:133185723:119343462	0	14	0	8	8	1	42789554	2	0	12	0	3	9	15	0.6	0	1	0	0	2	0	0	1	0	0	1	0	0	3	0	0	2	0
6	123912911	123912911	A	2	11	16	0.6875	G	2	0	14	0	143890963:148514808:126541186:127463922	5	6	0.833333	0	9	0	24601897	2	11	16	0.6875	2	0	14	0	0	0	NA	0	0	NA	0	0	NA	0	0	NA	1	2	0.5	0	0	NA
6	124338852	124338852	A	2	5	17	0.294118	G	4	34	37	0.918919	73677558:124360395:155428646:141510551:124164127:87933040	0	13	0	19	19	1	50661294	2	5	17	0.294118	5	42	46	0.913043	0	1	0	1	4	0.25	0	1	0	0	2	0	0	2	0	3	3	1
6	124803066	124803066	G	3	19	21	0.904762	C	4	13	31	0.419355	103142549:46518644:124950880:124835109:127466813:104038182:124522311	10	12	0.833333	0	9	0	78284422	3	19	21	0.904762	4	13	31	0.419355	0	4	0	0	3	0	0	4	0	0	3	0	0	2	0	2	3	0.666667
6	127889208	127889208	A	2	0	13	0	G	2	16	18	0.888889	115937896:88326753:137697360:47094328	0	11	0	6	8	0.75	80794880	2	0	13	0	5	29	34	0.852941	1	1	1	3	3	1	1	1	1	2	2	1	1	2	0.5	2	2	1
6	130371840	130371840	A	3	16	20	0.8	G	4	6	24	0.25	136733030:131791899:71205117:93740128:128085749:128318396:130567954	14	15	0.933333	3	18	0.166667	59166723	3	16	20	0.8	4	6	24	0.25	0	0	NA	0	0	NA	0	0	NA	0	0	NA	1	1	1	2	4	0.5
6	130537005	130537005	A	4	5	18	0.277778	G	2	11	12	0.916667	106201172:149220162:131609487:136709630:41975356:149140190	13	28	0.464286	11	11	1	88561649	4	5	18	0.277778	2	11	12	0.916667	0	3	0	0	2	0	0	3	0	0	2	0	1	4	0.25	2	2	1
6	130601380	130601380	C	2	0	16	0	A	2	7	11	0.636364	118239084:40138438:131167380:137935332	1	11	0.0909091	7	7	1	90462942	4	7	31	0.225806	4	18	22	0.818182	5	7	0.714286	6	6	1	2	4	0.5	3	3	1	1	1	1	0	0	NA
6	132761433	132761433	T	2	0	16	0	G	4	22	32	0.6875	144805957:133146106:125112098:155841602:132600843:143506722	0	11	0	13	21	0.619048	23080169	2	0	16	0	5	23	43	0.534884	1	2	0.5	4	4	1	1	2	0.5	3	3	1	0	1	0	2	3	0.666667
6	135061750	135061750	G	8	25	36	0.694444	T	3	0	15	0	85948526:134878203:134690358:135084671:132614467:133800561:133308857:11441989:134906230:134305438:135118834	27	33	0.818182	3	17	0.176471	123619761	11	39	50	0.78	7	11	34	0.323529	0	0	NA	0	0	NA	0	0	NA	0	0	NA	2	8	0.25	1	2	0.5
6	137625920	137625920	G	6	21	54	0.388889	T	6	37	49	0.755102	137661828:64782140:138974650:137884883:141037344:137465864:148565120:64427853:157824963:137825340:138353441:137359456	6	19	0.315789	31	37	0.837838	73198067	6	21	54	0.388889	8	51	63	0.809524	0	2	0	0	2	0	0	2	0	0	1	0	5	7	0.714286	2	3	0.666667
6	137857144	137857144	G	3	15	15	1	A	2	6	15	0.4	70142157:107614764:39625914:138334165:131032659	16	20	0.8	0	7	0	98231230	3	15	15	1	2	6	15	0.4	0	5	0	0	2	0	0	5	0	0	2	0	6	6	1	0	0	NA
6	138300092	138300092	T	2	4	10	0.4	C	2	12	12	1	138190300:138061788:91606723:138537433	1	11	0.0909091	5	5	1	46693369	4	7	19	0.368421	2	12	12	1	3	4	0.75	1	1	1	2	2	1	1	1	1	2	3	0.666667	1	2	0.5
6	144928717	144928717	T	1	4	4	1	G	3	0	10	0	64511386:145109989:156971832:138936145	5	5	1	1	12	0.0833333	80417331	2	7	7	1	3	0	10	0	0	0	NA	0	0	NA	0	0	NA	0	0	NA	0	0	NA	2	2	1
6	149032006	149032006	C	1	0	11	0	G	4	32	35	0.914286	151970365:149265027:160310662:150003337:70984688	0	7	0	15	18	0.833333	78047318	2	2	19	0.105263	4	32	35	0.914286	4	5	0.8	6	8	0.75	2	2	1	6	8	0.75	2	3	0.666667	1	2	0.5
6	149129462	149129462	A	2	6	6	1	G	2	1	9	0.111111	147110068:149186775:81127456:148509020	9	10	0.9	0	6	0	68002006	3	12	12	1	4	8	17	0.470588	0	2	0	1	2	0.5	0	1	0	1	1	1	0	1	0	0	0	NA
6	149374893	149374893	T	1	1	7	0.142857	G	4	22	25	0.88	26395970:149400358:352839:91584480:101076112:149397423	0	5	0	17	22	0.772727	149022054	3	10	22	0.454545	4	22	25	0.88	0	4	0	7	9	0.777778	0	2	0	7	9	0.777778	0	0	NA	5	6	0.833333
6	150229947	150229947	C	3	27	33	0.818182	A	1	0	8	0	122361595:150164465:150049154:150537151	13	13	1	0	4	0	27868352	3	27	33	0.818182	2	0	16	0	1	4	0.25	1	2	0.5	1	4	0.25	1	1	1	1	3	0.333333	0	0	NA
6	150704796	150704796	G	2	4	17	0.235294	A	2	12	12	1	130979214:144600239:150956830:151374798	1	6	0.166667	14	15	0.933333	19725582	2	4	17	0.235294	2	12	12	1	0	1	0	0	0	NA	0	1	0	0	0	NA	1	2	0.5	2	2	1
6	152652034	152652034	A	4	20	20	1	T	2	4	11	0.363636	152509653:162989204:116598725:151734700:127465268:156640825	15	15	1	3	9	0.333333	36053309	5	25	26	0.961538	2	4	11	0.363636	1	1	1	0	0	NA	1	1	1	0	0	NA	0	0	NA	1	1	1
6	154962996	154962996	T	3	7	7	1	G	2	0	5	0	47043742:154455568:155205973:154693726:101081084:162699598:154508939:157216032	8	13	0.615385	0	13	0	107919254	5	11	13	0.846154	2	0	5	0	4	5	0.8	2	3	0.666667	2	3	0.666667	2	3	0.666667	0	0	NA	1	1	1
6	157409192	157409192	T	2	19	19	1	C	3	17	27	0.62963	148881978:158119738:157548315:155628365	8	16	0.5	17	17	1	8527214	2	19	19	1	3	17	27	0.62963	0	0	NA	0	0	NA	0	0	NA	0	0	NA	1	2	0.5	2	4	0.5
6	158824713	158824713	A	2	13	14	0.928571	G	3	2	18	0.111111	143976869:149082016:45434086:159187394:124211784	9	11	0.818182	2	13	0.153846	113390627	2	13	14	0.928571	3	2	18	0.111111	10	10	1	15	15	1	10	10	1	15	15	1	1	2	0.5	1	3	0.333333
6	160165892	160165892	C	2	6	16	0.375	G	2	14	14	1	160486419:160189941:16603028:159758047	2	8	0.25	13	13	1	143562864	2	6	16	0.375	2	14	14	1	2	2	1	1	1	1	2	2	1	1	1	1	0	0	NA	4	4	1
6	160524336	160524336	G	1	0	6	0	C	1	8	8	1	160475926:166225026:160463421	2	11	0.181818	7	7	1	5700690	2	3	12	0.25	3	19	19	1	3	3	1	5	6	0.833333	2	2	1	2	3	0.666667	0	3	0	3	3	1
6	161376085	161376085	A	2	0	18	0	G	2	12	15	0.8	162484815:138673666:162014618:96435322	1	11	0.0909091	17	18	0.944444	64940763	2	0	18	0	3	21	24	0.875	2	4	0.5	1	6	0.166667	2	4	0.5	1	4	0.25	0	2	0	4	7	0.571429
6	161859357	161859357	C	2	11	11	1	A	2	3	15	0.2	165694666:161522778:160962419:162131909	9	9	1	2	11	0.181818	3835309	2	11	11	1	2	3	15	0.2	3	4	0.75	3	3	1	3	4	0.75	3	3	1	1	1	1	0	1	0
6	162199411	162199411	T	2	0	7	0	C	3	8	8	1	78066966:162421864:62616706:161355088:164930106	1	7	0.142857	17	21	0.809524	99582705	4	3	14	0.214286	4	11	11	1	0	4	0	0	2	0	0	2	0	0	2	0	1	2	0.5	2	3	0.666667
6	162418533	162418533	A	3	4	21	0.190476	G	2	13	13	1	162485977:161621716:162313492:155268508:162459056:162320690	0	7	0	8	8	1	7150025	5	11	30	0.366667	3	20	20	1	0	0	NA	0	0	NA	0	0	NA	0	0	NA	2	3	0.666667	2	3	0.666667
6	167493755	167493755	T	2	3	24	0.125	C	4	26	49	0.530612	167584141:167423736:98602274:168145080:168058570:147656514	0	6	0	11	13	0.846154	68891481	2	3	24	0.125	4	26	49	0.530612	0	3	0	0	6	0	0	3	0	0	6	0	1	3	0.333333	3	4	0.75
6	167623631	167623631	C	8	39	52	0.75	G	10	28	61	0.459016	170166080:170398253:7118315:168123438:167366197:167691794:167725681:167777807:160619874:3454119:112154424:168952133:169540749:167784056:167728066:167261574:159739226	47	63	0.746032	30	62	0.483871	164169512	10	53	66	0.80303	12	39	73	0.534247	4	18	0.222222	3	23	0.130435	3	14	0.214286	3	19	0.157895	6	18	0.333333	5	11	0.454545
6	167632100	167632100	G	12	47	67	0.701493	T	3	5	19	0.263158	142534590:167720127:167288667:167451678:166921366:167440767:170268814:148800752:167872081:168429851:35849136:169458222:168124498:167755620:167694211	43	66	0.651515	0	18	0	131782964	12	47	67	0.701493	3	5	19	0.263158	0	33	0	0	9	0	0	33	0	0	9	0	8	15	0.533333	0	2	0
6	168413457	168413457	C	2	13	30	0.433333	T	2	27	32	0.84375	169285543:167596683:143522452:168987915	0	8	0	9	10	0.9	24891005	2	13	30	0.433333	2	27	32	0.84375	1	4	0.25	0	4	0	1	4	0.25	0	4	0	0	0	NA	1	3	0.333333
7	91782	91782	C	2	8	18	0.444444	T	2	15	16	0.9375	1843577:136237337:153205131:158031	5	21	0.238095	7	7	1	153113349	3	14	27	0.518519	4	31	34	0.911765	2	3	0.666667	2	8	0.25	1	1	1	1	4	0.25	4	5	0.8	0	4	0
7	1205166	1205166	T	3	22	24	0.916667	G	2	6	16	0.375	43874094:2072939:100087329:155451359:113631192	19	23	0.826087	0	8	0	154246193	3	22	24	0.916667	3	13	27	0.481481	4	8	0.5	5	8	0.625	4	8	0.5	3	5	0.6	6	6	1	0	2	0
7	1570120	1570120	C	2	1	14	0.0714286	G	1	8	9	0.888889	1336978:83109539:3589486	1	15	0.0666667	10	10	1	81539419	2	1	14	0.0714286	2	17	18	0.944444	0	4	0	1	6	0.166667	0	4	0	0	3	0	0	2	0	1	4	0.25
7	2139863	2139863	G	4	7	31	0.225806	A	4	20	27	0.740741	2095643:85106583:2188580:2228153:2373758:2067524:128457876:1716228	2	28	0.0714286	15	26	0.576923	126318013	4	7	31	0.225806	5	24	31	0.774194	3	4	0.75	0	0	NA	3	4	0.75	0	0	NA	6	11	0.545455	2	5	0.4
7	2669412	2669412	G	2	25	26	0.961538	T	2	8	20	0.4	2636824:104525625:2458987:2533705	12	12	1	4	12	0.333333	101856213	2	25	26	0.961538	2	8	20	0.4	1	1	1	1	2	0.5	1	1	1	1	2	0.5	1	1	1	0	0	NA
7	2694343	2694343	G	3	5	33	0.151515	C	4	30	32	0.9375	5597815:2864668:1172507:2550522:2613978:2572042	6	19	0.315789	26	30	0.866667	2903472	3	5	33	0.151515	7	54	68	0.794118	7	10	0.7	16	16	1	7	10	0.7	8	8	1	7	9	0.777778	1	7	0.142857
7	2969508	2969508	G	3	21	21	1	A	2	4	12	0.333333	61619146:134235817:6897744:3393433:51063665	14	14	1	3	8	0.375	131266309	3	21	21	1	4	8	24	0.333333	2	2	1	2	5	0.4	2	2	1	2	3	0.666667	0	1	0	1	2	0.5
7	3718417	3718417	T	5	10	11	0.909091	G	7	1	17	0.0588235	3625218:28780289:3286570:3441677:9853135:3802016:4108932:3033413:4948768:4296684:113919991:4662297	19	25	0.76	12	40	0.3	110201574	5	10	11	0.909091	7	1	17	0.0588235	0	0	NA	0	0	NA	0	0	NA	0	0	NA	1	5	0.2	9	12	0.75
7	4605378	4605378	G	5	49	52	0.942308	T	5	16	40	0.4	149330439:66715995:68115930:4649440:158304121:149581346:56221728:3969446:25181759:151731204	27	31	0.870968	13	39	0.333333	153698743	6	62	65	0.953846	5	16	40	0.4	0	3	0	0	1	0	0	3	0	0	1	0	3	4	0.75	4	6	0.666667
7	4804720	4804720	T	5	39	45	0.866667	C	3	6	16	0.375	2620931:4179546:119382155:4660047:4703629:4956832:4549704:3782599	20	30	0.666667	1	19	0.0526316	114577435	5	39	45	0.866667	11	52	100	0.52	23	25	0.92	55	55	1	23	25	0.92	9	9	1	5	10	0.5	8	8	1
7	6447991	6447991	C	5	25	59	0.423729	A	2	22	23	0.956522	43983055:6541191:16795012:6496518:6880463:5990723:6473083:5652792	2	23	0.0869565	11	12	0.916667	37535064	8	48	91	0.527473	7	69	78	0.884615	4	4	1	1	1	1	4	4	1	0	0	NA	3	4	0.75	4	5	0.8
7	15054190	15054190	C	1	6	7	0.857143	G	2	0	11	0	106267828:6611390:14906268	3	5	0.6	0	22	0	91213638	2	10	14	0.714286	2	0	11	0	0	0	NA	0	0	NA	0	0	NA	0	0	NA	0	0	NA	1	2	0.5
7	18392943	18392943	G	2	0	10	0	A	2	9	10	0.9	18760494:18345830:11484922	0	19	0	7	9	0.777778	6908021	2	0	10	0	5	14	18	0.777778	0	2	0	0	5	0	0	2	0	0	2	0	2	2	1	2	2	1
7	20770627	20770627	G	2	8	8	1	C	4	0	14	0	20614491:52219999:7354819:21103849:22151422:130781687	9	11	0.818182	1	18	0.0555556	110011060	7	30	33	0.909091	7	3	23	0.130435	3	8	0.375	0	6	0	0	4	0	0	4	0	2	3	0.666667	1	2	0.5
7	21278141	21278141	C	2	16	17	0.941176	T	3	15	29	0.517241	21505448:21555225:21643487:33947182:21247179	9	9	1	2	13	0.153846	12669041	5	41	43	0.953488	3	15	29	0.517241	4	8	0.5	4	6	0.666667	2	3	0.666667	4	6	0.666667	0	1	0	2	3	0.666667
7	21325729	21325729	G	4	14	16	0.875	T	4	3	16	0.1875	25160303:21451143:20664136:18811964:21209099:151693570:21573299:5420365	26	29	0.896552	5	22	0.227273	130367841	4	14	16	0.875	6	7	22	0.318182	1	3	0.333333	0	6	0	1	3	0.333333	0	4	0	2	7	0.285714	1	3	0.333333
7	22051758	22051758	C	3	14	19	0.736842	A	2	1	13	0.0769231	31219422:21649404:22098855:30117110	15	15	1	4	10	0.4	9167664	3	14	19	0.736842	2	1	13	0.0769231	8	10	0.8	7	7	1	8	10	0.8	7	7	1	0	2	0	1	1	1
7	22520389	22520389	T	2	14	14	1	C	2	2	14	0.142857	22304277:103616729:22162040:23143996	7	7	1	0	14	0	81096340	2	14	14	1	3	2	23	0.0869565	3	4	0.75	6	9	0.666667	3	4	0.75	3	6	0.5	0	0	NA	3	3	1
7	24333610	24333610	G	4	1	9	0.111111	T	3	7	7	1	86264512:77645189:25212566:105639809:24551981:24273721:65519784	7	15	0.466667	12	12	1	81306199	6	4	17	0.235294	4	10	11	0.909091	0	5	0	0	3	0	0	4	0	0	3	0	3	3	1	2	2	1
7	24405250	24405250	T	2	1	18	0.0555556	C	3	16	27	0.592593	11765478:116477464:49878067:24551851:96518702	0	6	0	21	22	0.954545	92072214	2	1	18	0.0555556	3	16	27	0.592593	1	2	0.5	2	3	0.666667	1	2	0.5	2	3	0.666667	0	0	NA	1	3	0.333333
7	24742585	24742585	T	1	0	7	0	C	1	11	11	1	24471511:24632395	0	7	0	9	9	1	271074	2	0	18	0	2	12	21	0.571429	0	0	NA	0	0	NA	0	0	NA	0	0	NA	0	0	NA	2	3	0.666667
7	29690705	29690705	C	3	2	18	0.111111	A	3	13	20	0.65	28193741:69203467:142657366:28285241:45604335:38130236:89749027:158507324	14	26	0.538462	15	15	1	128816619	3	2	18	0.111111	4	15	25	0.6	2	5	0.4	0	10	0	2	5	0.4	0	8	0	1	8	0.125	2	3	0.666667
7	30788778	30788778	A	3	13	17	0.764706	G	2	2	12	0.166667	66409556:26390321:25144099:32397251:30592461	15	18	0.833333	1	7	0.142857	35620778	3	13	17	0.764706	2	2	12	0.166667	0	0	NA	0	0	NA	0	0	NA	0	0	NA	0	0	NA	0	3	0
7	31096936	31096936	T	2	0	10	0	C	3	10	15	0.666667	31675714:32154680:47288356:55463320:30864414	0	9	0	15	18	0.833333	24366384	3	0	15	0	3	10	15	0.666667	0	0	NA	0	0	NA	0	0	NA	0	0	NA	0	1	0	0	1	0
7	31096954	31096954	C	2	0	10	0	A	3	10	15	0.666667	31675714:32154680:47288356:55463320:30864414	0	9	0	15	18	0.833333	24366366	3	0	15	0	4	17	24	0.708333	0	0	NA	0	1	0	0	0	NA	0	0	NA	0	1	0	0	1	0
7	35416330	35416330	C	1	9	9	1	A	4	17	47	0.361702	35986532:35569799:41621809:139653480:36178566	4	4	1	0	18	0	104237150	2	18	18	1	4	17	47	0.361702	1	5	0.2	2	12	0.166667	0	2	0	2	12	0.166667	0	0	NA	0	1	0
7	35416332	35416332	A	1	9	9	1	C	4	17	47	0.361702	35986532:35569799:41621809:139653480:36178566	4	4	1	0	18	0	104237148	2	18	18	1	4	17	47	0.361702	1	5	0.2	2	12	0.166667	0	2	0	2	12	0.166667	0	0	NA	0	1	0
7	36925535	36925535	C	2	13	16	0.8125	T	1	0	6	0	37049716:35806838:38580336	13	18	0.722222	0	7	0	1654801	3	14	24	0.583333	3	0	23	0	3	3	1	2	3	0.666667	2	2	1	0	1	0	1	2	0.5	0	0	NA
7	37810060	37810060	G	5	11	35	0.314286	C	3	17	20	0.85	84747949:37726604:36869482:101856459:38011423:37732499:37965341:39342487	3	32	0.09375	10	14	0.714286	64046399	5	11	35	0.314286	4	24	27	0.888889	0	4	0	2	2	1	0	4	0	2	2	1	1	2	0.5	0	0	NA
7	38540061	38540061	T	2	14	16	0.875	C	3	4	27	0.148148	40861471:147004707:49157294:45215497:38741906	8	8	1	5	21	0.238095	108464646	2	14	16	0.875	3	4	27	0.148148	2	2	1	2	4	0.5	2	2	1	2	4	0.5	0	0	NA	1	1	1
7	39531357	39531357	G	2	11	14	0.785714	A	2	0	17	0	34601999:126174770:47397694:119823113	6	6	1	0	6	0	86643413	2	11	14	0.785714	2	0	17	0	0	1	0	0	1	0	0	1	0	0	1	0	0	0	NA	1	2	0.5
7	41476360	41476360	G	2	0	7	0	A	3	7	9	0.777778	33666867:68857244:63914502:71835907:21014892	5	17	0.294118	19	21	0.904762	30359547	2	0	7	0	3	7	9	0.777778	1	4	0.25	1	7	0.142857	1	4	0.25	1	7	0.142857	1	2	0.5	1	7	0.142857
7	41932628	41932628	A	3	14	16	0.875	G	2	0	11	0	41808152:55547752:41400751:143230403:41758194	12	17	0.705882	0	10	0	101297775	3	14	16	0.875	2	0	11	0	0	0	NA	0	0	NA	0	0	NA	0	0	NA	2	3	0.666667	4	6	0.666667
7	45201807	45201807	T	5	26	36	0.722222	C	1	0	11	0	155134671:65697626:16045910:14991537:45779359:45236213	18	26	0.692308	0	8	0	109932864	6	33	43	0.767442	3	4	25	0.16	6	8	0.75	2	3	0.666667	5	7	0.714286	1	1	1	1	7	0.142857	1	1	1
7	45739358	45739358	C	2	5	15	0.333333	G	2	16	16	1	46629236:25168052:47305019:44521803	1	10	0.1	16	16	1	20571306	3	10	22	0.454545	3	22	23	0.956522	1	7	0.142857	2	6	0.333333	1	6	0.166667	2	4	0.5	1	2	0.5	1	1	1
7	46048755	46048755	A	8	7	29	0.241379	C	4	15	17	0.882353	46590452:125988497:47872478:35986562:34943618:28588892:45178985:95444408:47108404:46173806:46307389	8	29	0.275862	19	22	0.863636	79939742	11	11	45	0.244444	8	26	40	0.65	2	15	0.133333	2	15	0.133333	0	10	0	1	8	0.125	0	1	0	2	5	0.4
7	48450289	48450289	C	7	57	63	0.904762	G	3	6	20	0.3	47729608:18763311:142367310:49187165:38737739:47899216:48407465:48178884:48314015	19	25	0.76	2	12	0.166667	93917021	8	60	73	0.821918	4	12	26	0.461538	13	20	0.65	2	6	0.333333	11	18	0.611111	1	4	0.25	3	6	0.5	0	0	NA
7	50305863	50305863	T	4	27	28	0.964286	G	3	10	21	0.47619	92630580:50336690:50328423:27274106:50246917:50272337:50456303	19	19	1	11	21	0.52381	42324717	4	27	28	0.964286	3	10	21	0.47619	7	7	1	6	6	1	7	7	1	6	6	1	1	2	0.5	3	6	0.5
7	50623451	50623451	C	2	4	12	0.333333	G	3	14	14	1	51547651:56246328:54196360:49556519:30935953	0	7	0	6	6	1	19687498	2	4	12	0.333333	3	14	14	1	1	3	0.333333	0	5	0	1	3	0.333333	0	5	0	1	1	1	0	0	NA
7	50751143	50751143	G	9	16	53	0.301887	A	2	17	17	1	79828322:54234859:19813183:73751488:62344289:32983322:46611881:50729064:50611658:125284984	13	43	0.302326	10	11	0.909091	74533841	10	24	61	0.393443	3	24	24	1	2	17	0.117647	2	9	0.222222	2	14	0.142857	2	6	0.333333	6	11	0.545455	4	7	0.571429
7	50825368	50825368	C	4	12	15	0.8	A	5	6	25	0.24	50801237:24164612:51399687:49543835:1165208:76003069:51291236:45931415:62924988	15	24	0.625	4	37	0.108108	49660160	5	18	21	0.857143	6	8	28	0.285714	1	9	0.111111	10	17	0.588235	0	8	0	9	14	0.642857	0	2	0	4	8	0.5
7	52137492	52137492	C	5	12	42	0.285714	G	3	17	23	0.73913	142758129:82882982:65075255:7099526:70996609:50997217:53828266	6	19	0.315789	12	12	1	90620637	5	12	42	0.285714	6	30	49	0.612245	0	0	NA	0	0	NA	0	0	NA	0	0	NA	2	2	1	5	7	0.714286
7	52517475	52517475	G	2	0	7	0	T	6	16	22	0.727273	102511454:55217689:46686205:52689669:53056862:52329684:52245782:53720255	0	7	0	18	23	0.782609	49993979	3	1	8	0.125	7	18	24	0.75	0	5	0	0	10	0	0	3	0	0	8	0	1	1	1	5	7	0.714286
7	53058032	53058032	G	3	8	19	0.421053	A	2	0	17	0	36950459:53492330:37661845:24270969:63061055	7	9	0.777778	1	12	0.0833333	28787063	4	12	25	0.48	2	0	17	0	2	6	0.333333	2	5	0.4	2	5	0.4	2	5	0.4	1	2	0.5	2	2	1
7	53826840	53826840	G	7	16	18	0.888889	C	4	0	11	0	65812733:54304734:71042025:10701957:53015470:48272887:78160031:53265515:53965903:123593300:115683038	21	27	0.777778	3	14	0.214286	69766460	7	16	18	0.888889	7	1	22	0.0454545	0	0	NA	0	0	NA	0	0	NA	0	0	NA	0	3	0	0	3	0
7	54254860	54254860	C	5	28	36	0.777778	A	5	13	35	0.371429	11892199:54525773:80744836:63893705:34546583:54795228:4293864:52745213:57385586:49251251:107329130	11	13	0.846154	2	15	0.133333	53074270	6	34	42	0.809524	7	26	51	0.509804	0	0	NA	0	2	0	0	0	NA	0	1	0	1	3	0.333333	0	2	0
7	54536700	54536700	T	1	0	6	0	A	2	16	17	0.941176	53972551:51862468:109264748	0	4	0	11	11	1	54728048	2	3	14	0.214286	2	16	17	0.941176	0	4	0	0	5	0	0	2	0	0	5	0	0	0	NA	0	0	NA
7	54843011	54843011	T	2	15	17	0.882353	G	3	8	30	0.266667	53686642:14342414:54933715:5002582	8	8	1	5	17	0.294118	49840429	2	15	17	0.882353	3	8	30	0.266667	2	2	1	2	2	1	2	2	1	2	2	1	0	0	NA	3	3	1
7	67049899	67049899	T	3	11	17	0.647059	A	2	0	12	0	69653302:67727176:67761354:68678612:41994137	16	17	0.941176	0	9	0	25055762	5	21	28	0.75	3	4	18	0.222222	0	0	NA	0	0	NA	0	0	NA	0	0	NA	2	4	0.5	1	1	1
7	67753519	67753519	G	2	0	15	0	A	2	10	15	0.666667	63287504:39876632:95285553:68525640	0	12	0	5	7	0.714286	27876887	2	0	15	0	3	16	22	0.727273	2	3	0.666667	6	9	0.666667	2	3	0.666667	3	4	0.75	0	1	0	0	0	NA
7	69759532	69759532	A	5	29	35	0.828571	C	5	9	44	0.204545	31487651:69566496:66703455:33185261:116254676:30553512:135178405:69702059:66816310:50229184	10	11	0.909091	8	36	0.222222	65418873	5	29	35	0.828571	7	15	57	0.263158	3	5	0.6	0	5	0	3	5	0.6	0	5	0	0	1	0	4	5	0.8
7	70288199	70288199	C	2	13	14	0.928571	T	2	3	10	0.3	71221453:8180696:99682502:68689750:70169041	10	10	1	1	9	0.111111	62107503	2	13	14	0.928571	2	3	10	0.3	2	2	1	2	3	0.666667	2	2	1	2	3	0.666667	0	1	0	0	3	0
7	75477113	75477113	T	1	8	9	0.888889	G	3	4	29	0.137931	75572059:75530156:92646761:152449386	5	5	1	1	19	0.0526316	76972273	3	29	30	0.966667	4	15	40	0.375	0	6	0	6	7	0.857143	0	2	0	5	5	1	1	1	1	2	2	1
7	77626434	77626434	G	2	10	11	0.909091	T	2	1	16	0.0625	37905634:50327338:77886338:157278229	10	10	1	0	9	0	79651795	3	11	18	0.611111	2	1	16	0.0625	3	3	1	1	4	0.25	2	2	1	1	4	0.25	2	2	1	0	0	NA
7	81041133	81041133	C	3	19	26	0.730769	G	2	4	17	0.235294	4470721:77899443:82295087:80602528:31505966	10	14	0.714286	0	17	0	76570412	3	19	26	0.730769	3	5	24	0.208333	4	4	1	2	2	1	4	4	1	2	2	1	0	0	NA	0	3	0
7	86927981	86927981	T	3	32	37	0.864865	G	4	26	50	0.52	77256842:86488549:87053673:94171079:86876049:86903602:21675204	19	27	0.703704	1	16	0.0625	65252777	3	32	37	0.864865	4	26	50	0.52	0	0	NA	0	0	NA	0	0	NA	0	0	NA	1	1	1	1	1	1
7	87036942	87036942	T	2	17	17	1	G	6	27	50	0.54	80259273:97690579:158737025:66074488:93687517:39131036:152318510:87079036:87407560:87376218	8	8	1	8	23	0.347826	71700083	2	17	17	1	6	27	50	0.54	3	4	0.75	14	15	0.933333	3	4	0.75	14	15	0.933333	0	1	0	3	5	0.6
7	87826957	87826957	T	6	7	21	0.333333	G	3	14	14	1	88008108:104885858:87534639:87767459:88194811:114028672:88814951:91869799:106946113	5	19	0.263158	12	12	1	26201715	8	11	34	0.323529	3	14	14	1	2	2	1	1	1	1	1	1	1	1	1	1	2	2	1	1	2	0.5
7	89521524	89521524	C	5	28	29	0.965517	A	4	11	19	0.578947	89374000:89543282:126539583:88442403:90654464:29019408:77421905:139234336:136443613	16	17	0.941176	6	16	0.375	60502116	5	28	29	0.965517	6	15	30	0.5	0	1	0	0	2	0	0	1	0	0	2	0	0	1	0	1	1	1
7	90005884	90005884	G	6	27	33	0.818182	A	2	1	10	0.1	88293315:149814335:85788062:87831103:88206532:87544316:140976123:90059203	15	18	0.833333	0	6	0	59808451	7	32	39	0.820513	3	4	15	0.266667	0	0	NA	0	3	0	0	0	NA	0	0	NA	0	0	NA	0	0	NA
7	90204878	90204878	T	3	2	10	0.2	C	3	12	12	1	91950409:90125437:117670657:88809139:76488929	2	11	0.181818	6	6	1	27465779	4	5	13	0.384615	4	16	16	1	2	5	0.4	0	7	0	2	4	0.5	0	5	0	1	1	1	0	0	NA
7	92247112	92247112	T	4	2	11	0.181818	C	5	12	14	0.857143	92771463:90353200:92530016:92604303:92293019:121848104:109533147:89698692:92830100	1	16	0.0625	14	16	0.875	29600992	4	2	11	0.181818	6	15	17	0.882353	3	6	0.5	6	6	1	3	6	0.5	5	5	1	0	0	NA	1	2	0.5
7	92250140	92250140	G	4	32	33	0.969697	T	6	32	50	0.64	153503828:110178389:135196843:88385217:29272475:92223464:90213703:92160727:92177365:92410397	21	21	1	13	24	0.541667	62977665	4	32	33	0.969697	8	44	67	0.656716	4	6	0.666667	6	11	0.545455	4	6	0.666667	4	7	0.571429	3	4	0.75	0	1	0
7	95666600	95666600	T	4	3	26	0.115385	G	4	17	20	0.85	96583651:95519667:97196328:154663828:96172942:55989507:96427686:95723966:95623791	1	16	0.0625	18	21	0.857143	58997228	5	6	32	0.1875	7	22	38	0.578947	1	4	0.25	0	3	0	0	2	0	0	1	0	1	3	0.333333	1	4	0.25
7	97183636	97183636	T	2	16	16	1	C	2	1	17	0.0588235	147208535:90123163:88612316:97672136:97240246	7	8	0.875	0	8	0	50024899	4	22	32	0.6875	2	1	17	0.0588235	1	2	0.5	0	1	0	1	1	1	0	1	0	0	0	NA	0	1	0
7	98187030	98187030	T	2	3	17	0.176471	G	2	10	13	0.769231	54359581:124981843:102097239:98329012	3	11	0.272727	10	10	1	43827449	2	3	17	0.176471	2	10	13	0.769231	0	2	0	2	4	0.5	0	2	0	2	4	0.5	0	2	0	1	2	0.5
7	98337491	98337491	T	2	2	15	0.133333	A	2	14	15	0.933333	26749336:97826855:98822999:12792885	0	12	0	6	7	0.857143	85544606	3	6	22	0.272727	3	17	22	0.772727	5	7	0.714286	4	8	0.5	3	5	0.6	3	5	0.6	2	2	1	1	1	1
7	100402134	100402134	A	3	2	14	0.142857	C	3	15	21	0.714286	100282350:100371326:381709:100855758:100428288:99662157	3	13	0.230769	26	26	1	100020425	3	2	14	0.142857	4	17	23	0.73913	3	4	0.75	4	8	0.5	3	4	0.75	4	7	0.571429	2	4	0.5	7	8	0.875
7	100629341	100629341	A	2	7	12	0.583333	C	4	31	31	1	91165055:100350841:100529098:103984453:100546660:100692443	0	8	0	17	19	0.894737	9464286	3	11	19	0.578947	4	31	31	1	4	7	0.571429	4	13	0.307692	3	5	0.6	4	13	0.307692	0	1	0	0	3	0
7	100803490	100803490	C	4	22	22	1	A	2	9	18	0.5	141875268:101000198:100491035:101865242:100101130:101113944:99553425	25	39	0.641026	1	11	0.0909091	41071778	5	30	31	0.967742	2	9	18	0.5	9	9	1	4	4	1	8	8	1	4	4	1	7	10	0.7	0	1	0
7	100824239	100824239	G	1	7	9	0.777778	T	1	0	9	0	99581749:99589251	11	12	0.916667	0	9	0	1242490	2	16	18	0.888889	2	4	15	0.266667	1	4	0.25	1	2	0.5	0	2	0	1	2	0.5	0	5	0	0	0	NA
7	101400273	101400273	T	2	14	15	0.933333	A	2	4	11	0.363636	117458368:124311979:15818949:86490940	0	8	0	5	6	0.833333	85581324	3	18	19	0.947368	2	4	11	0.363636	1	5	0.2	1	4	0.25	1	3	0.333333	1	4	0.25	1	2	0.5	0	1	0
7	103902753	103902753	T	2	13	13	1	A	3	7	17	0.411765	122167928:104318662:95727699:103843497:104154842	11	11	1	9	22	0.409091	18265175	3	19	19	1	5	11	22	0.5	0	3	0	0	2	0	0	2	0	0	1	0	0	1	0	0	2	0
7	105373099	105373099	T	2	14	17	0.823529	C	2	1	19	0.0526316	105933650:155029711:105618142:52799928	12	13	0.923077	1	17	0.0588235	52573171	2	14	17	0.823529	2	1	19	0.0526316	0	0	NA	0	0	NA	0	0	NA	0	0	NA	0	1	0	0	1	0
7	105623817	105623817	G	2	10	11	0.909091	A	3	2	13	0.153846	105546062:75369672:105872885:103302547:105807680	11	12	0.916667	3	15	0.2	30254145	2	10	11	0.909091	3	2	13	0.153846	0	4	0	0	5	0	0	4	0	0	5	0	0	0	NA	1	1	1
7	106435466	106435466	G	2	8	26	0.307692	T	2	23	28	0.821429	105458522:22623327:106144829:105765619	0	12	0	15	15	1	83812139	2	8	26	0.307692	3	33	38	0.868421	4	4	1	5	5	1	4	4	1	3	3	1	0	0	NA	1	1	1
7	108088081	108088081	T	1	0	7	0	C	1	6	6	1	126719734:17557094	0	5	0	7	7	1	90530987	2	0	10	0	2	8	9	0.888889	1	1	1	0	0	NA	1	1	1	0	0	NA	2	4	0.5	1	1	1
7	108530522	108530522	C	4	21	27	0.777778	G	7	15	47	0.319149	109621064:108493157:14460974:108474389:114637655:108972717:90392119:111808530:108927044:96719145:66140715	10	15	0.666667	4	47	0.0851064	94069548	5	27	33	0.818182	9	25	64	0.390625	2	2	1	3	6	0.5	2	2	1	3	4	0.75	1	5	0.2	1	4	0.25
7	108869661	108869661	T	2	2	12	0.166667	G	3	11	13	0.846154	104679518:75116402:110768832:17145513:13164518	4	19	0.210526	17	19	0.894737	95705143	3	2	17	0.117647	3	11	13	0.846154	3	7	0.428571	0	3	0	0	4	0	0	3	0	1	1	1	1	1	1
7	109378345	109378345	G	2	1	11	0.0909091	A	4	19	21	0.904762	109412229:109821850:109190244:109021029:110337320:108701077	4	12	0.333333	13	13	1	958975	3	1	19	0.0526316	4	19	21	0.904762	0	3	0	0	5	0	0	2	0	0	5	0	0	2	0	0	1	0
7	113027687	113027687	C	5	18	20	0.9	G	6	9	21	0.428571	112938905:109599547:10332222:115716326:140651649:118611238:121699833:83110488:112256268:122795724:113007379	24	24	1	9	20	0.45	102695465	6	22	24	0.916667	9	16	33	0.484848	2	6	0.333333	5	11	0.454545	2	5	0.4	4	7	0.571429	1	4	0.25	0	4	0
7	115299182	115299182	A	2	6	6	1	C	3	1	10	0.1	112274371:113366146:114887482:115153755:115034528	7	7	1	0	6	0	3024811	3	9	9	1	4	4	14	0.285714	0	0	NA	0	2	0	0	0	NA	0	1	0	0	2	0	0	1	0
7	116895163	116895163	G	2	1	11	0.0909091	A	3	13	18	0.722222	116759813:122592653:117137975:29417454:142342244	0	9	0	11	16	0.6875	87477709	2	1	11	0.0909091	3	13	18	0.722222	0	0	NA	0	1	0	0	0	NA	0	1	0	1	1	1	0	0	NA
7	128445370	128445370	G	2	22	22	1	A	1	2	10	0.2	127707307:13559959:120442807	2	9	0.222222	7	7	1	114885411	3	30	30	1	3	16	31	0.516129	1	1	1	0	0	NA	1	1	1	0	0	NA	1	2	0.5	1	1	1
7	129172470	129172470	A	7	10	40	0.25	T	4	14	19	0.736842	129510427:20681288:153927400:133803164:129227496:18545638:127614454:129371691:129031822:129736052	18	41	0.439024	20	21	0.952381	110626832	8	10	53	0.188679	6	19	26	0.730769	13	19	0.684211	2	5	0.4	13	13	1	2	3	0.666667	4	6	0.666667	3	4	0.75
7	129267170	129267170	A	2	18	22	0.818182	C	4	15	39	0.384615	20213972:108322276:128422151:129129073:129374690:129733303	5	5	1	5	25	0.2	109053198	3	25	29	0.862069	5	25	49	0.510204	4	4	1	6	6	1	3	3	1	5	5	1	0	1	0	3	4	0.75
7	129924501	129924501	G	6	51	54	0.944444	C	5	29	50	0.58	51393520:130547575:128993026:127106640:129495891:130300483:127453924:129868641:66380424:98063653:130570775	33	39	0.846154	10	24	0.416667	78530981	10	84	97	0.865979	6	30	63	0.47619	18	21	0.857143	6	11	0.545455	10	13	0.769231	5	10	0.5	4	9	0.444444	6	6	1
7	131711555	131711555	A	4	23	34	0.676471	T	2	1	13	0.0769231	27649747:131416765:115455178:66990178:132399435:131506649	16	18	0.888889	2	9	0.222222	104061808	5	33	45	0.733333	2	1	13	0.0769231	0	7	0	1	1	1	0	6	0	1	1	1	0	6	0	1	2	0.5
7	131887029	131887029	A	3	18	23	0.782609	C	2	1	14	0.0714286	132028670:131710472:123328794:109416348:132845169	10	12	0.833333	3	17	0.176471	22470681	3	18	23	0.782609	2	1	14	0.0714286	1	6	0.166667	2	4	0.5	1	6	0.166667	2	4	0.5	0	0	NA	0	0	NA
7	135484792	135484792	T	4	5	18	0.277778	C	4	15	17	0.882353	135609716:134924568:135629346:157887297:136383739:132807761:113439289:135637870	3	15	0.2	17	23	0.73913	22402505	4	5	18	0.277778	4	15	17	0.882353	0	1	0	0	0	NA	0	1	0	0	0	NA	1	4	0.25	2	3	0.666667
7	135907584	135907584	T	4	18	39	0.461538	A	2	18	19	0.947368	135700612:135988478:135832722:121975023:135719323:135638058	6	18	0.333333	14	14	1	13932561	5	28	49	0.571429	3	28	29	0.965517	0	3	0	0	3	0	0	2	0	0	2	0	2	2	1	1	1	1
7	138642348	138642348	A	4	24	26	0.923077	C	4	20	37	0.540541	137538754:138697462:91503744:138965726:127224530:102725798:139938939:141844363	16	16	1	7	20	0.35	47138604	7	44	49	0.897959	8	42	78	0.538462	3	3	1	7	11	0.636364	2	2	1	3	5	0.6	2	4	0.5	1	2	0.5
7	139032055	139032055	T	6	8	31	0.258065	C	2	10	10	1	140323119:156699813:140115885:140480410:137810849:139065120:139313252:77824236	13	38	0.342105	10	11	0.909091	61207819	6	8	31	0.258065	3	16	16	1	4	10	0.4	6	6	1	4	10	0.4	4	4	1	8	13	0.615385	2	2	1
7	139127299	139127299	C	4	27	27	1	A	4	17	24	0.708333	91698501:141243992:139564021:146397420:139952782:139752413:138961395:139007607	7	18	0.388889	16	16	1	47428798	8	51	51	1	5	17	31	0.548387	14	16	0.875	8	9	0.888889	8	8	1	7	7	1	2	3	0.666667	4	4	1
7	146306366	146306366	G	3	9	12	0.75	T	3	1	12	0.0833333	140673842:146268263:147270773:149657011:143654723:154406857:51808681	10	12	0.833333	1	16	0.0625	94497685	4	13	16	0.8125	3	1	12	0.0833333	3	4	0.75	0	1	0	3	3	1	0	1	0	0	1	0	0	0	NA
7	147936803	147936803	T	2	12	13	0.923077	C	2	1	9	0.111111	143730401:141071693:148199405:149779538	9	11	0.818182	0	6	0	6865110	3	14	17	0.823529	2	1	9	0.111111	0	4	0	0	0	NA	0	4	0	0	0	NA	0	3	0	0	1	0
7	150238311	150238311	T	2	21	22	0.954545	A	4	20	40	0.5	150163250:75563140:16075714:148856358:150158207:105230937	13	13	1	8	18	0.444444	134162597	3	33	34	0.970588	4	20	40	0.5	0	0	NA	0	0	NA	0	0	NA	0	0	NA	1	4	0.25	2	2	1
7	150355776	150355776	A	4	15	20	0.75	C	4	2	19	0.105263	117297245:150294999:149240385:65535346:147471692:66802417:153326008:123235782	23	26	0.884615	4	14	0.285714	84820430	5	17	24	0.708333	7	9	31	0.290323	10	12	0.833333	7	17	0.411765	7	9	0.777778	5	10	0.5	2	2	1	0	0	NA
7	150485659	150485659	G	2	1	18	0.0555556	C	4	22	35	0.628571	153205856:137783:153488432:57465172:150340504	0	5	0	20	26	0.769231	150347876	5	7	43	0.162791	4	22	35	0.628571	11	13	0.846154	9	11	0.818182	4	5	0.8	9	11	0.818182	0	1	0	0	5	0
7	150996558	150996558	T	3	29	37	0.783784	C	3	11	39	0.282051	150662138:114560550:150898970:152309169:150950538:26189411:155362700	20	20	1	8	15	0.533333	124807147	4	29	46	0.630435	3	11	39	0.282051	3	9	0.333333	4	8	0.5	3	8	0.375	4	8	0.5	3	7	0.428571	1	2	0.5
7	150996604	150996604	C	2	24	27	0.888889	T	3	11	39	0.282051	150662138:114560550:150898970:150950538:155362700	16	16	1	8	15	0.533333	36436054	2	24	27	0.888889	3	11	39	0.282051	3	8	0.375	4	8	0.5	3	8	0.375	4	8	0.5	3	7	0.428571	1	2	0.5
7	152993144	152993144	G	4	8	20	0.4	C	3	15	15	1	152772379:153393221:126146199:152907109:145093502:146058399:152824005:153114655	2	24	0.0833333	16	17	0.941176	26846945	5	8	25	0.32	5	20	25	0.8	0	1	0	0	5	0	0	1	0	0	3	0	0	4	0	0	3	0
7	155046789	155046789	T	1	0	5	0	G	2	8	8	1	135154922:156559356:154594511	0	6	0	22	24	0.916667	19891867	2	2	10	0.2	3	10	10	1	2	2	1	3	4	0.75	1	1	1	3	3	1	0	1	0	1	1	1
7	155839077	155839077	A	2	30	30	1	G	2	6	25	0.24	155904760:157661378:155802709:29550349	12	12	1	5	13	0.384615	126288728	3	30	43	0.697674	2	6	25	0.24	10	17	0.588235	3	9	0.333333	6	10	0.6	3	9	0.333333	2	5	0.4	0	3	0
7	156321153	156321153	A	2	2	9	0.222222	G	4	18	21	0.857143	158521712:155468519:150323331:156607801:157150417:156850293	4	9	0.444444	23	24	0.958333	5997822	2	2	9	0.222222	4	18	21	0.857143	0	0	NA	0	0	NA	0	0	NA	0	0	NA	3	3	1	2	6	0.333333
7	156696338	156696338	G	3	18	18	1	C	2	2	10	0.2	145698139:158605521:157155721:78936670:157763369	11	11	1	5	16	0.3125	77759668	3	18	18	1	5	17	32	0.53125	1	6	0.166667	1	14	0.0714286	1	6	0.166667	1	5	0.2	0	3	0	1	2	0.5
7	157544847	157544847	C	7	11	94	0.117021	G	2	21	23	0.913043	158777301:151694969:158990591:158636018:158831695:154440713:156160880:158820361:157798488	10	46	0.217391	13	15	0.866667	5849878	7	11	94	0.117021	2	21	23	0.913043	8	35	0.228571	2	6	0.333333	8	35	0.228571	2	6	0.333333	5	11	0.454545	1	2	0.5
7	157807818	157807818	A	2	4	16	0.25	G	2	13	13	1	153435815:157621303:155809774:156782528	3	14	0.214286	9	9	1	4372003	2	4	16	0.25	2	13	13	1	0	1	0	0	0	NA	0	1	0	0	0	NA	6	7	0.857143	0	0	NA
7	157922864	157922864	G	4	41	52	0.788462	C	7	24	84	0.285714	157849049:154228496:157307556:158102985:157148267:159015868:158280823:154587262:108429438:57386418:152752835	17	26	0.653846	3	48	0.0625	100536446	4	41	52	0.788462	11	74	143	0.517483	11	12	0.916667	27	29	0.931034	11	12	0.916667	14	16	0.875	2	6	0.333333	8	12	0.666667
7	158837558	158837558	G	2	14	16	0.875	A	2	3	18	0.166667	144196202:115412197:153020747:158807629	11	13	0.846154	1	9	0.111111	43425361	2	14	16	0.875	2	3	18	0.166667	0	3	0	1	2	0.5	0	3	0	1	2	0.5	1	1	1	0	0	NA
8	1240040	1240040	C	2	2	18	0.111111	G	2	12	14	0.857143	40198433:879643:59537477:40320715	5	16	0.3125	8	8	1	58297437	2	2	18	0.111111	6	39	48	0.8125	2	4	0.5	3	11	0.272727	2	4	0.5	3	4	0.75	0	2	0	0	0	NA
8	3593061	3593061	C	2	11	12	0.916667	A	2	2	11	0.181818	3467094:2959908:3771378:4149443	5	5	1	1	11	0.0909091	633153	2	11	12	0.916667	2	2	11	0.181818	0	0	NA	0	0	NA	0	0	NA	0	0	NA	1	4	0.25	0	0	NA
8	3857596	3857596	C	1	0	8	0	T	3	14	17	0.823529	756067:57210083:4154832:60694273	0	7	0	10	11	0.909091	56836677	5	0	42	0	3	14	17	0.823529	0	5	0	1	5	0.2	0	1	0	1	5	0.2	0	1	0	2	5	0.4
8	4354653	4354653	C	3	20	20	1	A	1	0	6	0	4521564:4410238:15646675:4595769	14	15	0.933333	0	7	0	11292022	4	26	26	1	2	1	8	0.125	0	3	0	0	1	0	0	2	0	0	1	0	1	5	0.2	2	3	0.666667
8	4707429	4707429	A	2	1	11	0.0909091	G	1	5	5	1	34360700:107853716:4610699	0	10	0	6	6	1	103146287	2	1	11	0.0909091	3	15	17	0.882353	0	2	0	2	5	0.4	0	2	0	0	1	0	0	2	0	0	1	0
8	5955105	5955105	A	2	0	9	0	G	3	11	12	0.916667	35372715:5432257:4686704:15588714:7364904	1	8	0.125	9	10	0.9	29417610	2	0	9	0	3	11	12	0.916667	0	6	0	2	9	0.222222	0	6	0	2	9	0.222222	0	1	0	0	0	NA
8	5955119	5955119	C	2	0	9	0	G	3	11	12	0.916667	35372715:5432257:4686704:15588714:7364904	1	8	0.125	9	10	0.9	29417596	2	0	9	0	4	15	17	0.882353	0	6	0	2	12	0.166667	0	6	0	2	9	0.222222	0	1	0	0	0	NA
8	6012759	6012759	G	2	1	15	0.0666667	A	2	16	16	1	3253200:129564942:49716559:1289406	0	9	0	7	7	1	123552183	2	1	15	0.0666667	2	16	16	1	0	2	0	0	2	0	0	2	0	0	2	0	1	1	1	2	4	0.5
8	8308044	8308044	C	2	3	18	0.166667	A	2	17	18	0.944444	8143668:86900468:8127632:8554668	0	7	0	6	6	1	78592424	2	3	18	0.166667	3	24	30	0.8	1	1	1	1	2	0.5	1	1	1	0	1	0	1	1	1	1	1	1
8	9153619	9153619	G	7	23	41	0.560976	C	2	0	12	0	29812375:7200556:20874124:9207560:7310618:10041870:9476957:9023828:6790569	20	35	0.571429	0	9	0	20658756	11	37	64	0.578125	3	0	18	0	1	7	0.142857	0	2	0	1	4	0.25	0	1	0	5	9	0.555556	0	0	NA
8	9353865	9353865	G	3	1	15	0.0666667	C	4	15	22	0.681818	10137000:8686582:33950212:23563056:9792750:82062491:20896145	5	12	0.416667	27	28	0.964286	72708626	5	3	31	0.0967742	4	15	22	0.681818	9	10	0.9	5	6	0.833333	3	4	0.75	5	6	0.833333	2	3	0.666667	3	6	0.5
8	10633159	10633159	A	3	4	20	0.2	C	4	19	27	0.703704	10517796:13831735:23744671:10590345:24749363:1431336:42049774	7	13	0.538462	22	22	1	31416615	3	4	20	0.2	5	25	33	0.757576	2	2	1	4	4	1	2	2	1	3	3	1	0	0	NA	0	5	0
8	10781688	10781688	C	3	32	32	1	T	3	18	30	0.6	10189451:136223983:10083485:7657934:8891645:91658490	22	23	0.956522	8	15	0.533333	125442295	4	42	43	0.976744	3	18	30	0.6	0	1	0	1	2	0.5	0	0	NA	1	2	0.5	1	10	0.1	3	5	0.6
8	11311666	11311666	C	3	32	32	1	T	1	0	13	0	11426253:11291349:11423010:11227909	12	12	1	0	5	0	114587	3	32	32	1	2	12	26	0.461538	10	11	0.909091	6	10	0.6	10	11	0.909091	3	5	0.6	4	4	1	1	1	1
8	11388449	11388449	A	2	1	9	0.111111	G	6	21	27	0.777778	11410927:53552163:130974540:11428109:11561316:4070331:11453465:11511446	2	10	0.2	26	33	0.787879	119586091	2	1	9	0.111111	6	21	27	0.777778	0	3	0	0	8	0	0	3	0	0	8	0	0	1	0	5	12	0.416667
8	13892439	13892439	G	3	9	32	0.28125	A	4	38	40	0.95	14951974:7312892:14898308:13739864:15024094:3286652:16387476	0	11	0	9	13	0.692308	10605787	3	9	32	0.28125	4	38	40	0.95	0	4	0	0	5	0	0	4	0	0	5	0	2	5	0.4	0	3	0
8	15429126	15429126	G	4	32	36	0.888889	A	2	6	17	0.352941	14496958:17030454:29641582:5500751:13228983:83133867	13	20	0.65	0	8	0	67704741	4	32	36	0.888889	2	6	17	0.352941	0	0	NA	0	0	NA	0	0	NA	0	0	NA	2	4	0.5	0	1	0
8	15713452	15713452	G	3	6	6	1	A	2	0	5	0	52726435:15913210:15598806:76841624:10930089	14	17	0.823529	2	10	0.2	61128172	3	6	6	1	2	0	5	0	0	1	0	0	1	0	0	1	0	0	1	0	0	2	0	0	1	0
8	18260598	18260598	A	2	16	17	0.941176	G	3	13	28	0.464286	17155684:33481178:18139282:31514858:18239961	7	8	0.875	0	9	0	15220580	2	16	17	0.941176	3	13	28	0.464286	0	0	NA	0	0	NA	0	0	NA	0	0	NA	0	0	NA	0	0	NA
8	18677356	18677356	C	3	32	33	0.969697	G	3	14	29	0.482759	40109924:19283623:23795512:18818828:69253155:8876227:15693434:17919511	5	12	0.416667	14	14	1	50575799	3	32	33	0.969697	3	14	29	0.482759	4	6	0.666667	0	5	0	4	6	0.666667	0	5	0	1	2	0.5	3	4	0.75
8	18956970	18956970	A	3	5	23	0.217391	C	4	22	32	0.6875	1425009:29905229:2948234:18935879:9336887:19844055:18229551:17436119	2	21	0.0952381	14	24	0.583333	17531961	4	9	31	0.290323	5	26	40	0.65	0	0	NA	0	0	NA	0	0	NA	0	0	NA	2	5	0.4	1	1	1
8	20039337	20039337	T	3	3	15	0.2	G	2	9	10	0.9	21332433:81451007:20614627:20063497:19512005	0	10	0	17	18	0.944444	61411670	4	8	20	0.4	4	19	20	0.95	0	7	0	0	3	0	0	5	0	0	3	0	1	1	1	2	3	0.666667
8	20332445	20332445	G	1	0	5	0	C	3	11	13	0.846154	20640879:58021552:23301963:21038635	0	5	0	14	16	0.875	37689107	2	1	9	0.111111	3	11	13	0.846154	0	2	0	0	3	0	0	1	0	0	3	0	0	0	NA	3	5	0.6
8	22005580	22005580	C	3	10	25	0.4	T	4	33	41	0.804878	21678922:18117172:22128548:6553349:24921802:21903945:22039831	2	25	0.08	15	21	0.714286	15452231	3	10	25	0.4	5	41	51	0.803922	5	8	0.625	15	20	0.75	5	8	0.625	11	15	0.733333	5	9	0.555556	4	5	0.8
8	23126739	23126739	T	2	8	18	0.444444	G	4	25	26	0.961538	23676043:23340129:23020904:26415256:25060272:22775877	0	9	0	10	14	0.714286	3288517	4	12	33	0.363636	4	25	26	0.961538	1	4	0.25	1	4	0.25	1	2	0.5	1	4	0.25	0	3	0	2	15	0.133333
8	23380743	23380743	C	4	27	30	0.9	A	2	0	14	0	27166141:21621981:34946689:107137156:23334931:23959569	18	21	0.857143	3	11	0.272727	83756413	7	46	52	0.884615	2	0	14	0	15	17	0.882353	3	5	0.6	10	11	0.909091	3	5	0.6	0	1	0	0	1	0
8	25991957	25991957	A	2	2	13	0.153846	G	2	15	15	1	26339812:25858291:2876677:26037011	2	15	0.133333	8	9	0.888889	23115280	4	18	29	0.62069	3	21	21	1	3	7	0.428571	0	4	0	1	3	0.333333	0	3	0	2	3	0.666667	0	1	0
8	26345621	26345621	A	4	16	28	0.571429	C	2	0	14	0	26499380:26034217:38412045:25778336:18605655:25906326	13	22	0.590909	0	10	0	12066424	4	16	28	0.571429	3	2	19	0.105263	3	3	1	1	1	1	3	3	1	1	1	1	2	3	0.666667	0	4	0
8	26646298	26646298	T	1	0	7	0	A	1	7	8	0.875	6538707:19907038	0	6	0	6	6	1	20107591	2	0	18	0	2	8	18	0.444444	1	2	0.5	2	2	1	0	1	0	1	1	1	1	1	1	1	1	1
8	26987767	26987767	C	2	9	18	0.5	G	3	23	23	1	103078356:7850624:118834728:118059140:10670159	7	15	0.466667	13	13	1	91846961	3	13	26	0.5	3	23	23	1	2	5	0.4	2	4	0.5	1	4	0.25	2	4	0.5	5	5	1	2	2	1
8	27418497	27418497	T	2	1	15	0.0666667	A	2	11	14	0.785714	26389408:23511697:7717532:139088487	9	9	1	5	14	0.357143	111669990	2	1	15	0.0666667	4	20	33	0.606061	0	2	0	0	3	0	0	2	0	0	1	0	0	2	0	0	0	NA
8	29999940	29999940	C	4	11	24	0.458333	G	5	27	29	0.931034	30079787:30351962:28440868:111262422:27340136:19261356:50006695:43497690:50965927	7	25	0.28	12	12	1	81262482	5	15	29	0.517241	5	27	29	0.931034	0	5	0	0	3	0	0	4	0	0	3	0	0	3	0	0	1	0
8	31066269	31066269	T	1	1	7	0.142857	C	2	10	11	0.909091	30785845:83253399:1840054	1	12	0.0833333	6	7	0.857143	52187130	2	1	14	0.0714286	3	19	20	0.95	1	5	0.2	4	5	0.8	1	3	0.333333	1	2	0.5	0	0	NA	0	1	0
8	31799648	31799648	G	2	11	12	0.916667	C	3	7	19	0.368421	32014683:32557912:30993747:24011490:41053181	16	16	1	4	16	0.25	9253533	2	11	12	0.916667	3	7	19	0.368421	0	0	NA	0	0	NA	0	0	NA	0	0	NA	1	3	0.333333	0	3	0
8	31832828	31832828	G	2	2	11	0.181818	A	3	15	16	0.9375	58200990:83476851:31534635:33338242:25898228	0	14	0	7	11	0.636364	51644023	2	2	11	0.181818	3	15	16	0.9375	0	3	0	0	5	0	0	3	0	0	5	0	2	5	0.4	0	2	0
8	35996161	35996161	G	3	20	20	1	A	4	10	21	0.47619	39768143:35257739:36576826:24692368:35786765:36029626	7	8	0.875	2	17	0.117647	11303793	3	20	20	1	5	13	25	0.52	0	7	0	0	10	0	0	7	0	0	8	0	1	3	0.333333	1	2	0.5
8	37507443	37507443	G	5	26	26	1	C	7	17	41	0.414634	37068868:36991221:15129025:37588821:6729055:1982740:37372353:39515105:37249717:47552232:41307483:36283910	23	28	0.821429	10	28	0.357143	35524703	6	28	29	0.965517	7	17	41	0.414634	1	5	0.2	2	7	0.285714	1	4	0.25	2	7	0.285714	1	3	0.333333	6	13	0.461538
8	40334849	40334849	G	4	18	18	1	A	3	9	19	0.473684	27815017:6010664:39923850:51854732:39898075:41259307:167197	11	11	1	8	21	0.380952	40167652	4	18	18	1	3	9	19	0.473684	0	4	0	0	5	0	0	4	0	0	5	0	1	2	0.5	1	5	0.2
8	49195694	49195694	C	7	49	75	0.653333	A	2	26	26	1	57193561:66669547:49648806:109187428:60028681:50598696:17938508:123480994:55331427	12	27	0.444444	12	12	1	74285300	7	49	75	0.653333	2	26	26	1	0	4	0	0	3	0	0	4	0	0	3	0	4	5	0.8	0	0	NA
8	49424260	49424260	T	2	1	15	0.0666667	G	3	22	24	0.916667	10329596:46943672:49385301:49361556:96489244	18	18	1	10	22	0.454545	47064984	3	8	22	0.363636	3	22	24	0.916667	0	0	NA	0	0	NA	0	0	NA	0	0	NA	3	3	1	2	4	0.5
8	55459775	55459775	A	4	23	28	0.821429	C	4	4	30	0.133333	55197065:54794887:54227656:9815948:55912748:55404625:70455053:56296069	18	20	0.9	4	24	0.166667	45643827	4	23	28	0.821429	5	13	39	0.333333	0	0	NA	0	0	NA	0	0	NA	0	0	NA	1	7	0.142857	1	4	0.25
8	56356124	56356124	C	3	15	15	1	A	5	3	14	0.214286	56528862:121392413:104893314:55486888:56384772:56482756:50333551	9	10	0.9	4	26	0.153846	65036289	3	15	15	1	6	4	16	0.25	0	3	0	0	4	0	0	3	0	0	3	0	0	0	NA	0	3	0
8	57275469	57275469	C	3	11	38	0.289474	G	3	30	37	0.810811	72503234:59940354:76119835:32922149:12423963:117397479	1	11	0.0909091	17	21	0.809524	60122010	4	13	50	0.26	3	30	37	0.810811	0	0	NA	0	0	NA	0	0	NA	0	0	NA	1	2	0.5	1	4	0.25
8	57380492	57380492	G	3	17	18	0.944444	A	3	7	19	0.368421	94364027:56800231:57309404:57425268:58995625:47448203	18	18	1	8	14	0.571429	36983535	3	17	18	0.944444	3	7	19	0.368421	0	1	0	0	2	0	0	1	0	0	2	0	2	4	0.5	0	2	0
8	58418397	58418397	T	5	22	50	0.44	A	6	41	54	0.759259	59864816:62112225:96717239:58386428:58261215:58189326:58525940:71623727:58214915:58681732:58615237:57546083	7	20	0.35	29	31	0.935484	38298842	5	22	50	0.44	6	41	54	0.759259	0	6	0	0	6	0	0	6	0	0	6	0	1	3	0.333333	1	3	0.333333
8	58854001	58854001	G	5	22	24	0.916667	A	6	8	29	0.275862	58329195:47754457:59416697:105265202:58300429:65843192:58815348:129707358:53316712:96983537:59236408	23	23	1	19	36	0.527778	70853357	5	22	24	0.916667	6	8	29	0.275862	4	5	0.8	0	6	0	4	5	0.8	0	6	0	0	1	0	0	3	0
8	58858000	58858000	T	2	12	16	0.75	G	4	3	35	0.0857143	108040560:58743666:59370525:59111682:59317251:58826077	8	9	0.888889	1	9	0.111111	49182560	2	12	16	0.75	6	11	52	0.211538	0	0	NA	0	0	NA	0	0	NA	0	0	NA	0	0	NA	1	1	1
8	62095850	62095850	G	4	22	25	0.88	T	2	0	7	0	63091651:62074641:62364737:3106601:61676404:62009742	19	20	0.95	6	13	0.461538	58989249	5	22	30	0.733333	2	0	7	0	0	5	0	0	1	0	0	4	0	0	1	0	2	5	0.4	1	1	1
8	63838935	63838935	G	2	0	21	0	C	2	14	20	0.7	141882381:78273171:116110496	0	20	0	7	7	1	78043446	2	0	21	0	2	14	20	0.7	0	6	0	0	3	0	0	6	0	0	3	0	2	4	0.5	0	0	NA
8	64026334	64026334	G	2	3	17	0.176471	C	2	13	18	0.722222	27128444:54029657:64000674:84764887	1	9	0.111111	12	14	0.857143	36897890	2	3	17	0.176471	2	13	18	0.722222	0	1	0	0	0	NA	0	1	0	0	0	NA	0	3	0	0	0	NA
8	69042943	69042943	T	6	20	44	0.454545	G	3	23	25	0.92	73314783:88500903:69678773:130961673:71154817:68758071:69801511:50747832	1	12	0.0833333	11	15	0.733333	61918730	6	20	44	0.454545	5	37	42	0.880952	0	0	NA	0	0	NA	0	0	NA	0	0	NA	2	4	0.5	1	2	0.5
8	69736608	69736608	A	2	0	22	0	T	4	28	48	0.583333	65656459:67222899:70359157:47135829:43334521:117229746	1	12	0.0833333	17	23	0.73913	47493138	2	0	22	0	5	35	57	0.614035	0	0	NA	0	0	NA	0	0	NA	0	0	NA	0	1	0	0	0	NA
8	70910913	70910913	G	4	16	23	0.695652	A	2	2	14	0.142857	71525973:27564131:71720289:77836617:41783526:73253136	16	18	0.888889	1	13	0.0769231	43346782	4	16	23	0.695652	2	2	14	0.142857	0	0	NA	0	0	NA	0	0	NA	0	0	NA	0	0	NA	0	0	NA
8	72731534	72731534	A	5	28	43	0.651163	C	3	2	22	0.0909091	21066849:53573728:48526608:73151003:73137137:72413819:73929956:9027063	19	26	0.730769	0	23	0	63704471	6	31	48	0.645833	4	4	24	0.166667	0	1	0	0	1	0	0	1	0	0	1	0	4	6	0.666667	3	5	0.6
8	72731551	72731551	A	4	18	31	0.580645	C	4	2	25	0.08	21066849:48526608:72774514:73151003:73137137:72413819:73929956:9027063	14	21	0.666667	0	30	0	63704488	5	21	36	0.583333	4	2	25	0.08	0	0	NA	0	1	0	0	0	NA	0	1	0	3	4	0.75	4	6	0.666667
8	75035589	75035589	G	5	6	35	0.171429	T	4	14	24	0.583333	74980429:49912972:75130959:74184380:86374287:75291792:75004292:51538126:121578720	11	27	0.407407	24	27	0.888889	46543131	5	6	35	0.171429	7	35	45	0.777778	0	0	NA	0	1	0	0	0	NA	0	1	0	1	3	0.333333	0	0	NA
8	79309118	79309118	C	2	8	8	1	T	5	4	23	0.173913	113931450:142495723:72615553:114126394:93211785:79551473:79459009:57445634	10	12	0.833333	5	22	0.227273	63186605	2	8	8	1	5	4	23	0.173913	0	1	0	0	4	0	0	1	0	0	4	0	0	2	0	1	3	0.333333
8	82800817	82800817	T	2	8	12	0.666667	C	2	0	10	0	22055541:143974978:83437232:82967855	5	6	0.833333	0	12	0	61174161	2	8	12	0.666667	2	0	10	0	2	2	1	1	1	1	2	2	1	1	1	1	1	4	0.25	1	4	0.25
8	83657463	83657463	C	3	0	26	0	G	3	15	19	0.789474	85435139:59236160:110272456:118239782:83841634:105979199	2	10	0.2	18	22	0.818182	34582319	3	0	26	0	3	15	19	0.789474	2	6	0.333333	4	5	0.8	2	6	0.333333	4	5	0.8	0	0	NA	0	1	0
8	86201809	86201809	C	1	0	4	0	T	1	8	8	1	60585177:85646019	0	8	0	4	4	1	25616632	4	7	25	0.28	2	12	16	0.75	1	7	0.142857	1	4	0.25	1	2	0.5	1	2	0.5	0	0	NA	0	0	NA
8	87821592	87821592	C	3	10	13	0.769231	A	4	1	20	0.05	69863736:131512916:91373009:94893091:115772401:88051463:34672104	3	16	0.1875	12	15	0.8	53149488	4	15	18	0.833333	5	6	25	0.24	0	1	0	1	1	1	0	1	0	1	1	1	0	3	0	5	6	0.833333
8	88833409	88833409	C	2	18	23	0.782609	T	2	2	23	0.0869565	88533974:88302832:84191696:47235670	6	6	1	0	7	0	41597739	2	18	23	0.782609	2	2	23	0.0869565	4	8	0.5	3	8	0.375	4	8	0.5	3	8	0.375	0	0	NA	1	1	1
8	90378305	90378305	A	2	0	7	0	C	3	7	9	0.777778	15547993:114874399:91842465:91168359:95760783	0	12	0	10	16	0.625	74830312	2	0	7	0	4	10	12	0.833333	0	0	NA	0	0	NA	0	0	NA	0	0	NA	0	1	0	1	2	0.5
8	96502111	96502111	C	6	33	38	0.868421	G	5	10	28	0.357143	92740118:122879587:96906080:80107872:63891417:96339737:97024003:127868386:97517967:48432876:75871226	31	33	0.939394	3	22	0.136364	48069235	10	47	56	0.839286	6	16	34	0.470588	5	9	0.555556	0	5	0	3	6	0.5	0	4	0	4	6	0.666667	1	5	0.2
8	98947084	98947084	C	4	31	37	0.837838	A	3	10	25	0.4	98023735:98860951:77408728:98802902:98574056:99005979:98493235	19	20	0.95	7	17	0.411765	21538356	6	46	54	0.851852	3	10	25	0.4	0	0	NA	0	0	NA	0	0	NA	0	0	NA	3	3	1	2	3	0.666667
8	99366418	99366418	C	4	1	9	0.111111	A	3	7	7	1	101116293:74664896:101886869:99968508:99498020:90242714:99987576	4	24	0.166667	8	10	0.8	24701522	5	3	11	0.272727	3	7	7	1	0	0	NA	0	0	NA	0	0	NA	0	0	NA	3	6	0.5	0	0	NA
8	102106392	102106392	C	1	11	11	1	A	4	18	35	0.514286	102700396:102048752:129806971:58945112:101535843	8	8	1	6	20	0.3	43161280	2	18	20	0.9	8	39	71	0.549296	8	9	0.888889	21	28	0.75	4	5	0.8	10	11	0.909091	3	3	1	3	5	0.6
8	103631475	103631475	A	4	12	29	0.413793	G	5	25	29	0.862069	88563300:99637683:102700360:81662073:111700160:105355135:103806534:103393011:8319845	8	29	0.275862	23	34	0.676471	95311630	4	12	29	0.413793	5	25	29	0.862069	0	0	NA	0	0	NA	0	0	NA	0	0	NA	2	2	1	2	6	0.333333
8	103935178	103935178	G	2	2	12	0.166667	C	3	14	17	0.823529	103686780:100762594:103008512:52865389:104290010	8	8	1	10	31	0.322581	51069789	2	2	12	0.166667	3	14	17	0.823529	0	4	0	1	1	1	0	4	0	1	1	1	0	0	NA	1	2	0.5
8	105170013	105170013	T	9	9	31	0.290323	G	3	10	12	0.833333	105801678:92682919:105107280:114785411:103040354:105265247:109225339:105683813:105475410:104924650:60958462:75625071	8	33	0.242424	7	8	0.875	44211551	9	9	31	0.290323	3	10	12	0.833333	0	0	NA	0	0	NA	0	0	NA	0	0	NA	2	4	0.5	1	2	0.5
8	108763212	108763212	T	3	3	17	0.176471	C	2	7	7	1	122326665:110791856:89850039:111177021:108788405	5	25	0.2	10	14	0.714286	18913173	3	3	17	0.176471	2	7	7	1	0	0	NA	0	0	NA	0	0	NA	0	0	NA	0	0	NA	0	2	0
8	108945348	108945348	T	2	4	11	0.363636	C	3	15	16	0.9375	132932876:108669832:133242069:120145951:109617143	1	16	0.0625	14	14	1	24296721	2	4	11	0.363636	5	27	28	0.964286	1	2	0.5	0	1	0	1	2	0.5	0	1	0	0	1	0	2	5	0.4
8	109723927	109723927	A	3	3	20	0.15	G	3	13	21	0.619048	109007615:109804959:107699661:135635586:109299675:134599704:98467539:112662170	0	12	0	16	16	1	25911659	3	3	20	0.15	4	20	28	0.714286	0	0	NA	0	0	NA	0	0	NA	0	0	NA	3	4	0.75	1	3	0.333333
8	112640473	112640473	G	2	8	11	0.727273	A	3	2	21	0.0952381	96515472:112597151:112579964:144380480:113131281	12	14	0.857143	2	13	0.153846	31740007	2	8	11	0.727273	4	3	27	0.111111	0	4	0	2	8	0.25	0	4	0	2	6	0.333333	2	4	0.5	0	0	NA
8	112652104	112652104	T	1	9	10	0.9	A	3	2	32	0.0625	139480784:124199014:69622334:113117173:92841015	9	9	1	4	17	0.235294	43029770	2	12	21	0.571429	3	2	32	0.0625	0	4	0	1	6	0.166667	0	2	0	1	6	0.166667	1	1	1	2	5	0.4
8	113819280	113819280	G	3	0	29	0	T	1	6	10	0.6	113894698:116022142:115115857:118235682	1	14	0.0714286	10	11	0.909091	4416402	3	0	29	0	2	9	14	0.642857	0	0	NA	0	0	NA	0	0	NA	0	0	NA	0	1	0	0	0	NA
8	115841939	115841939	C	2	8	12	0.666667	G	2	0	12	0	115913976:131894924:116084123:112228891	8	9	0.888889	0	9	0	16052985	2	8	12	0.666667	2	0	12	0	0	0	NA	0	0	NA	0	0	NA	0	0	NA	1	5	0.2	0	0	NA
8	116007076	116007076	G	2	0	19	0	C	3	18	27	0.666667	56590650:114430180:117030367:116251284:80273569:116759887:93455886	0	6	0	10	13	0.769231	59416426	3	0	26	0	3	18	27	0.666667	0	7	0	0	3	0	0	3	0	0	3	0	0	1	0	0	1	0
8	119954279	119954279	G	1	0	8	0	A	1	5	5	1	131527190:107583139	0	9	0	7	7	1	12371140	2	4	17	0.235294	2	13	14	0.928571	0	4	0	0	2	0	0	2	0	0	0	NA	0	1	0	0	0	NA
8	123174092	123174092	C	6	4	17	0.235294	A	7	24	29	0.827586	123334504:120557646:83469690:123089157:92794066:127123579:86747122:96445909:102878779:42677680:57596741	11	28	0.392857	23	29	0.793103	80496412	6	4	17	0.235294	8	24	32	0.75	0	2	0	0	5	0	0	2	0	0	5	0	2	6	0.333333	1	1	1
8	125038809	125038809	C	3	12	12	1	A	4	10	26	0.384615	125396504:124764221:135052452:125313440:80351344:124118895:121013005:122380295	12	13	0.923077	2	13	0.153846	44687465	4	15	16	0.9375	5	12	29	0.413793	0	0	NA	0	0	NA	0	0	NA	0	0	NA	0	1	0	0	0	NA
8	126831848	126831848	A	4	7	20	0.35	T	3	16	16	1	127263924:116933850:125941253:117127502:100826279:127501742:53009845	2	12	0.166667	16	16	1	73822003	4	7	20	0.35	3	16	16	1	6	7	0.857143	2	4	0.5	6	7	0.857143	2	4	0.5	1	2	0.5	1	1	1
8	129252339	129252339	A	3	31	31	1	T	4	24	51	0.470588	127928384:123419610:139713233:124721495:138977521:127907777:128417417	8	9	0.888889	1	14	0.0714286	10460894	3	31	31	1	5	27	61	0.442623	0	9	0	0	8	0	0	9	0	0	5	0	1	1	1	0	0	NA
8	129948854	129948854	A	4	9	29	0.310345	C	5	25	33	0.757576	139237981:128758798:127955874:143358952:130647738:106643810:78120771:129159695:129751044	7	16	0.4375	35	37	0.945946	51828083	4	9	29	0.310345	6	32	41	0.780488	0	3	0	0	3	0	0	3	0	0	3	0	0	3	0	1	4	0.25
8	131186553	131186553	C	4	12	14	0.857143	T	4	3	16	0.1875	132855579:130545429:96115582:25033752:131428499:131678195:131304030	21	21	1	9	17	0.529412	106152801	4	12	14	0.857143	4	3	16	0.1875	3	3	1	0	1	0	3	3	1	0	1	0	4	7	0.571429	2	3	0.666667
8	131298189	131298189	G	2	0	11	0	C	2	8	14	0.571429	130778334:130540417:131168202:108964851	1	9	0.111111	7	7	1	22333338	2	0	11	0	2	8	14	0.571429	0	0	NA	0	0	NA	0	0	NA	0	0	NA	1	4	0.25	1	3	0.333333
8	132485977	132485977	G	5	28	36	0.777778	C	3	7	24	0.291667	127008675:132699883:111071161:131870757:132395630:135235444:133323401:133501002	15	20	0.75	2	12	0.166667	21414816	6	34	42	0.809524	4	9	33	0.272727	1	4	0.25	0	0	NA	1	3	0.333333	0	0	NA	2	3	0.666667	0	1	0
8	133040697	133040697	C	5	32	38	0.842105	G	4	8	28	0.285714	134430915:99446920:137069132:131823235:139183906:140846937:128062047:65692775:41681555	23	29	0.793103	3	14	0.214286	91359142	5	32	38	0.842105	4	8	28	0.285714	7	10	0.7	8	9	0.888889	7	10	0.7	8	9	0.888889	1	2	0.5	0	2	0
8	133475820	133475820	C	3	6	25	0.24	A	2	14	16	0.875	127267685:75981413:100592905:133447273	3	14	0.214286	15	16	0.9375	57494407	3	6	25	0.24	2	14	16	0.875	0	6	0	0	4	0	0	6	0	0	4	0	0	5	0	1	1	1
8	134925068	134925068	T	3	4	14	0.285714	A	4	14	15	0.933333	115708021:134165679:134983290:134141434:132124917:134416233:135316654	2	20	0.1	14	14	1	19217047	3	4	14	0.285714	4	14	15	0.933333	0	2	0	0	1	0	0	2	0	0	1	0	2	3	0.666667	0	1	0
8	135274197	135274197	G	3	34	35	0.971429	A	2	8	19	0.421053	135506560:135694325:136160475:107098667:135457899	22	25	0.88	0	4	0	28175530	3	34	35	0.971429	2	8	19	0.421053	1	3	0.333333	1	2	0.5	1	3	0.333333	1	2	0.5	4	5	0.8	2	2	1
8	135475900	135475900	A	2	7	11	0.636364	T	3	1	19	0.0526316	113170254:135503842:135891265:64522754:87113962	9	9	1	5	17	0.294118	70953146	2	7	11	0.636364	3	1	19	0.0526316	2	4	0.5	5	6	0.833333	2	4	0.5	5	6	0.833333	3	3	1	1	1	1
8	135501540	135501540	C	6	49	58	0.844828	A	3	11	31	0.354839	113147487:135667252:135093774:86365286:135171626:135110681:135480214:135903713:135534445	25	28	0.892857	6	14	0.428571	49136254	8	66	80	0.825	4	19	42	0.452381	6	7	0.857143	2	2	1	5	5	1	2	2	1	2	4	0.5	2	2	1
8	135600716	135600716	G	2	1	9	0.111111	C	5	16	20	0.8	134785850:133500145:135356613:98814411:138701084:61454199:70621066	0	9	0	27	33	0.818182	74146517	3	2	15	0.133333	6	23	27	0.851852	2	2	1	2	3	0.666667	2	2	1	2	3	0.666667	2	2	1	2	4	0.5
8	136375658	136375658	T	5	20	54	0.37037	C	3	25	35	0.714286	134049705:136218187:121312419:131582013:93549529:136248996:137968658:138865688	6	38	0.157895	8	8	1	42826129	8	31	88	0.352273	6	37	62	0.596774	0	8	0	0	5	0	0	5	0	0	3	0	0	5	0	0	1	0
8	137193701	137193701	T	2	1	10	0.1	C	3	11	13	0.846154	137564592:137172808:137254852:3333704:50065220	0	8	0	8	9	0.888889	133859997	2	1	10	0.1	3	11	13	0.846154	0	2	0	0	3	0	0	2	0	0	3	0	0	0	NA	0	0	NA
8	138844216	138844216	C	2	0	14	0	A	3	12	21	0.571429	138678406:138932626:138489593:84569841:145102073	0	16	0	6	9	0.666667	54274375	2	0	14	0	5	15	34	0.441176	0	2	0	0	4	0	0	2	0	0	2	0	0	4	0	1	2	0.5
8	139847853	139847853	C	5	43	65	0.661538	A	2	4	25	0.16	139699571:134986682:75650608:4010052:132053461:139334354:137297233	13	15	0.866667	1	8	0.125	135837801	5	43	65	0.661538	2	4	25	0.16	0	4	0	0	2	0	0	4	0	0	2	0	0	1	0	0	5	0
8	140599691	140599691	G	3	2	17	0.117647	T	5	17	26	0.653846	99394104:139925358:106784471:140461556:141356759:141076358:24092177:141109638	8	21	0.380952	14	16	0.875	116507514	5	6	29	0.206897	5	17	26	0.653846	0	3	0	0	0	NA	0	1	0	0	0	NA	0	3	0	1	2	0.5
8	141339807	141339807	T	1	1	9	0.111111	C	2	16	16	1	134208169:96690788:141382903	0	12	0	31	31	1	44649019	2	8	16	0.5	2	16	16	1	4	4	1	4	6	0.666667	2	2	1	4	6	0.666667	1	3	0.333333	2	2	1
8	141339813	141339813	C	5	19	39	0.487179	G	2	16	16	1	134208169:141587702:96690788:127516865:141382903:141360983	18	42	0.428571	31	31	1	44649025	7	31	52	0.596154	3	22	22	1	14	16	0.875	5	7	0.714286	10	12	0.833333	4	6	0.666667	5	8	0.625	2	2	1
8	141518515	141518515	C	5	25	34	0.735294	G	1	0	10	0	141478156:141899981:141160321:123630516:144057517:141371826	6	16	0.375	11	11	1	17887999	6	34	46	0.73913	2	7	22	0.318182	1	7	0.142857	1	3	0.333333	0	4	0	0	1	0	0	5	0	0	1	0
8	142310903	142310903	T	3	19	22	0.863636	G	3	4	28	0.142857	142251066:135023261:141146092:141636359:141683062:138102081	15	15	1	1	15	0.0666667	7287642	3	19	22	0.863636	4	11	36	0.305556	5	6	0.833333	19	19	1	5	6	0.833333	17	17	1	2	2	1	3	4	0.75
8	142527473	142527473	G	2	13	18	0.722222	T	2	0	20	0	141901653:111741883:144193155:143432178	10	10	1	2	9	0.222222	30785590	2	13	18	0.722222	2	0	20	0	0	0	NA	0	0	NA	0	0	NA	0	0	NA	1	2	0.5	2	2	1
8	143142634	143142634	T	2	0	8	0	C	2	8	10	0.8	143570365:143395464:142997587:143025435	2	15	0.133333	14	16	0.875	427731	2	0	8	0	2	8	10	0.8	2	6	0.333333	0	5	0	2	6	0.333333	0	5	0	1	6	0.166667	1	1	1
9	510259	510259	T	5	12	14	0.857143	A	3	1	8	0.125	228435:1189792:584715:38175197:39045336:72744841:30214354	8	25	0.32	14	17	0.823529	72234582	6	14	17	0.823529	5	4	16	0.25	0	0	NA	0	0	NA	0	0	NA	0	0	NA	1	4	0.25	0	0	NA
9	1413398	1413398	C	2	3	10	0.3	G	4	26	27	0.962963	1460374:105857:30635990:2401775:2380072:96865145	0	12	0	13	13	1	95451747	2	3	10	0.3	5	32	33	0.969697	0	0	NA	0	0	NA	0	0	NA	0	0	NA	0	4	0	1	2	0.5
9	1905021	1905021	G	2	0	7	0	A	2	7	7	1	89011598:1842789:1173978:997874	1	12	0.0833333	7	7	1	87106577	2	0	7	0	2	7	7	1	0	0	NA	0	0	NA	0	0	NA	0	0	NA	0	3	0	2	2	1
9	3673684	3673684	A	2	12	13	0.923077	G	2	0	14	0	2740265:3871309:34015856:3711492	5	5	1	0	13	0	30342172	3	20	21	0.952381	4	14	30	0.466667	2	2	1	2	2	1	1	1	1	0	0	NA	1	1	1	0	0	NA
9	5667137	5667137	G	3	9	24	0.375	C	3	25	31	0.806452	5463456:5301274:1238009:6161941:5726444:5607032	0	6	0	22	23	0.956522	4429128	6	30	53	0.566038	5	46	52	0.884615	4	4	1	5	5	1	2	2	1	3	3	1	4	4	1	2	3	0.666667
9	7187404	7187404	G	3	2	16	0.125	T	4	13	15	0.866667	5247824:18208820:9488058:14013694:135340046:14882332	0	14	0	11	17	0.647059	128152642	4	2	21	0.0952381	5	16	18	0.888889	0	0	NA	0	0	NA	0	0	NA	0	0	NA	5	5	1	0	1	0
9	8290295	8290295	C	1	0	9	0	T	4	34	35	0.971429	7386144:8765648:9513063:12674827:9349265	0	5	0	16	18	0.888889	4384532	5	33	50	0.66	5	45	47	0.957447	0	4	0	2	3	0.666667	0	1	0	2	2	1	0	1	0	0	1	0
9	8660693	8660693	G	6	17	41	0.414634	C	3	19	23	0.826087	558957:3854348:70999020:9183691:8263956:8339669:80152812:14093994:8525677	10	27	0.37037	9	9	1	71492119	6	17	41	0.414634	4	26	30	0.866667	0	0	NA	0	0	NA	0	0	NA	0	0	NA	0	3	0	0	3	0
9	10931501	10931501	A	4	5	18	0.277778	G	3	17	17	1	12540430:11000112:11264673:23628114:10794635:130666710:1029488	7	18	0.388889	13	14	0.928571	119735209	4	5	18	0.277778	3	17	17	1	1	2	0.5	1	3	0.333333	1	2	0.5	1	3	0.333333	1	3	0.333333	0	0	NA
9	16963253	16963253	C	6	3	19	0.157895	G	8	29	42	0.690476	11580081:15195365:7671283:111615584:17127149:23120425:17055630:23471277:33594289:18470923:16936752:16937492:206687:17010781	8	24	0.333333	29	35	0.828571	94652331	8	3	29	0.103448	8	29	42	0.690476	0	0	NA	0	0	NA	0	0	NA	0	0	NA	2	3	0.666667	1	7	0.142857
9	19293778	19293778	A	2	12	12	1	G	1	1	7	0.142857	135451346:19059364:19093464	15	15	1	3	9	0.333333	116157568	2	12	12	1	3	9	22	0.409091	0	2	0	3	3	1	0	2	0	1	1	1	0	0	NA	0	2	0
9	19605523	19605523	G	2	7	7	1	T	2	0	5	0	21089728:18761881:19503362:23191951	14	14	1	0	7	0	3586428	2	7	7	1	2	0	5	0	1	2	0.5	0	2	0	1	2	0.5	0	2	0	0	1	0	0	0	NA
9	19622072	19622072	A	2	0	6	0	G	2	6	6	1	19502057:19675967:17739367:23463293	1	8	0.125	8	8	1	3841221	2	0	6	0	2	6	6	1	0	0	NA	0	0	NA	0	0	NA	0	0	NA	0	1	0	0	3	0
9	20203244	20203244	A	6	15	43	0.348837	C	6	25	36	0.694444	27099533:67630518:20904687:20042450:18967765:17642697:21070932:15697850:19931430:20376847:20848772:21441065	5	14	0.357143	26	29	0.896552	47427274	6	15	43	0.348837	6	25	36	0.694444	0	0	NA	0	0	NA	0	0	NA	0	0	NA	0	0	NA	1	3	0.333333
[truncated: 5,674 more rows]

## Sheet: Table S5
Table S5: LD blocks overlapped with the SNP anchors in group 3 Allele-specific GpC methyltransferase footprint
LD block 1
chrom	rsid	pos	pvalue
[truncated: 83 more rows]
